# Supplementary material for: Translational Proteomic Approach for Cholangiocarcinoma Biomarker Discovery, Validation, and Multiplex Assay Development: A Pilot Study
Source: Molecules. 2022 Sep 11;27(18):5904. doi: 10.3390/molecules27185904 (PMC9501115; doi:10.3390/molecules27185904)
Supplement: Supplementary file 1 [file molecules-27-05904-s001.zip › Table S1.xlsx]

## Sheet: Sheet1
Table S1: Label-free quantitation of nine pooled plasma samples from cholangiocarcinoma (pCCA, 3 sam-ples/pool), normal individual (pN; 3 samples/pool), and disease control (pDC; 3 samples/pool) groups.
#	Retention time (min)	Charge	m/z	Measured mass	Mass error (u)	Mass error (ppm)	Score	Sequence	Modifications	Accession	All accessions (for this sequence)	Grouped accessions (for this sequence)	Shared accessions (for this sequence)	Description	pN1_1	pN1_2	pN1_3	pN2_1	pN2_2	pN2_3	pN3_1	pN3_2	pN3_3	pCCA1_1	pCCA1_2	pCCA1_3	pCCA2_1	pCCA2_2	pCCA2_3	pCCA3_1	pCCA3_2	pCCA3_3	pDC1_1	pDC1_2	pDC1_3	pDC2_1	pDC2_2	pDC2_3	pDC3_1	pDC3_2	pDC3_3
3	32.852	2	833.851	1665.69	-0.231531	-138.981	46.21	GIISALLVPPETEEAK		APOB_HUMAN	APOB_HUMAN			Apolipoprotein B-100 OS=Homo sapiens OX=9606 GN=APOB PE=1 SV=2	4.24778e+08	4.41739e+08	4.46496e+08	4.44343e+08	4.31529e+08	4.96841e+08	4.75984e+08	4.63035e+08	4.25909e+08	4.51645e+08	4.21572e+08	4.38579e+08	3.2361e+08	2.57675e+08	2.86651e+08	3.21669e+08	3.14841e+08	3.28562e+08	4.38031e+08	4.58356e+08	4.35613e+08	4.73615e+08	4.63394e+08	4.48786e+08	3.87426e+08	4.13392e+08	3.88238e+08
109	29.6632	2	829.493	1656.97	0.103657	62.562	122.17	SVSDGIAALDLNAVANK		APOB_HUMAN	APOB_HUMAN			Apolipoprotein B-100 OS=Homo sapiens OX=9606 GN=APOB PE=1 SV=2	7.30094e+07	7.488e+07	7.45152e+07	6.72689e+07	6.77762e+07	8.03546e+07	7.04483e+07	7.07885e+07	7.08925e+07	5.79282e+07	5.22164e+07	5.50646e+07	8.92303e+07	7.26483e+07	6.98106e+07	7.02072e+07	7.12639e+07	7.08617e+07	6.30269e+07	6.27968e+07	6.23762e+07	8.16403e+07	7.93491e+07	7.96992e+07	7.55514e+07	7.74349e+07	7.60593e+07
119	21.4608	2	571.302	1140.59	-0.0152174	-13.3416	40.12	HINIDQFVR		APOB_HUMAN	APOB_HUMAN			Apolipoprotein B-100 OS=Homo sapiens OX=9606 GN=APOB PE=1 SV=2	1.45128e+08	1.5887e+08	1.71464e+08	1.3723e+08	1.327e+08	1.38893e+08	1.28342e+08	1.4551e+08	1.353e+08	1.23176e+08	1.4104e+08	1.24396e+08	1.41162e+08	1.41379e+08	1.37545e+08	1.36944e+08	1.41876e+08	1.34609e+08	1.35206e+08	1.3205e+08	1.24208e+08	1.47002e+08	1.33422e+08	1.36672e+08	1.22475e+08	1.21129e+08	1.0944e+08
138	29.8518	2	862.506	1723	0.0665113	38.6036	97.83	IVQILPWEQNEQVK		APOB_HUMAN	APOB_HUMAN			Apolipoprotein B-100 OS=Homo sapiens OX=9606 GN=APOB PE=1 SV=2	1.0323e+08	1.11681e+08	1.16292e+08	9.16203e+07	9.66609e+07	1.04275e+08	1.02426e+08	9.02963e+07	9.48034e+07	8.09798e+07	7.23334e+07	7.8901e+07	1.22987e+08	9.92116e+07	9.99166e+07	1.02416e+08	1.05217e+08	1.03658e+08	9.27403e+07	9.03026e+07	8.03776e+07	9.9691e+07	1.04303e+08	1.05955e+08	8.89013e+07	1.01058e+08	9.46847e+07
160	35.7958	2	874.043	1746.07	0.18769	107.504	111.04	VNWEEEAASGLLTSLK		APOB_HUMAN	APOB_HUMAN			Apolipoprotein B-100 OS=Homo sapiens OX=9606 GN=APOB PE=1 SV=2	6.92712e+07	6.61013e+07	5.80228e+07	6.78892e+07	6.77786e+07	7.70799e+07	6.95619e+07	7.32879e+07	7.82548e+07	5.24262e+07	5.39116e+07	5.57044e+07	7.40003e+07	6.28045e+07	6.14793e+07	6.56981e+07	6.58931e+07	6.47739e+07	6.28073e+07	6.54267e+07	6.85728e+07	7.06381e+07	8.1171e+07	8.70977e+07	6.19371e+07	6.22225e+07	6.54886e+07
4445	35.828	3	583.029	1746.06	0.180355	103.303	69.57	VNWEEEAASGLLTSLK		APOB_HUMAN	APOB_HUMAN			Apolipoprotein B-100 OS=Homo sapiens OX=9606 GN=APOB PE=1 SV=2	1.27836e+06	1.38319e+06	2.04424e+06	1.96458e+06	2.14974e+06	1.41266e+06	3.10463e+06	1.984e+06	1.00774e+06	1.64765e+06	1.49588e+06	899453	1.88728e+06	1.06142e+06	1.90124e+06	2.59843e+06	1.66065e+06	2.27827e+06	1.9691e+06	1.28976e+06	1.08846e+06	1.76444e+06	2.2604e+06	1.6448e+06	1.59941e+06	2.51887e+06	1.29293e+06
160	35.7958	2	874.043	1746.07	0.17239	98.7399	60.65	IEGNLIFDPNNYLPK		APOB_HUMAN	APOB_HUMAN			Apolipoprotein B-100 OS=Homo sapiens OX=9606 GN=APOB PE=1 SV=2	6.92712e+07	6.61013e+07	5.80228e+07	6.78892e+07	6.77786e+07	7.70799e+07	6.95619e+07	7.32879e+07	7.82548e+07	5.24262e+07	5.39116e+07	5.57044e+07	7.40003e+07	6.28045e+07	6.14793e+07	6.56981e+07	6.58931e+07	6.47739e+07	6.28073e+07	6.54267e+07	6.85728e+07	7.06381e+07	8.1171e+07	8.70977e+07	6.19371e+07	6.22225e+07	6.54886e+07
300	35.1797	2	874.016	1746.02	0.118392	67.8114	75.99	IEGNLIFDPNNYLPK		APOB_HUMAN	APOB_HUMAN			Apolipoprotein B-100 OS=Homo sapiens OX=9606 GN=APOB PE=1 SV=2	4.7128e+07	5.06942e+07	4.77086e+07	5.24435e+07	5.21257e+07	5.55189e+07	5.35974e+07	5.2785e+07	5.1094e+07	3.9813e+07	4.10202e+07	4.03482e+07	6.03885e+07	4.82409e+07	5.14294e+07	4.99867e+07	4.92723e+07	5.03446e+07	4.66684e+07	4.47356e+07	4.38478e+07	5.97607e+07	6.04792e+07	6.13868e+07	5.42543e+07	5.73102e+07	5.79092e+07
170	27.3298	2	888.47	1774.93	0.0511507	28.8193	131.73	NLQNNAEWVYQGAIR		APOB_HUMAN	APOB_HUMAN			Apolipoprotein B-100 OS=Homo sapiens OX=9606 GN=APOB PE=1 SV=2	6.55331e+07	6.31345e+07	6.85952e+07	5.95174e+07	5.57889e+07	6.33596e+07	5.58809e+07	5.43592e+07	5.69031e+07	5.17139e+07	5.27635e+07	5.04711e+07	7.45795e+07	6.42869e+07	6.55657e+07	7.1263e+07	6.63789e+07	6.43943e+07	5.78588e+07	5.44964e+07	5.61076e+07	6.30153e+07	6.61329e+07	7.08386e+07	7.10257e+07	6.86007e+07	8.09085e+07
192	17.1232	2	700.309	1398.6	-0.0385114	-27.5349	88.28	AASGTTGTYQEWK		APOB_HUMAN	APOB_HUMAN			Apolipoprotein B-100 OS=Homo sapiens OX=9606 GN=APOB PE=1 SV=2	7.10708e+07	7.66209e+07	7.63765e+07	6.30615e+07	6.28693e+07	6.32452e+07	6.02591e+07	6.08813e+07	6.42177e+07	6.54918e+07	6.77422e+07	6.85609e+07	7.41319e+07	6.72527e+07	6.97878e+07	7.20012e+07	7.36678e+07	6.73996e+07	5.92297e+07	6.38121e+07	6.3109e+07	6.80212e+07	7.80726e+07	8.17568e+07	6.44543e+07	6.91586e+07	8.24207e+07
194	33.8613	2	809.004	1615.99	0.111207	68.8215	66.7	TSSFALNLPTLPEVK		APOB_HUMAN	APOB_HUMAN			Apolipoprotein B-100 OS=Homo sapiens OX=9606 GN=APOB PE=1 SV=2	9.24688e+07	9.02692e+07	9.21962e+07	9.76544e+07	1.01988e+08	1.21017e+08	1.0271e+08	9.77508e+07	9.46698e+07	9.39325e+07	8.53447e+07	8.61031e+07	9.85577e+07	7.65888e+07	7.66547e+07	7.63366e+07	7.71679e+07	7.60653e+07	9.13401e+07	9.1313e+07	8.34985e+07	9.94263e+07	1.06245e+08	1.0348e+08	7.86102e+07	8.28968e+07	8.46005e+07
206	26.1952	2	640.874	1279.73	0.0195145	15.2491	55.13	TEVIPPLIENR		APOB_HUMAN	APOB_HUMAN			Apolipoprotein B-100 OS=Homo sapiens OX=9606 GN=APOB PE=1 SV=2	5.84186e+07	5.52035e+07	5.97171e+07	4.79844e+07	5.19118e+07	5.70572e+07	4.75943e+07	4.84825e+07	4.61292e+07	4.21768e+07	4.19155e+07	4.30905e+07	6.8096e+07	5.69382e+07	5.65347e+07	5.93777e+07	5.82392e+07	5.56581e+07	4.95788e+07	4.44174e+07	4.56547e+07	5.83911e+07	5.80834e+07	6.21824e+07	5.5395e+07	5.12626e+07	5.18499e+07
224	32.914	3	871.159	2610.46	0.0911365	34.9133	75.97	NFVASHIANILNSEELDIQDLKK		APOB_HUMAN	APOB_HUMAN			Apolipoprotein B-100 OS=Homo sapiens OX=9606 GN=APOB PE=1 SV=2	5.77947e+07	5.50959e+07	5.44848e+07	5.97291e+07	6.32588e+07	6.23137e+07	7.4546e+07	7.21216e+07	7.55301e+07	5.31999e+07	4.62434e+07	5.13364e+07	8.48617e+07	6.4073e+07	6.98627e+07	5.76668e+07	6.09027e+07	5.68646e+07	6.33648e+07	5.97834e+07	5.40062e+07	6.36598e+07	6.05143e+07	6.44312e+07	5.42784e+07	5.51899e+07	4.98787e+07
238	22.8953	2	621.833	1241.65	0.0212673	17.1286	88.01	ATGVLYDYVNK		APOB_HUMAN	APOB_HUMAN			Apolipoprotein B-100 OS=Homo sapiens OX=9606 GN=APOB PE=1 SV=2	3.75896e+07	4.74079e+07	4.69919e+07	4.52397e+07	4.28772e+07	4.08813e+07	3.89875e+07	4.31042e+07	4.41546e+07	3.63786e+07	3.53469e+07	4.10433e+07	4.47112e+07	4.51768e+07	4.71863e+07	5.07552e+07	4.77326e+07	4.42462e+07	3.82525e+07	4.20047e+07	4.16653e+07	4.9064e+07	4.69724e+07	4.73251e+07	4.33734e+07	4.72538e+07	4.80086e+07
261	27.699	2	816.973	1631.93	0.100959	61.8683	90.34	ALYWVNGQVPDGVSK		APOB_HUMAN	APOB_HUMAN			Apolipoprotein B-100 OS=Homo sapiens OX=9606 GN=APOB PE=1 SV=2	4.28395e+07	4.16065e+07	4.1435e+07	2.8382e+07	3.09478e+07	2.79135e+07	2.68866e+07	2.61421e+07	3.16388e+07	3.10335e+07	2.83341e+07	3.06252e+07	4.08809e+07	3.83229e+07	3.71261e+07	3.91209e+07	4.34162e+07	4.35084e+07	2.92519e+07	2.58442e+07	2.58223e+07	3.51893e+07	3.82718e+07	3.55753e+07	4.31665e+07	5.05147e+07	5.46665e+07
272	24.68	2	636.371	1270.73	0.0497911	39.1847	73.43	SVSLPSLDPASAK		APOB_HUMAN	APOB_HUMAN			Apolipoprotein B-100 OS=Homo sapiens OX=9606 GN=APOB PE=1 SV=2	3.97141e+07	4.40043e+07	4.14895e+07	3.76011e+07	3.79118e+07	3.83657e+07	3.36002e+07	3.77064e+07	3.81408e+07	2.85181e+07	3.08048e+07	2.90633e+07	4.83255e+07	4.37733e+07	4.36902e+07	4.05356e+07	4.61539e+07	3.98357e+07	3.54286e+07	3.32841e+07	3.52142e+07	4.42671e+07	4.57411e+07	4.09288e+07	4.20998e+07	4.54498e+07	3.91771e+07
274	20.9695	2	770.942	1539.87	0.00769071	4.99442	83.73	LLSGGNTLHLVSTTK		APOB_HUMAN	APOB_HUMAN			Apolipoprotein B-100 OS=Homo sapiens OX=9606 GN=APOB PE=1 SV=2	7.00485e+07	7.32986e+07	6.47733e+07	6.42208e+07	7.70955e+07	7.0021e+07	6.77519e+07	5.74188e+07	7.26014e+07	6.56415e+07	5.48061e+07	7.19123e+07	7.33629e+07	7.51658e+07	8.01359e+07	8.23018e+07	8.92646e+07	7.36037e+07	6.00893e+07	6.51842e+07	6.91923e+07	6.02978e+07	7.52818e+07	7.38076e+07	5.20818e+07	5.30122e+07	6.41315e+07
301	39.446	2	937.584	1873.15	0.108236	57.7858	89.25	FSVPAGIVIPSFQALTAR		APOB_HUMAN	APOB_HUMAN			Apolipoprotein B-100 OS=Homo sapiens OX=9606 GN=APOB PE=1 SV=2	5.10386e+07	4.48359e+07	4.3794e+07	5.26989e+07	5.50833e+07	6.41369e+07	5.91788e+07	6.03838e+07	5.70204e+07	3.83733e+07	3.86318e+07	3.74628e+07	6.6016e+07	5.55394e+07	5.76548e+07	5.95822e+07	5.92859e+07	6.2375e+07	4.88155e+07	4.12851e+07	4.18652e+07	5.74469e+07	5.825e+07	6.12873e+07	4.7303e+07	5.28037e+07	4.85374e+07
7297	39.4115	3	625.393	1873.16	0.111763	59.6693	49.4	FSVPAGIVIPSFQALTAR		APOB_HUMAN	APOB_HUMAN			Apolipoprotein B-100 OS=Homo sapiens OX=9606 GN=APOB PE=1 SV=2	364130	581555	525742	994336	1.39847e+06	1.23268e+06	1.03416e+06	1.22819e+06	878856	693270	570781	506006	1.46565e+06	1.10023e+06	1.12054e+06	1.11145e+06	1.14289e+06	1.15187e+06	662341	850016	749407	906151	949707	519194	719378	932696	525653
331	35.47	2	654.898	1307.78	0.106106	81.1412	93.92	GFEPTLEALFGK		APOB_HUMAN	APOB_HUMAN			Apolipoprotein B-100 OS=Homo sapiens OX=9606 GN=APOB PE=1 SV=2	3.16782e+07	3.14987e+07	3.52179e+07	3.36136e+07	3.46257e+07	3.9447e+07	3.77199e+07	3.60311e+07	3.66189e+07	2.77866e+07	2.69297e+07	2.528e+07	4.50825e+07	3.79374e+07	3.83582e+07	3.74374e+07	3.68497e+07	3.76529e+07	3.7048e+07	3.19078e+07	3.27578e+07	3.93803e+07	4.26683e+07	4.37325e+07	3.73017e+07	3.88579e+07	3.79939e+07
348	24.8353	2	634.882	1267.75	0.0349937	27.6038	84.32	DLKVEDIPLAR		APOB_HUMAN	APOB_HUMAN			Apolipoprotein B-100 OS=Homo sapiens OX=9606 GN=APOB PE=1 SV=2	2.38876e+07	2.58741e+07	2.69083e+07	3.1447e+07	2.92737e+07	3.24753e+07	2.62953e+07	2.5184e+07	2.95302e+07	2.11428e+07	2.11332e+07	2.24415e+07	3.03753e+07	3.21398e+07	3.24713e+07	2.83103e+07	2.84901e+07	2.87537e+07	2.32548e+07	2.19548e+07	2.51645e+07	3.13827e+07	3.48052e+07	3.51587e+07	2.7134e+07	3.26606e+07	3.25804e+07
1761	24.8353	3	423.58	1267.72	0.00342314	2.70024	40.23	DLKVEDIPLAR		APOB_HUMAN	APOB_HUMAN			Apolipoprotein B-100 OS=Homo sapiens OX=9606 GN=APOB PE=1 SV=2	3.38036e+06	4.36921e+06	3.07593e+06	3.63098e+06	4.41197e+06	4.74754e+06	2.33663e+06	5.02153e+06	4.03556e+06	3.12034e+06	2.92002e+06	1.75105e+06	7.94277e+06	4.08659e+06	5.39405e+06	4.48755e+06	3.85161e+06	2.69644e+06	5.55225e+06	3.66974e+06	2.45685e+06	5.72041e+06	5.58119e+06	3.42168e+06	6.50194e+06	4.44976e+06	3.67171e+06
350	28.4748	3	837.082	2508.22	0.164317	65.5154	66.82	DFSAEYEEDGKYEGLQEWEGK		APOB_HUMAN	APOB_HUMAN			Apolipoprotein B-100 OS=Homo sapiens OX=9606 GN=APOB PE=1 SV=2	3.89233e+07	3.91784e+07	4.33516e+07	4.61205e+07	4.88202e+07	4.99656e+07	5.05074e+07	4.8589e+07	3.78675e+07	3.32432e+07	3.37581e+07	2.74476e+07	6.52116e+07	4.5529e+07	4.98074e+07	5.05991e+07	4.77169e+07	4.43288e+07	3.34224e+07	4.12863e+07	3.47718e+07	5.02876e+07	4.95425e+07	4.42966e+07	5.13967e+07	4.69621e+07	4.44454e+07
2133	28.4748	2	1254.96	2507.91	-0.148598	-59.2481	89.91	DFSAEYEEDGKYEGLQEWEGK		APOB_HUMAN	APOB_HUMAN			Apolipoprotein B-100 OS=Homo sapiens OX=9606 GN=APOB PE=1 SV=2	9.59536e+06	5.56886e+06	7.28888e+06	6.45377e+06	5.45187e+06	8.14668e+06	7.14197e+06	6.02169e+06	9.32184e+06	4.89014e+06	4.43678e+06	5.7964e+06	4.84828e+06	6.58433e+06	7.45136e+06	6.90312e+06	9.04124e+06	8.02425e+06	8.14057e+06	6.86124e+06	6.87851e+06	6.51178e+06	7.06451e+06	9.24512e+06	7.31982e+06	9.61006e+06	1.09812e+07
355	28.846	2	506.815	1011.61	-0.0183174	-18.1067	78.8	TGISPLALIK		APOB_HUMAN	APOB_HUMAN			Apolipoprotein B-100 OS=Homo sapiens OX=9606 GN=APOB PE=1 SV=2	2.38987e+07	2.40042e+07	2.5573e+07	2.19329e+07	2.32397e+07	2.27093e+07	2.11245e+07	2.27696e+07	1.99164e+07	1.76596e+07	1.79157e+07	1.51393e+07	3.12656e+07	2.52113e+07	2.51401e+07	2.61561e+07	2.31088e+07	2.6907e+07	1.71546e+07	1.94405e+07	1.78031e+07	2.73171e+07	2.92603e+07	2.80454e+07	2.88897e+07	2.97993e+07	3.2412e+07
430	19.0415	2	589.803	1177.59	-0.0224808	-19.0901	77.19	VLVDHFGYTK		APOB_HUMAN	APOB_HUMAN			Apolipoprotein B-100 OS=Homo sapiens OX=9606 GN=APOB PE=1 SV=2	1.56843e+07	1.95404e+07	1.90021e+07	1.60226e+07	1.62414e+07	1.53254e+07	1.56936e+07	1.58163e+07	1.84019e+07	1.25859e+07	1.5697e+07	1.64655e+07	1.82038e+07	1.8019e+07	1.95531e+07	2.06606e+07	2.1936e+07	1.89221e+07	1.38951e+07	1.53439e+07	1.62465e+07	1.94845e+07	2.10338e+07	2.1575e+07	1.92284e+07	1.87488e+07	2.41485e+07
453	31.2013	3	737.458	2209.35	0.184349	83.4475	51.49	QVFLYPEKDEPTYILNIK		APOB_HUMAN	APOB_HUMAN			Apolipoprotein B-100 OS=Homo sapiens OX=9606 GN=APOB PE=1 SV=2	2.60878e+07	3.06252e+07	3.27657e+07	3.06876e+07	2.75327e+07	3.54298e+07	2.92594e+07	3.27797e+07	2.82113e+07	2.09043e+07	1.90152e+07	1.89379e+07	3.51232e+07	3.13884e+07	3.40711e+07	2.86235e+07	2.84875e+07	2.68242e+07	2.5312e+07	2.3873e+07	2.30491e+07	3.17193e+07	3.19054e+07	2.84848e+07	1.96322e+07	2.03862e+07	1.77733e+07
1673	31.1703	2	1105.52	2209.03	-0.133314	-60.3457	48.9	QVFLYPEKDEPTYILNIK		APOB_HUMAN	APOB_HUMAN			Apolipoprotein B-100 OS=Homo sapiens OX=9606 GN=APOB PE=1 SV=2	1.48804e+07	1.0727e+07	1.29785e+07	9.43658e+06	1.07717e+07	1.3053e+07	1.11994e+07	1.00348e+07	1.36939e+07	1.05193e+07	1.10004e+07	1.0075e+07	1.25452e+07	1.1764e+07	1.02313e+07	1.00392e+07	1.19446e+07	1.2351e+07	1.18264e+07	8.71511e+06	1.1369e+07	9.501e+06	1.0475e+07	1.52537e+07	1.14125e+07	1.36009e+07	1.35194e+07
502	18.8588	2	500.26	998.506	-0.0241663	-24.2019	70.71	SVGFHLPSR		APOB_HUMAN	APOB_HUMAN			Apolipoprotein B-100 OS=Homo sapiens OX=9606 GN=APOB PE=1 SV=2	2.79967e+07	3.02443e+07	3.00387e+07	2.90952e+07	2.68736e+07	2.84856e+07	2.65548e+07	2.82592e+07	2.72089e+07	2.50912e+07	2.26879e+07	2.54799e+07	3.12303e+07	3.21297e+07	3.18432e+07	2.9836e+07	3.35989e+07	2.85159e+07	2.55475e+07	2.62253e+07	2.98258e+07	3.07685e+07	3.42432e+07	3.37837e+07	2.88127e+07	3.27577e+07	3.21797e+07
503	31.7112	2	998.036	1994.06	0.12948	64.937	108.14	LPQQANDYLNSFNWER		APOB_HUMAN	APOB_HUMAN			Apolipoprotein B-100 OS=Homo sapiens OX=9606 GN=APOB PE=1 SV=2	3.88071e+07	4.23881e+07	4.19865e+07	5.11487e+07	4.51026e+07	5.37333e+07	5.09179e+07	5.05424e+07	3.827e+07	3.90146e+07	3.46334e+07	3.5434e+07	4.96306e+07	3.92618e+07	4.15848e+07	5.21937e+07	4.57666e+07	4.63875e+07	3.76222e+07	4.30725e+07	3.76841e+07	5.01832e+07	5.07833e+07	4.28332e+07	4.45266e+07	4.87093e+07	4.0664e+07
510	25.794	2	924.442	1846.87	0.0103372	5.59721	112.71	EYSGTIASEANTYLNSK		APOB_HUMAN	APOB_HUMAN			Apolipoprotein B-100 OS=Homo sapiens OX=9606 GN=APOB PE=1 SV=2	3.02149e+07	3.00355e+07	3.05491e+07	2.31703e+07	2.48723e+07	2.96969e+07	3.18593e+07	2.65638e+07	2.93141e+07	2.48316e+07	2.62358e+07	2.70994e+07	4.61508e+07	4.25862e+07	4.10169e+07	4.48219e+07	4.06176e+07	4.01607e+07	2.39257e+07	2.67748e+07	2.55609e+07	3.57509e+07	3.17657e+07	3.47254e+07	3.66464e+07	4.00487e+07	3.98547e+07
523	23.1708	2	873.907	1745.8	-0.00554495	-3.17615	60.22	WNFYYSPQSSPDKK		APOB_HUMAN	APOB_HUMAN			Apolipoprotein B-100 OS=Homo sapiens OX=9606 GN=APOB PE=1 SV=2	3.12081e+07	3.10872e+07	2.76371e+07	2.34514e+07	2.38801e+07	2.66776e+07	2.74871e+07	2.11608e+07	2.66081e+07	2.21833e+07	2.18229e+07	2.47452e+07	2.47272e+07	2.63256e+07	2.60474e+07	3.45833e+07	3.60664e+07	3.49896e+07	2.22705e+07	2.29689e+07	2.51218e+07	2.19654e+07	2.52068e+07	3.02086e+07	2.7049e+07	3.1338e+07	3.79155e+07
526	18.9507	2	618.304	1234.59	-0.00112261	-0.909297	87.55	ENFAGEATLQR		APOB_HUMAN	APOB_HUMAN			Apolipoprotein B-100 OS=Homo sapiens OX=9606 GN=APOB PE=1 SV=2	1.52343e+07	1.94745e+07	1.95211e+07	1.71137e+07	1.78409e+07	1.70687e+07	1.8629e+07	2.01209e+07	2.09997e+07	1.54688e+07	1.78567e+07	1.79893e+07	2.71957e+07	2.48254e+07	2.64232e+07	2.75106e+07	2.61906e+07	2.64158e+07	1.77387e+07	1.66016e+07	1.79329e+07	2.19979e+07	2.48337e+07	2.59853e+07	2.12012e+07	2.04527e+07	2.01844e+07
537	25.8557	2	524.299	1046.58	0.0185747	17.7483	80.58	FPEVDVLTK		APOB_HUMAN	APOB_HUMAN			Apolipoprotein B-100 OS=Homo sapiens OX=9606 GN=APOB PE=1 SV=2	2.74073e+07	2.68812e+07	2.33201e+07	2.17074e+07	2.64406e+07	2.46967e+07	2.04635e+07	2.32169e+07	2.2824e+07	1.9684e+07	2.08742e+07	1.70171e+07	2.79583e+07	2.66478e+07	2.82006e+07	2.76171e+07	2.65009e+07	2.55647e+07	2.14314e+07	2.02329e+07	1.91559e+07	2.9261e+07	2.43814e+07	2.71871e+07	2.67664e+07	2.60408e+07	2.43429e+07
539	22.437	2	569.777	1137.54	-0.00532508	-4.6812	81.33	QGFFPDSVNK		APOB_HUMAN	APOB_HUMAN			Apolipoprotein B-100 OS=Homo sapiens OX=9606 GN=APOB PE=1 SV=2	2.03499e+07	2.20582e+07	2.63153e+07	2.34651e+07	2.63787e+07	2.37457e+07	2.21808e+07	2.6059e+07	2.3653e+07	1.8776e+07	1.80211e+07	1.93926e+07	2.79575e+07	2.93934e+07	3.09963e+07	2.49736e+07	2.77808e+07	2.34339e+07	2.06736e+07	1.96115e+07	1.97472e+07	2.95836e+07	2.50175e+07	2.84177e+07	2.40502e+07	2.28383e+07	2.56976e+07
555	13.3115	2	652.858	1303.7	0.0284179	21.7983	104.52	KGNVATEISTER		APOB_HUMAN	APOB_HUMAN			Apolipoprotein B-100 OS=Homo sapiens OX=9606 GN=APOB PE=1 SV=2	1.4467e+07	1.46894e+07	1.53474e+07	1.27192e+07	1.12521e+07	1.13627e+07	1.16797e+07	1.36096e+07	1.46063e+07	1.07516e+07	1.223e+07	1.23508e+07	1.71476e+07	1.62236e+07	1.47765e+07	1.63702e+07	1.85634e+07	1.57617e+07	1.06439e+07	1.06841e+07	1.27256e+07	1.58472e+07	1.38392e+07	1.51753e+07	1.41033e+07	1.59067e+07	1.46636e+07
4002	13.3437	3	435.579	1303.71	0.0406195	31.1577	41.9	KGNVATEISTER		APOB_HUMAN	APOB_HUMAN			Apolipoprotein B-100 OS=Homo sapiens OX=9606 GN=APOB PE=1 SV=2	1.2927e+06	1.33463e+06	1.0019e+06	702130	950651	674475	1.01154e+06	779227	1.36963e+06	906445	454185	437806	1.4335e+06	1.11974e+06	1.8648e+06	1.44666e+06	819475	718336	544559	924510	712907	991766	696061	658847	574556	782811	682501
558	25.641	2	801.45	1600.88	0.0383848	23.9778	72.43	VSALLTPAEQTGTWK		APOB_HUMAN	APOB_HUMAN			Apolipoprotein B-100 OS=Homo sapiens OX=9606 GN=APOB PE=1 SV=2	3.53687e+07	3.81615e+07	3.7186e+07	3.18189e+07	3.16254e+07	3.55633e+07	3.0635e+07	3.02355e+07	3.22132e+07	2.86145e+07	2.96269e+07	2.74863e+07	4.3706e+07	4.25332e+07	4.11373e+07	4.10234e+07	4.47654e+07	4.26655e+07	2.6728e+07	2.47513e+07	2.68476e+07	3.18989e+07	3.46225e+07	3.3964e+07	3.48637e+07	3.6313e+07	3.87974e+07
573	29.7267	2	678.96	1355.9	0.098123	72.3725	74.93	LPYTIITTPPLK		APOB_HUMAN	APOB_HUMAN			Apolipoprotein B-100 OS=Homo sapiens OX=9606 GN=APOB PE=1 SV=2	2.04774e+07	2.41272e+07	2.39462e+07	1.95094e+07	2.10058e+07	2.08098e+07	2.37228e+07	2.43907e+07	2.12401e+07	1.85158e+07	1.85783e+07	2.12938e+07	4.03382e+07	3.58644e+07	3.63211e+07	3.69188e+07	3.35754e+07	3.43763e+07	1.76143e+07	1.79142e+07	1.77284e+07	2.28298e+07	2.49532e+07	2.33023e+07	1.79097e+07	2.02988e+07	1.98771e+07
623	37.8913	2	917.528	1833.04	0.0748386	40.8292	84.28	ATFQTPDFIVPLTDLR		APOB_HUMAN	APOB_HUMAN			Apolipoprotein B-100 OS=Homo sapiens OX=9606 GN=APOB PE=1 SV=2	2.27663e+07	2.21612e+07	2.18015e+07	2.84014e+07	3.13782e+07	3.18363e+07	2.91872e+07	2.88652e+07	2.72269e+07	1.95863e+07	1.84653e+07	1.70417e+07	4.00053e+07	3.16193e+07	3.27951e+07	3.24828e+07	3.28804e+07	3.07547e+07	2.12077e+07	1.93846e+07	1.98463e+07	2.81249e+07	2.78451e+07	2.93591e+07	1.74717e+07	1.78841e+07	1.83491e+07
646	22.2835	2	511.26	1020.5	-0.0190597	-18.6764	63.34	NNALDFVTK		APOB_HUMAN	APOB_HUMAN			Apolipoprotein B-100 OS=Homo sapiens OX=9606 GN=APOB PE=1 SV=2	1.20424e+07	1.31259e+07	1.23743e+07	1.01269e+07	1.22533e+07	1.2372e+07	9.58045e+06	1.23833e+07	1.23341e+07	8.39892e+06	8.35011e+06	9.65636e+06	1.28995e+07	1.84006e+07	1.5455e+07	1.37665e+07	1.6645e+07	1.21672e+07	1.16249e+07	1.08483e+07	1.22791e+07	1.50253e+07	1.38671e+07	1.5187e+07	1.60414e+07	1.30888e+07	1.41231e+07
648	26.1952	2	693.909	1385.8	0.0259449	18.7222	115.75	IAELSATAQEIIK		APOB_HUMAN	APOB_HUMAN			Apolipoprotein B-100 OS=Homo sapiens OX=9606 GN=APOB PE=1 SV=2	2.17045e+07	2.20968e+07	2.18633e+07	1.8153e+07	2.12006e+07	2.08266e+07	2.12884e+07	2.39297e+07	2.24424e+07	1.67745e+07	1.73684e+07	1.63194e+07	2.65282e+07	2.32819e+07	2.05556e+07	2.4587e+07	2.54793e+07	2.20178e+07	1.92759e+07	2.03935e+07	2.03205e+07	2.57897e+07	2.476e+07	2.65953e+07	2.02528e+07	2.22873e+07	2.30278e+07
23627	52.8045	2	694.429	1386.84	1.06755	770.36	32.1	IAELSATAQEIIK		APOB_HUMAN	APOB_HUMAN			Apolipoprotein B-100 OS=Homo sapiens OX=9606 GN=APOB PE=1 SV=2	302799	490282	499322	485616	520859	334387	441988	500014	404723	438480	376748	451250	433371	406176	389445	493004	502360	384830	277182	466090	491633	391714	225376	398491	396615	505605	262248
687	31.837	2	653.892	1305.77	0.0715907	54.8295	61.21	EFQVPTFTIPK		APOB_HUMAN	APOB_HUMAN			Apolipoprotein B-100 OS=Homo sapiens OX=9606 GN=APOB PE=1 SV=2	1.57006e+07	1.78194e+07	1.68853e+07	1.75498e+07	1.80289e+07	1.95235e+07	1.56306e+07	1.47055e+07	1.6432e+07	1.21732e+07	1.23781e+07	1.41184e+07	2.92887e+07	2.58998e+07	2.62746e+07	2.59518e+07	2.37876e+07	2.6026e+07	1.2438e+07	1.24566e+07	1.41098e+07	1.82641e+07	1.83498e+07	1.80152e+07	1.82137e+07	1.8695e+07	1.95979e+07
691	30.1328	3	833.458	2497.35	0.19063	76.3387	61.16	ADSVVDLLSYNVQGSGETTYDHK		APOB_HUMAN	APOB_HUMAN			Apolipoprotein B-100 OS=Homo sapiens OX=9606 GN=APOB PE=1 SV=2	1.91381e+07	1.99831e+07	2.07619e+07	2.19064e+07	2.23508e+07	2.54517e+07	2.06231e+07	2.08194e+07	2.10158e+07	1.69967e+07	1.53505e+07	1.52962e+07	3.54763e+07	2.39651e+07	2.62644e+07	2.72898e+07	2.18072e+07	2.54761e+07	1.57634e+07	1.6462e+07	1.49831e+07	2.60179e+07	2.23635e+07	2.159e+07	1.73365e+07	2.0717e+07	1.97363e+07
3845	30.101	2	1249.51	2497	-0.158169	-63.3397	67.1	ADSVVDLLSYNVQGSGETTYDHK		APOB_HUMAN	APOB_HUMAN			Apolipoprotein B-100 OS=Homo sapiens OX=9606 GN=APOB PE=1 SV=2	3.25539e+06	1.98919e+06	2.93802e+06	2.67363e+06	2.37604e+06	2.84269e+06	2.19232e+06	1.93782e+06	3.06159e+06	2.03937e+06	2.08917e+06	1.79487e+06	3.38991e+06	3.1043e+06	3.68144e+06	3.22494e+06	4.44665e+06	4.82689e+06	3.20909e+06	1.83971e+06	2.64143e+06	2.17278e+06	2.63712e+06	4.03806e+06	2.49758e+06	2.58935e+06	4.22147e+06
706	18.5843	2	601.308	1200.6	-0.0440262	-36.6687	87.63	LTISEQNIQR		APOB_HUMAN	APOB_HUMAN			Apolipoprotein B-100 OS=Homo sapiens OX=9606 GN=APOB PE=1 SV=2	2.17468e+07	2.13889e+07	2.3252e+07	2.06653e+07	1.96288e+07	2.00439e+07	2.07856e+07	2.03521e+07	2.03656e+07	2.20516e+07	2.15066e+07	2.39289e+07	2.0141e+07	2.30409e+07	1.89628e+07	2.05514e+07	2.36262e+07	1.89284e+07	1.98195e+07	2.40363e+07	2.3468e+07	2.28509e+07	2.54891e+07	2.75326e+07	1.75507e+07	1.83725e+07	1.8831e+07
708	19.7138	3	471.584	1411.73	0.0292275	20.7038	43.9	YHWEHTGLTLR		APOB_HUMAN	APOB_HUMAN			Apolipoprotein B-100 OS=Homo sapiens OX=9606 GN=APOB PE=1 SV=2	1.58468e+07	1.95886e+07	1.47613e+07	1.79665e+07	1.45193e+07	1.56367e+07	1.58512e+07	1.67171e+07	1.52783e+07	1.27958e+07	1.23142e+07	9.59183e+06	1.93847e+07	1.9254e+07	1.63351e+07	1.89924e+07	1.73542e+07	1.8046e+07	1.41689e+07	1.20245e+07	1.32916e+07	1.89779e+07	1.85375e+07	1.73317e+07	1.87856e+07	1.79697e+07	1.80641e+07
922	19.7138	2	706.873	1411.73	0.0323603	22.9229	64.94	YHWEHTGLTLR		APOB_HUMAN	APOB_HUMAN			Apolipoprotein B-100 OS=Homo sapiens OX=9606 GN=APOB PE=1 SV=2	2.23615e+07	2.55309e+07	2.23635e+07	2.2249e+07	2.24227e+07	2.31014e+07	2.3119e+07	2.11006e+07	2.34949e+07	2.18329e+07	2.21105e+07	2.41161e+07	2.08119e+07	2.3529e+07	2.51176e+07	2.67061e+07	2.86361e+07	2.61169e+07	2.0116e+07	2.02255e+07	2.48495e+07	2.61838e+07	2.50447e+07	2.77415e+07	2.62131e+07	2.57191e+07	2.90885e+07
717	28.2892	2	704.872	1407.73	0.0115018	8.17052	57.13	EQHLFLPFSYK		APOB_HUMAN	APOB_HUMAN			Apolipoprotein B-100 OS=Homo sapiens OX=9606 GN=APOB PE=1 SV=2	3.80231e+07	3.39969e+07	3.48359e+07	3.03262e+07	3.19087e+07	3.40908e+07	3.22148e+07	3.28117e+07	3.62842e+07	2.73089e+07	2.82962e+07	3.05313e+07	3.26333e+07	3.59155e+07	3.29592e+07	3.09779e+07	3.70565e+07	3.21114e+07	3.3204e+07	3.01236e+07	3.19194e+07	3.63371e+07	3.33907e+07	4.04132e+07	3.17409e+07	3.02447e+07	3.6055e+07
1018	28.2892	3	470.241	1407.7	-0.0183503	-13.0355	33.15	EQHLFLPFSYK		APOB_HUMAN	APOB_HUMAN			Apolipoprotein B-100 OS=Homo sapiens OX=9606 GN=APOB PE=1 SV=2	9.40288e+06	9.98037e+06	8.06913e+06	8.25775e+06	1.06181e+07	8.87282e+06	7.70262e+06	1.09869e+07	7.97665e+06	6.85243e+06	6.25491e+06	5.50131e+06	1.37054e+07	8.02351e+06	9.41094e+06	1.01243e+07	7.3454e+06	9.3133e+06	7.74044e+06	8.56169e+06	6.57023e+06	1.24335e+07	1.13046e+07	7.86259e+06	1.17173e+07	1.14234e+07	9.89486e+06
720	19.4082	2	753.354	1504.69	-0.0797784	-53.0169	112.62	IGQDGISTSATTNLK		APOB_HUMAN	APOB_HUMAN			Apolipoprotein B-100 OS=Homo sapiens OX=9606 GN=APOB PE=1 SV=2	2.30475e+07	2.05538e+07	2.37672e+07	2.32312e+07	2.23274e+07	2.33633e+07	2.03828e+07	2.20751e+07	2.24875e+07	1.94566e+07	2.1619e+07	2.17092e+07	2.52703e+07	2.81645e+07	2.45287e+07	2.60558e+07	2.6443e+07	2.60282e+07	2.01292e+07	2.11803e+07	2.28859e+07	2.13313e+07	2.15331e+07	2.63603e+07	2.325e+07	2.40634e+07	2.47195e+07
739	37.5537	2	838.003	1673.99	0.084747	50.6283	101.68	VELEVPQLCSFILK	[9] Carbamidomethyl (C)	APOB_HUMAN	APOB_HUMAN			Apolipoprotein B-100 OS=Homo sapiens OX=9606 GN=APOB PE=1 SV=2	2.41494e+07	2.14003e+07	2.15778e+07	2.97324e+07	3.00706e+07	3.25102e+07	3.52464e+07	3.35479e+07	3.23726e+07	2.64388e+07	2.56617e+07	2.49098e+07	3.89e+07	2.92417e+07	3.11316e+07	3.08787e+07	2.76378e+07	2.8563e+07	2.7966e+07	2.45982e+07	2.58569e+07	3.28227e+07	3.41351e+07	3.58078e+07	2.49623e+07	2.60234e+07	2.57161e+07
769	22.498	2	744.877	1487.74	-0.0442624	-29.7506	137.49	AHLDIAGSLEGHLR		APOB_HUMAN	APOB_HUMAN			Apolipoprotein B-100 OS=Homo sapiens OX=9606 GN=APOB PE=1 SV=2	2.15525e+07	2.72054e+07	2.67963e+07	2.87853e+07	2.99045e+07	3.60121e+07	3.39208e+07	3.03347e+07	3.30349e+07	2.88987e+07	2.92167e+07	3.33204e+07	3.01235e+07	3.78986e+07	3.25699e+07	3.46687e+07	3.26123e+07	3.5311e+07	2.80145e+07	3.09668e+07	3.33989e+07	2.93314e+07	3.26924e+07	3.62277e+07	2.6637e+07	2.80154e+07	3.28754e+07
898	22.498	3	496.949	1487.83	0.0418544	28.132	96.94	AHLDIAGSLEGHLR		APOB_HUMAN	APOB_HUMAN			Apolipoprotein B-100 OS=Homo sapiens OX=9606 GN=APOB PE=1 SV=2	9.91389e+06	1.08318e+07	1.2037e+07	1.4701e+07	1.29495e+07	1.22395e+07	1.29797e+07	1.74842e+07	1.46283e+07	1.02282e+07	1.08845e+07	9.41309e+06	2.14254e+07	1.95898e+07	1.92952e+07	1.32254e+07	1.70026e+07	1.3006e+07	1.35418e+07	1.19496e+07	1.10993e+07	1.9706e+07	1.69218e+07	1.49078e+07	1.53915e+07	1.33611e+07	9.3039e+06
785	15.8618	2	665.351	1328.69	-0.0545165	-41.0287	96.79	KLTISEQNIQR		APOB_HUMAN	APOB_HUMAN			Apolipoprotein B-100 OS=Homo sapiens OX=9606 GN=APOB PE=1 SV=2	2.75017e+07	2.64446e+07	2.93832e+07	2.80059e+07	2.47363e+07	2.909e+07	3.05008e+07	3.04965e+07	3.4333e+07	2.76979e+07	3.32178e+07	3.22414e+07	2.72127e+07	3.22332e+07	2.88866e+07	2.66697e+07	3.28922e+07	2.83213e+07	3.08056e+07	2.69292e+07	2.81416e+07	3.21102e+07	3.59887e+07	3.54926e+07	2.74022e+07	2.6198e+07	2.34994e+07
1180	15.8312	3	443.902	1328.69	-0.0556484	-41.8805	59.16	KLTISEQNIQR		APOB_HUMAN	APOB_HUMAN			Apolipoprotein B-100 OS=Homo sapiens OX=9606 GN=APOB PE=1 SV=2	1.02006e+07	9.8595e+06	8.74084e+06	7.9789e+06	8.48107e+06	9.41123e+06	7.53575e+06	8.4522e+06	9.74907e+06	8.97512e+06	8.26728e+06	7.6679e+06	1.13333e+07	9.36527e+06	8.27352e+06	1.01626e+07	9.99622e+06	9.1321e+06	7.79318e+06	9.11257e+06	6.72266e+06	9.05908e+06	8.46145e+06	9.25159e+06	9.46204e+06	1.09335e+07	1.06772e+07
793	14.5921	2	407.193	812.371	-0.0834505	-102.714	54.97	TPALHFK		APOB_HUMAN	APOB_HUMAN			Apolipoprotein B-100 OS=Homo sapiens OX=9606 GN=APOB PE=1 SV=2	1.38394e+07	1.3924e+07	1.40394e+07	1.17356e+07	1.15865e+07	1.14669e+07	1.28393e+07	1.33027e+07	1.29256e+07	1.15666e+07	1.09642e+07	1.10797e+07	1.55175e+07	1.59082e+07	1.50427e+07	1.56234e+07	1.4809e+07	1.36162e+07	1.084e+07	1.18725e+07	1.19891e+07	1.58222e+07	1.40279e+07	1.6932e+07	1.87712e+07	1.54892e+07	1.71774e+07
812	30.5738	2	622.862	1243.71	0.0648163	52.118	86.63	IDDIWNLEVK		APOB_HUMAN	APOB_HUMAN			Apolipoprotein B-100 OS=Homo sapiens OX=9606 GN=APOB PE=1 SV=2	1.1837e+07	1.43179e+07	1.36174e+07	1.6131e+07	1.37542e+07	1.70013e+07	1.49778e+07	1.69371e+07	1.67539e+07	1.37912e+07	1.36299e+07	1.47783e+07	2.7236e+07	1.96158e+07	1.97786e+07	1.91793e+07	2.04846e+07	1.92764e+07	1.50681e+07	1.43151e+07	1.57992e+07	1.83604e+07	2.09098e+07	1.85644e+07	1.74512e+07	2.12107e+07	2.10177e+07
837	28.7532	2	779.927	1557.84	0.0498612	32.0077	106.9	ITENDIQIALDDAK		APOB_HUMAN	APOB_HUMAN			Apolipoprotein B-100 OS=Homo sapiens OX=9606 GN=APOB PE=1 SV=2	2.037e+07	2.32221e+07	2.23149e+07	1.9633e+07	2.03942e+07	2.06574e+07	2.20118e+07	1.81361e+07	1.81864e+07	1.51262e+07	1.58987e+07	1.40444e+07	1.85715e+07	1.54283e+07	1.65237e+07	1.83358e+07	1.9582e+07	1.81678e+07	1.74362e+07	1.41427e+07	1.60778e+07	2.02036e+07	2.26421e+07	2.23538e+07	1.31722e+07	1.56507e+07	1.47658e+07
894	24.897	2	763.379	1524.74	0.0188704	12.3763	68.92	AEPLAFTFSHDYK		APOB_HUMAN	APOB_HUMAN			Apolipoprotein B-100 OS=Homo sapiens OX=9606 GN=APOB PE=1 SV=2	9.98792e+06	8.9473e+06	1.07765e+07	1.1053e+07	8.47926e+06	1.04772e+07	1.01977e+07	7.67033e+06	9.98909e+06	5.82418e+06	5.59914e+06	7.27364e+06	1.32747e+07	1.61569e+07	1.47614e+07	1.47494e+07	1.2707e+07	1.42709e+07	6.35888e+06	7.52844e+06	7.58988e+06	7.78388e+06	8.67438e+06	1.02274e+07	7.58681e+06	8.55583e+06	1.07451e+07
904	19.8068	2	680.805	1359.59	0.00069436	0.510711	95.6	SEYQADYESLR		APOB_HUMAN	APOB_HUMAN			Apolipoprotein B-100 OS=Homo sapiens OX=9606 GN=APOB PE=1 SV=2	1.47921e+07	1.66875e+07	1.77456e+07	1.40017e+07	1.62444e+07	1.56555e+07	1.41885e+07	1.42479e+07	1.42178e+07	1.22192e+07	1.11634e+07	1.15622e+07	2.05843e+07	2.14316e+07	2.06751e+07	2.06124e+07	1.87456e+07	2.13422e+07	1.08686e+07	1.13394e+07	1.16336e+07	1.7532e+07	1.74623e+07	1.95908e+07	1.55868e+07	1.47251e+07	1.63357e+07
905	23.4158	2	1082.93	2163.84	-0.0909807	-42.0441	114.24	TQFNNNEYSQDLDAYNTK		APOB_HUMAN	APOB_HUMAN			Apolipoprotein B-100 OS=Homo sapiens OX=9606 GN=APOB PE=1 SV=2	1.36747e+07	1.75025e+07	1.51057e+07	1.21099e+07	1.20466e+07	1.57154e+07	1.30194e+07	1.26436e+07	1.29613e+07	9.55208e+06	1.01734e+07	1.29531e+07	2.14376e+07	1.97314e+07	1.94678e+07	2.23557e+07	2.0176e+07	2.23982e+07	1.02646e+07	9.38928e+06	9.2615e+06	1.31078e+07	1.24737e+07	1.41042e+07	1.24137e+07	1.4917e+07	1.73486e+07
919	21.4293	2	1077.42	2152.83	-0.0893309	-41.493	102.52	YTYNYEAESSSGVPGTADSR		APOB_HUMAN	APOB_HUMAN			Apolipoprotein B-100 OS=Homo sapiens OX=9606 GN=APOB PE=1 SV=2	1.82377e+07	2.01617e+07	1.8086e+07	1.1946e+07	1.37822e+07	1.33571e+07	1.24579e+07	1.21081e+07	1.48219e+07	1.18274e+07	1.26691e+07	1.35001e+07	1.457e+07	1.27501e+07	1.38657e+07	1.93314e+07	1.75871e+07	1.80921e+07	1.25779e+07	1.31108e+07	1.27598e+07	1.31147e+07	1.4478e+07	1.54117e+07	1.39005e+07	1.5018e+07	1.96083e+07
939	20.0203	3	726.059	2175.16	0.0280627	12.9016	55.86	LEIQSQVDSQHVGHSVLTAK		APOB_HUMAN	APOB_HUMAN			Apolipoprotein B-100 OS=Homo sapiens OX=9606 GN=APOB PE=1 SV=2	1.32795e+07	1.53615e+07	1.40145e+07	1.23725e+07	1.20325e+07	1.34383e+07	1.38364e+07	1.3377e+07	1.29149e+07	1.01468e+07	8.88933e+06	1.01987e+07	2.00282e+07	1.77476e+07	1.85687e+07	1.9971e+07	1.90686e+07	1.72404e+07	9.20649e+06	1.02724e+07	1.22181e+07	1.35417e+07	1.32255e+07	1.22506e+07	1.44048e+07	1.28985e+07	1.51529e+07
3972	20.0203	2	1088.51	2175	-0.129227	-59.4113	40.05	LEIQSQVDSQHVGHSVLTAK		APOB_HUMAN	APOB_HUMAN			Apolipoprotein B-100 OS=Homo sapiens OX=9606 GN=APOB PE=1 SV=2	1.89569e+06	1.96086e+06	2.28868e+06	2.22946e+06	1.6034e+06	2.28494e+06	2.09904e+06	1.687e+06	2.05591e+06	1.75917e+06	1.22328e+06	2.2644e+06	2.3702e+06	1.72941e+06	2.7094e+06	2.83236e+06	2.70578e+06	2.74036e+06	2.08612e+06	1.68807e+06	2.04369e+06	2.08094e+06	1.6807e+06	1.68957e+06	1.71607e+06	1.51658e+06	2.40494e+06
976	16.1387	2	588.772	1175.53	-0.0488727	-41.5734	95.7	GNVATEISTER		APOB_HUMAN	APOB_HUMAN			Apolipoprotein B-100 OS=Homo sapiens OX=9606 GN=APOB PE=1 SV=2	1.75736e+07	1.69412e+07	1.65337e+07	1.36958e+07	1.31342e+07	1.29982e+07	1.47393e+07	1.50292e+07	1.46186e+07	1.25583e+07	1.2953e+07	1.2784e+07	1.86558e+07	1.83855e+07	1.77255e+07	1.65883e+07	1.76957e+07	1.63073e+07	1.38882e+07	1.42195e+07	1.32289e+07	1.68725e+07	1.57289e+07	1.75522e+07	2.00991e+07	1.87797e+07	1.90983e+07
984	19.6532	2	851.421	1700.83	-0.0350829	-20.6266	55.15	ATLYALSHAVNNYHK		APOB_HUMAN	APOB_HUMAN			Apolipoprotein B-100 OS=Homo sapiens OX=9606 GN=APOB PE=1 SV=2	1.84385e+07	2.10619e+07	1.9977e+07	1.5528e+07	1.63377e+07	1.5952e+07	1.82885e+07	1.75343e+07	1.84294e+07	1.63593e+07	1.68528e+07	1.86143e+07	1.92294e+07	2.14703e+07	2.07453e+07	2.39782e+07	2.40609e+07	2.42781e+07	1.72934e+07	1.94534e+07	2.00591e+07	1.95776e+07	1.8273e+07	2.19318e+07	2.27324e+07	2.32137e+07	2.46625e+07
990	32.2487	3	942.192	2823.55	0.12441	44.0634	63.86	LELELRPTGEIEQYSVSATYELQR		APOB_HUMAN	APOB_HUMAN			Apolipoprotein B-100 OS=Homo sapiens OX=9606 GN=APOB PE=1 SV=2	1.19601e+07	1.1896e+07	1.03154e+07	2.65304e+07	2.50648e+07	2.80739e+07	3.23994e+07	2.68276e+07	2.27699e+07	2.28504e+07	1.78467e+07	1.7197e+07	2.06841e+07	1.62128e+07	1.52712e+07	1.74568e+07	1.61949e+07	1.51479e+07	2.27267e+07	2.00313e+07	1.81935e+07	3.09015e+07	2.95298e+07	2.75545e+07	1.69994e+07	1.85978e+07	1.52348e+07
1058	26.779	2	809.878	1617.74	0.0321597	19.8797	55.97	WNFYYSPQSSPDK		APOB_HUMAN	APOB_HUMAN			Apolipoprotein B-100 OS=Homo sapiens OX=9606 GN=APOB PE=1 SV=2	2.07111e+07	1.90895e+07	2.12641e+07	2.08525e+07	2.42011e+07	2.2873e+07	1.76313e+07	1.95779e+07	2.16898e+07	1.93113e+07	1.9734e+07	1.64286e+07	2.86349e+07	2.39536e+07	2.44468e+07	2.34731e+07	2.339e+07	2.33446e+07	2.13482e+07	1.95741e+07	2.39869e+07	2.04328e+07	1.92864e+07	2.25008e+07	1.65881e+07	1.96888e+07	1.82825e+07
1108	36.7182	2	1027.07	2052.13	0.00895039	4.36152	108.85	ILGEELGFASLHDLQLLGK		APOB_HUMAN	APOB_HUMAN			Apolipoprotein B-100 OS=Homo sapiens OX=9606 GN=APOB PE=1 SV=2	1.17656e+07	9.44418e+06	7.79178e+06	2.00129e+07	1.77244e+07	1.54988e+07	2.62222e+07	2.2641e+07	2.76402e+07	1.61256e+07	1.46323e+07	1.76375e+07	2.00737e+07	1.46664e+07	1.34849e+07	1.21359e+07	1.4196e+07	1.24076e+07	1.67828e+07	1.86405e+07	1.84544e+07	2.3955e+07	2.23981e+07	2.34797e+07	1.463e+07	1.42898e+07	1.4723e+07
1210	36.7182	3	685.127	2052.36	0.233359	113.716	65.8	ILGEELGFASLHDLQLLGK		APOB_HUMAN	APOB_HUMAN			Apolipoprotein B-100 OS=Homo sapiens OX=9606 GN=APOB PE=1 SV=2	6.16534e+06	5.32493e+06	6.4305e+06	1.40302e+07	1.51557e+07	1.43353e+07	1.79124e+07	1.83725e+07	1.33733e+07	1.24334e+07	1.16944e+07	8.26336e+06	1.87936e+07	8.20394e+06	1.39908e+07	1.31954e+07	1.08373e+07	1.18643e+07	1.44627e+07	9.32096e+06	1.06699e+07	1.62107e+07	1.86415e+07	1.44551e+07	1.22981e+07	1.22739e+07	9.80436e+06
1144	22.3138	2	576.303	1150.59	0.0299487	26.0296	65.84	LDFSSQADLR		APOB_HUMAN	APOB_HUMAN			Apolipoprotein B-100 OS=Homo sapiens OX=9606 GN=APOB PE=1 SV=2	1.98821e+07	2.05453e+07	2.64434e+07	2.18777e+07	2.49278e+07	2.00076e+07	1.60829e+07	1.92188e+07	1.4864e+07	1.56176e+07	1.58001e+07	1.54174e+07	2.44541e+07	2.42808e+07	2.08857e+07	2.31337e+07	2.15374e+07	2.00805e+07	1.72479e+07	1.26148e+07	1.67701e+07	2.02092e+07	1.95783e+07	2.13177e+07	1.82302e+07	1.77485e+07	1.86353e+07
1154	18.9812	2	508.263	1014.51	-0.0266293	-26.2477	55.78	VSTAFVYTK		APOB_HUMAN	APOB_HUMAN			Apolipoprotein B-100 OS=Homo sapiens OX=9606 GN=APOB PE=1 SV=2	8.58967e+06	5.37524e+06	8.84484e+06	5.72112e+06	7.41427e+06	7.18924e+06	6.29832e+06	7.58164e+06	7.95087e+06	6.25632e+06	6.79568e+06	5.42676e+06	9.56312e+06	8.68067e+06	7.45413e+06	7.73377e+06	7.10676e+06	7.98741e+06	6.00616e+06	4.92535e+06	6.40172e+06	9.98161e+06	9.17313e+06	1.00857e+07	7.085e+06	6.69646e+06	6.28256e+06
1158	42.1148	2	1233.65	2465.29	-0.0731932	-29.6886	77.74	IADFELPTIIVPEQTIEIPSIK		APOB_HUMAN	APOB_HUMAN			Apolipoprotein B-100 OS=Homo sapiens OX=9606 GN=APOB PE=1 SV=2	4.55037e+06	2.78097e+06	2.37689e+06	1.36622e+07	1.46296e+07	1.34124e+07	1.66437e+07	1.65301e+07	1.79006e+07	1.46517e+07	1.35243e+07	1.31432e+07	1.02218e+07	5.10416e+06	4.88998e+06	1.16967e+07	1.11709e+07	1.08671e+07	1.34029e+07	1.28118e+07	1.21135e+07	1.49365e+07	1.57765e+07	1.67498e+07	9.91052e+06	1.03026e+07	8.10141e+06
4333	42.1148	3	822.915	2465.72	0.357443	144.986	46.29	IADFELPTIIVPEQTIEIPSIK		APOB_HUMAN	APOB_HUMAN			Apolipoprotein B-100 OS=Homo sapiens OX=9606 GN=APOB PE=1 SV=2	612484	817571	711315	3.13836e+06	3.55043e+06	2.2723e+06	3.25621e+06	2.33681e+06	1.57029e+06	2.12224e+06	3.25567e+06	1.22745e+06	1.32393e+06	1.11319e+06	1.18091e+06	3.61381e+06	2.67409e+06	3.02734e+06	1.96955e+06	2.14604e+06	1.95019e+06	1.57687e+06	3.58294e+06	1.90801e+06	2.50359e+06	2.3613e+06	713975
1167	22.3755	2	401.2	800.385	-0.0945547	-118.123	40.4	FIIPSPK		APOB_HUMAN	APOB_HUMAN			Apolipoprotein B-100 OS=Homo sapiens OX=9606 GN=APOB PE=1 SV=2	1.14357e+07	1.03936e+07	1.30163e+07	1.11914e+07	1.03288e+07	1.03927e+07	7.85861e+06	1.22721e+07	9.96992e+06	7.21716e+06	7.91437e+06	7.99346e+06	1.33016e+07	1.33619e+07	1.23726e+07	1.1729e+07	1.25272e+07	1.06036e+07	8.58088e+06	8.01931e+06	9.71114e+06	1.40846e+07	1.24798e+07	1.16329e+07	1.09797e+07	1.05473e+07	7.37614e+06
1183	17.975	2	487.238	972.462	-0.0260931	-26.8313	47.49	QIDDIDVR		APOB_HUMAN	APOB_HUMAN			Apolipoprotein B-100 OS=Homo sapiens OX=9606 GN=APOB PE=1 SV=2	1.32964e+07	1.11462e+07	1.27315e+07	1.1978e+07	1.08483e+07	1.17621e+07	1.00018e+07	1.14976e+07	1.07613e+07	9.3236e+06	8.14772e+06	8.96799e+06	1.62273e+07	1.31123e+07	1.44414e+07	9.83262e+06	1.26537e+07	1.15024e+07	1.01507e+07	9.48293e+06	1.04644e+07	1.29867e+07	1.06145e+07	1.21107e+07	1.15902e+07	1.3711e+07	1.18432e+07
1218	25.641	3	691.375	2071.1	0.0904544	43.6764	38.21	NHLQLEGLFFTNGEHTSK		APOB_HUMAN	APOB_HUMAN			Apolipoprotein B-100 OS=Homo sapiens OX=9606 GN=APOB PE=1 SV=2	1.30675e+07	1.73236e+07	1.5656e+07	1.22502e+07	1.47714e+07	1.30617e+07	1.08647e+07	1.65022e+07	1.30658e+07	1.38561e+07	1.34807e+07	1.39032e+07	1.77081e+07	1.46313e+07	1.76588e+07	2.12393e+07	1.95483e+07	1.6884e+07	1.3607e+07	1.23703e+07	1.37289e+07	1.47787e+07	1.44928e+07	1.35228e+07	2.05674e+07	1.7646e+07	2.0987e+07
1225	20.1438	2	632.318	1262.62	-0.008688	-6.88088	67.29	IYSLWEHSTK		APOB_HUMAN	APOB_HUMAN			Apolipoprotein B-100 OS=Homo sapiens OX=9606 GN=APOB PE=1 SV=2	1.49432e+07	1.58385e+07	1.43452e+07	1.83456e+07	1.89181e+07	1.58473e+07	1.78941e+07	1.79527e+07	1.90681e+07	1.75187e+07	1.64839e+07	2.0314e+07	1.86794e+07	1.75092e+07	2.08843e+07	2.09747e+07	2.02137e+07	2.0324e+07	1.73958e+07	1.82678e+07	1.62669e+07	1.79086e+07	1.98315e+07	2.20099e+07	1.97611e+07	1.94027e+07	2.15764e+07
1234	19.7452	2	619.82	1237.62	-0.0208784	-16.8695	75.49	SEILAHWSPAK		APOB_HUMAN	APOB_HUMAN			Apolipoprotein B-100 OS=Homo sapiens OX=9606 GN=APOB PE=1 SV=2	1.15336e+07	1.18831e+07	1.23028e+07	1.18997e+07	1.27843e+07	1.19817e+07	1.1269e+07	1.12802e+07	1.20114e+07	9.0957e+06	1.12387e+07	1.05548e+07	1.75516e+07	1.6695e+07	1.75286e+07	1.48957e+07	1.58122e+07	1.39063e+07	1.03999e+07	1.14873e+07	1.16081e+07	1.47222e+07	1.44474e+07	1.49262e+07	1.20355e+07	1.34542e+07	1.31645e+07
1306	29.6322	2	785.953	1569.89	0.0365193	23.2628	38.61	TLQGIPQMIGEVIR	[8] Oxidation (M)	APOB_HUMAN	APOB_HUMAN			Apolipoprotein B-100 OS=Homo sapiens OX=9606 GN=APOB PE=1 SV=2	1.40181e+07	1.2921e+07	1.3661e+07	1.11947e+07	1.3612e+07	1.30073e+07	1.09231e+07	1.05216e+07	1.17047e+07	6.05443e+06	7.58169e+06	7.74605e+06	1.43046e+07	1.04868e+07	1.068e+07	1.16019e+07	1.19607e+07	1.36365e+07	9.69482e+06	9.25313e+06	9.42211e+06	1.30588e+07	1.26306e+07	1.22294e+07	1.096e+07	1.05368e+07	1.16765e+07
1350	37.023	3	754.817	2261.43	0.193145	85.4156	42.54	LPYTIITTPPLKDFSLWEK		APOB_HUMAN	APOB_HUMAN			Apolipoprotein B-100 OS=Homo sapiens OX=9606 GN=APOB PE=1 SV=2	7.73377e+06	7.65312e+06	9.58063e+06	1.03537e+07	1.24093e+07	1.195e+07	1.42738e+07	1.33259e+07	1.31582e+07	1.0496e+07	9.04781e+06	8.55746e+06	1.9255e+07	1.36672e+07	1.89255e+07	1.36725e+07	1.31979e+07	1.48911e+07	9.64786e+06	9.45408e+06	9.88414e+06	1.3464e+07	1.2889e+07	1.29983e+07	1.31651e+07	1.23976e+07	1.19704e+07
3959	37.023	2	1131.55	2261.08	-0.151152	-66.8448	33.77	LPYTIITTPPLKDFSLWEK		APOB_HUMAN	APOB_HUMAN			Apolipoprotein B-100 OS=Homo sapiens OX=9606 GN=APOB PE=1 SV=2	2.87717e+06	2.80794e+06	2.46489e+06	3.50492e+06	3.17402e+06	3.30051e+06	3.77461e+06	2.85199e+06	4.02875e+06	2.79692e+06	2.67976e+06	2.93855e+06	4.23806e+06	3.92152e+06	3.63885e+06	2.86225e+06	3.55497e+06	3.28432e+06	2.59995e+06	2.32294e+06	2.06094e+06	3.02822e+06	3.02237e+06	3.30392e+06	2.87539e+06	2.94983e+06	3.07329e+06
1406	31.6117	2	535.824	1069.63	0.0166028	15.5222	51.89	IEIPLPFGGK		APOB_HUMAN	APOB_HUMAN			Apolipoprotein B-100 OS=Homo sapiens OX=9606 GN=APOB PE=1 SV=2	7.08795e+06	6.75911e+06	6.95864e+06	7.13367e+06	7.4553e+06	7.82784e+06	7.02858e+06	7.94807e+06	5.94141e+06	5.91759e+06	4.44685e+06	5.81181e+06	1.38091e+07	1.09686e+07	1.20026e+07	1.00685e+07	1.11253e+07	1.14227e+07	5.3144e+06	5.65582e+06	6.30526e+06	9.09439e+06	7.38232e+06	7.151e+06	9.18565e+06	7.72896e+06	7.87606e+06
1440	33.7013	2	700.405	1398.8	-0.000711675	-0.508776	106.06	TLADLTLLDSPIK		APOB_HUMAN	APOB_HUMAN			Apolipoprotein B-100 OS=Homo sapiens OX=9606 GN=APOB PE=1 SV=2	1.24705e+07	1.50755e+07	1.7461e+07	1.21668e+07	1.13852e+07	1.43389e+07	1.49129e+07	1.33117e+07	1.17426e+07	1.09388e+07	1.09409e+07	1.10917e+07	2.38013e+07	2.09456e+07	2.34892e+07	2.10309e+07	1.97685e+07	2.01098e+07	9.30855e+06	1.13828e+07	1.1021e+07	1.31859e+07	1.611e+07	1.3771e+07	9.65817e+06	1.37806e+07	1.07012e+07
1472	19.3163	2	509.276	1016.54	-0.0483344	-47.5458	66.35	LATALSLSNK		APOB_HUMAN	APOB_HUMAN			Apolipoprotein B-100 OS=Homo sapiens OX=9606 GN=APOB PE=1 SV=2	7.82159e+06	8.44444e+06	9.55419e+06	7.04223e+06	7.35051e+06	8.65567e+06	8.97424e+06	8.63064e+06	7.28583e+06	6.26424e+06	6.70818e+06	6.79061e+06	1.16001e+07	1.17076e+07	1.25253e+07	1.02034e+07	1.16937e+07	1.29667e+07	5.86118e+06	7.17991e+06	6.52906e+06	9.2185e+06	9.73563e+06	8.22173e+06	9.73156e+06	7.5654e+06	9.45045e+06
1508	12.9704	2	457.253	912.491	0.0202455	22.1876	40.68	FFGEGTKK		APOB_HUMAN	APOB_HUMAN			Apolipoprotein B-100 OS=Homo sapiens OX=9606 GN=APOB PE=1 SV=2	9.14686e+06	8.41349e+06	8.41719e+06	7.67586e+06	7.48468e+06	7.5803e+06	8.85345e+06	8.56866e+06	8.73413e+06	6.5165e+06	7.14334e+06	6.83503e+06	9.21509e+06	9.78089e+06	1.00998e+07	7.74612e+06	7.71079e+06	6.3718e+06	7.69772e+06	8.0293e+06	7.07237e+06	1.00613e+07	9.66381e+06	9.26665e+06	9.76617e+06	9.86343e+06	9.81993e+06
1545	25.0522	2	523.311	1044.61	0.0102104	9.77448	57.09	IPSVQINFK		APOB_HUMAN	APOB_HUMAN			Apolipoprotein B-100 OS=Homo sapiens OX=9606 GN=APOB PE=1 SV=2	6.98063e+06	6.93026e+06	6.88536e+06	6.20722e+06	7.43631e+06	6.74867e+06	6.49431e+06	6.12601e+06	6.14801e+06	6.19452e+06	6.45466e+06	5.96275e+06	9.2432e+06	1.02716e+07	9.52062e+06	1.10273e+07	9.42438e+06	9.21792e+06	6.29426e+06	5.88441e+06	5.42747e+06	8.0279e+06	9.76172e+06	8.64323e+06	7.35001e+06	8.67722e+06	8.29004e+06
1554	30.417	2	1064.49	2126.97	-0.0887071	-41.7041	149.68	YEDGTLSLTSTSDLQSGIIK		APOB_HUMAN	APOB_HUMAN			Apolipoprotein B-100 OS=Homo sapiens OX=9606 GN=APOB PE=1 SV=2	8.72627e+06	8.81724e+06	9.06539e+06	1.08917e+07	1.23685e+07	1.17735e+07	1.23153e+07	1.10211e+07	1.18556e+07	1.00854e+07	7.20314e+06	7.93673e+06	1.48711e+07	1.13651e+07	1.10647e+07	1.33276e+07	1.4188e+07	1.36061e+07	8.39983e+06	7.66752e+06	7.65547e+06	1.23025e+07	1.39686e+07	1.20906e+07	1.04345e+07	1.13447e+07	1.27872e+07
1643	24.1568	2	801.95	1601.88	0.0645225	40.2807	76.13	LALWGEHTGQLYSK		APOB_HUMAN	APOB_HUMAN			Apolipoprotein B-100 OS=Homo sapiens OX=9606 GN=APOB PE=1 SV=2	1.92475e+07	2.56463e+07	2.31473e+07	2.10709e+07	2.1776e+07	1.90079e+07	2.1611e+07	1.89434e+07	2.31423e+07	1.84851e+07	1.94107e+07	2.07234e+07	2.3179e+07	2.31636e+07	2.32649e+07	2.20151e+07	2.28168e+07	2.17623e+07	2.12149e+07	1.9519e+07	2.14282e+07	2.35964e+07	2.24548e+07	2.04851e+07	2.62817e+07	2.60278e+07	2.07084e+07
1662	24.1252	2	669.849	1337.68	0.0538758	40.2771	36.86	ESQLPTVMDFR	[8] Oxidation (M)	APOB_HUMAN	APOB_HUMAN			Apolipoprotein B-100 OS=Homo sapiens OX=9606 GN=APOB PE=1 SV=2	1.89064e+07	2.14479e+07	2.14704e+07	1.97168e+07	1.83637e+07	1.60669e+07	1.72518e+07	1.99211e+07	2.0634e+07	1.63871e+07	1.72489e+07	1.52381e+07	1.97088e+07	2.16123e+07	2.08963e+07	2.01372e+07	2.08917e+07	1.85209e+07	1.92147e+07	1.94634e+07	1.88834e+07	2.01743e+07	2.01773e+07	1.61192e+07	1.66128e+07	1.88445e+07	1.82403e+07
1665	16.7525	2	653.811	1305.61	-0.038757	-29.6841	61.9	IISDYHQQFR		APOB_HUMAN	APOB_HUMAN			Apolipoprotein B-100 OS=Homo sapiens OX=9606 GN=APOB PE=1 SV=2	8.12776e+06	9.26029e+06	1.00118e+07	8.29836e+06	6.68936e+06	9.41457e+06	7.48933e+06	7.67621e+06	8.11509e+06	7.74885e+06	8.8849e+06	8.99844e+06	8.0735e+06	1.00646e+07	9.80885e+06	1.07605e+07	1.18751e+07	1.09226e+07	7.84293e+06	7.24767e+06	8.39565e+06	9.8541e+06	1.10296e+07	1.27558e+07	9.45498e+06	9.44242e+06	1.10866e+07
1695	36.0522	3	828.461	2482.36	0.0919127	37.0277	63.6	NFVASHIANILNSEELDIQDLK		APOB_HUMAN	APOB_HUMAN			Apolipoprotein B-100 OS=Homo sapiens OX=9606 GN=APOB PE=1 SV=2	9.96934e+06	8.947e+06	1.00462e+07	1.74389e+07	1.69325e+07	1.66089e+07	1.97829e+07	1.64849e+07	1.5418e+07	1.36382e+07	1.32263e+07	1.24896e+07	1.68497e+07	1.2822e+07	1.54918e+07	1.33869e+07	1.20227e+07	1.19523e+07	1.839e+07	1.47539e+07	1.48587e+07	1.42859e+07	1.39889e+07	1.34197e+07	1.13021e+07	9.46389e+06	8.35721e+06
1698	23.5088	2	655.334	1308.65	-0.0387114	-29.5802	74.2	EVGTVLSQVYSK		APOB_HUMAN	APOB_HUMAN			Apolipoprotein B-100 OS=Homo sapiens OX=9606 GN=APOB PE=1 SV=2	1.90825e+07	2.15429e+07	2.13637e+07	1.89591e+07	2.05629e+07	1.59807e+07	1.68359e+07	2.01979e+07	1.99217e+07	1.63003e+07	1.88757e+07	1.88452e+07	1.94781e+07	2.28946e+07	2.03567e+07	2.12899e+07	2.2807e+07	1.86542e+07	1.85832e+07	1.82765e+07	1.74177e+07	2.04146e+07	2.37754e+07	1.94905e+07	1.77547e+07	1.76265e+07	1.88398e+07
1796	17.3373	2	544.285	1086.55	-0.0487251	-44.8417	75.91	DKIGVELTGR		APOB_HUMAN	APOB_HUMAN			Apolipoprotein B-100 OS=Homo sapiens OX=9606 GN=APOB PE=1 SV=2	7.78434e+06	8.48998e+06	8.27435e+06	9.3789e+06	8.83702e+06	9.47774e+06	7.56791e+06	8.58348e+06	7.93771e+06	6.83548e+06	6.63189e+06	8.85546e+06	1.23104e+07	1.37104e+07	1.32043e+07	1.25435e+07	1.28736e+07	1.25925e+07	9.30452e+06	9.01952e+06	8.23803e+06	1.06524e+07	1.03629e+07	1.01758e+07	1.11333e+07	1.10098e+07	1.10106e+07
1808	39.7303	2	1122.14	2242.26	-0.0529749	-23.6252	99.33	VPSYTLILPSLELPVLHVPR		APOB_HUMAN	APOB_HUMAN			Apolipoprotein B-100 OS=Homo sapiens OX=9606 GN=APOB PE=1 SV=2	8.0377e+06	5.01896e+06	5.42233e+06	8.95118e+06	7.42397e+06	6.80351e+06	1.10936e+07	1.03252e+07	1.57629e+07	9.50193e+06	8.83643e+06	1.08295e+07	9.94798e+06	9.78712e+06	9.72e+06	6.51931e+06	7.20764e+06	5.82545e+06	8.83455e+06	9.84139e+06	8.6424e+06	1.19039e+07	1.02955e+07	1.27091e+07	4.58743e+06	4.29997e+06	5.18971e+06
1837	20.2973	2	462.229	922.442	-0.0335234	-36.3407	40.41	QSFDLSVK		APOB_HUMAN	APOB_HUMAN			Apolipoprotein B-100 OS=Homo sapiens OX=9606 GN=APOB PE=1 SV=2	3.15143e+06	3.39355e+06	3.9975e+06	4.3179e+06	4.96593e+06	4.27966e+06	4.29277e+06	5.26739e+06	4.0288e+06	2.4639e+06	3.20777e+06	3.69531e+06	8.22916e+06	8.55062e+06	7.41951e+06	6.94397e+06	5.94488e+06	6.32177e+06	3.99168e+06	3.39802e+06	3.77911e+06	6.15164e+06	4.82139e+06	5.7775e+06	5.51996e+06	5.78306e+06	4.0376e+06
1843	18.0055	2	1016.94	2031.87	-0.0834924	-41.0898	97.71	IHSGSFQSQVELSNDQEK		APOB_HUMAN	APOB_HUMAN			Apolipoprotein B-100 OS=Homo sapiens OX=9606 GN=APOB PE=1 SV=2	5.90353e+06	8.88252e+06	7.8256e+06	5.59592e+06	7.18815e+06	7.43055e+06	8.66043e+06	8.42574e+06	8.81623e+06	5.38296e+06	6.70346e+06	9.50638e+06	5.97132e+06	7.01108e+06	7.77521e+06	9.91764e+06	9.83938e+06	9.50276e+06	7.37426e+06	6.25839e+06	7.58697e+06	9.12177e+06	1.09665e+07	1.04687e+07	6.79339e+06	7.0734e+06	6.98742e+06
1872	18.7668	2	1141.44	2280.86	-0.156117	-68.4417	104.43	KYTYNYEAESSSGVPGTADSR		APOB_HUMAN	APOB_HUMAN			Apolipoprotein B-100 OS=Homo sapiens OX=9606 GN=APOB PE=1 SV=2	7.99691e+06	8.92641e+06	7.45445e+06	8.2322e+06	6.73166e+06	8.70709e+06	8.89413e+06	6.67625e+06	8.59216e+06	7.02264e+06	6.19449e+06	7.01787e+06	6.12161e+06	8.27277e+06	8.66759e+06	8.72262e+06	9.23959e+06	7.87909e+06	6.30546e+06	6.3208e+06	8.6499e+06	6.465e+06	7.35525e+06	9.19788e+06	7.93229e+06	7.26486e+06	9.6814e+06
1890	24.4652	3	811.406	2431.2	0.0368001	15.1369	46.1	SGVQMNTNFFHESGLEAHVALK	[5] Oxidation (M)	APOB_HUMAN	APOB_HUMAN			Apolipoprotein B-100 OS=Homo sapiens OX=9606 GN=APOB PE=1 SV=2	7.49319e+06	7.53992e+06	8.03634e+06	7.18514e+06	8.51814e+06	6.96047e+06	7.64255e+06	6.49034e+06	7.65437e+06	6.23342e+06	4.62115e+06	6.60333e+06	7.16073e+06	6.47175e+06	6.05574e+06	6.39578e+06	8.31407e+06	7.49309e+06	5.74822e+06	4.85372e+06	7.14564e+06	8.18184e+06	8.13412e+06	8.4405e+06	7.68774e+06	8.89984e+06	8.80226e+06
1930	18.4037	2	422.722	843.43	-0.0512566	-60.7679	60.55	IGVELTGR		APOB_HUMAN	APOB_HUMAN			Apolipoprotein B-100 OS=Homo sapiens OX=9606 GN=APOB PE=1 SV=2	5.0907e+06	4.3165e+06	4.35569e+06	5.16847e+06	4.1017e+06	5.11551e+06	4.38154e+06	3.16659e+06	3.9704e+06	4.32867e+06	3.1027e+06	2.19458e+06	8.62293e+06	7.94514e+06	6.17931e+06	7.07674e+06	6.93513e+06	6.24289e+06	2.75859e+06	3.06067e+06	3.07938e+06	4.23531e+06	3.34687e+06	5.14653e+06	4.71313e+06	5.10834e+06	4.61321e+06
1949	38.1322	2	946.487	1890.96	0.0125114	6.61649	97.56	LSLESLTSYFSIESSTK		APOB_HUMAN	APOB_HUMAN			Apolipoprotein B-100 OS=Homo sapiens OX=9606 GN=APOB PE=1 SV=2	7.72237e+06	7.95393e+06	8.60132e+06	1.38584e+07	1.29435e+07	1.42107e+07	1.81953e+07	1.61516e+07	1.57059e+07	1.49928e+07	1.39575e+07	1.28522e+07	1.6039e+07	1.29092e+07	1.2437e+07	1.55055e+07	1.42901e+07	1.51022e+07	1.27358e+07	1.07864e+07	1.04245e+07	1.98522e+07	2.11079e+07	1.91542e+07	1.43595e+07	1.64916e+07	1.51711e+07
1990	25.5178	2	410.203	818.391	-0.0629454	-76.9077	44.27	LSLPDFK		APOB_HUMAN	APOB_HUMAN			Apolipoprotein B-100 OS=Homo sapiens OX=9606 GN=APOB PE=1 SV=2	4.06416e+06	4.5845e+06	2.92743e+06	3.06744e+06	2.74495e+06	3.06485e+06	2.91813e+06	4.28991e+06	3.50312e+06	2.46142e+06	2.47403e+06	2.26032e+06	7.48886e+06	5.15026e+06	8.06942e+06	6.15324e+06	6.05133e+06	6.55501e+06	3.80187e+06	4.06204e+06	3.02662e+06	5.23187e+06	5.57507e+06	4.52973e+06	4.57151e+06	3.94236e+06	3.26034e+06
2011	11.4731	2	667.336	1332.66	0.00565252	4.24156	87.35	VRESDEETQIK		APOB_HUMAN	APOB_HUMAN			Apolipoprotein B-100 OS=Homo sapiens OX=9606 GN=APOB PE=1 SV=2	3.28214e+06	3.01488e+06	3.25029e+06	1.96088e+06	2.0103e+06	1.95416e+06	2.2687e+06	2.53017e+06	2.4546e+06	1.81128e+06	1.81782e+06	2.13353e+06	3.23992e+06	3.21337e+06	2.61505e+06	2.44603e+06	2.75095e+06	2.75777e+06	1.89808e+06	1.70783e+06	1.95467e+06	2.48704e+06	2.64339e+06	2.72446e+06	3.56148e+06	3.92883e+06	4.25482e+06
2021	17.5512	2	680.834	1359.65	-0.0457737	-33.6645	94.95	INNQLTLDSNTK		APOB_HUMAN	APOB_HUMAN			Apolipoprotein B-100 OS=Homo sapiens OX=9606 GN=APOB PE=1 SV=2	6.19848e+06	6.57387e+06	7.43713e+06	5.72645e+06	5.77216e+06	5.84392e+06	5.47364e+06	4.78565e+06	5.4741e+06	4.42013e+06	5.48429e+06	4.82957e+06	9.68587e+06	7.93319e+06	8.27749e+06	8.44957e+06	8.28981e+06	7.6028e+06	4.45044e+06	4.73933e+06	4.30244e+06	6.02181e+06	5.55769e+06	6.31705e+06	5.04415e+06	5.4841e+06	5.40032e+06
2233	23.6313	2	643.847	1285.68	-0.0449505	-34.9612	96.33	NTLELSNGVIVK		APOB_HUMAN	APOB_HUMAN			Apolipoprotein B-100 OS=Homo sapiens OX=9606 GN=APOB PE=1 SV=2	1.18995e+07	1.26526e+07	1.2522e+07	1.34809e+07	1.35913e+07	1.28742e+07	1.15341e+07	1.11828e+07	1.26009e+07	1.33566e+07	1.18523e+07	1.37215e+07	1.53344e+07	1.71491e+07	1.68047e+07	1.835e+07	1.4527e+07	1.75024e+07	1.22803e+07	1.23228e+07	1.40663e+07	1.50836e+07	1.26994e+07	1.21923e+07	1.1599e+07	1.26555e+07	1.40643e+07
2407	35.1165	3	745.418	2233.23	0.158214	70.8503	43.29	DKDQEVLLQTFLDDASPGDK		APOB_HUMAN	APOB_HUMAN			Apolipoprotein B-100 OS=Homo sapiens OX=9606 GN=APOB PE=1 SV=2	6.24759e+06	6.52786e+06	6.60481e+06	7.65135e+06	6.038e+06	5.7989e+06	7.24113e+06	6.35144e+06	5.60909e+06	4.80273e+06	6.0526e+06	5.88208e+06	7.09298e+06	5.61265e+06	7.48107e+06	6.96552e+06	7.01944e+06	6.64284e+06	6.33695e+06	4.39607e+06	7.47079e+06	6.39607e+06	5.0382e+06	5.67084e+06	5.41416e+06	6.06545e+06	5.16696e+06
2524	35.6993	2	454.741	907.467	-0.0128595	-14.1706	35.71	SLWDFLK		APOB_HUMAN	APOB_HUMAN			Apolipoprotein B-100 OS=Homo sapiens OX=9606 GN=APOB PE=1 SV=2	2.40758e+06	2.50876e+06	3.11923e+06	2.7804e+06	3.88529e+06	3.18317e+06	4.39405e+06	4.19044e+06	2.38599e+06	3.164e+06	2.31303e+06	1.71929e+06	4.52917e+06	2.78088e+06	4.69428e+06	4.11798e+06	3.98677e+06	5.00638e+06	3.10124e+06	2.60516e+06	1.88069e+06	3.47426e+06	4.17948e+06	3.32047e+06	2.53833e+06	2.79898e+06	2.63043e+06
2657	15.1212	2	717.813	1433.61	-0.1308	-91.23	77.51	KIISDYHQQFR		APOB_HUMAN	APOB_HUMAN			Apolipoprotein B-100 OS=Homo sapiens OX=9606 GN=APOB PE=1 SV=2	9.15594e+06	1.03371e+07	1.02888e+07	9.85284e+06	9.73539e+06	8.8365e+06	9.32195e+06	9.2274e+06	9.91946e+06	1.04829e+07	1.11198e+07	1.12762e+07	8.21474e+06	1.2456e+07	9.35277e+06	1.15139e+07	1.26014e+07	1.01554e+07	6.38257e+06	1.00395e+07	1.08043e+07	9.68274e+06	9.47322e+06	8.46363e+06	9.74237e+06	8.69047e+06	8.24468e+06
2721	12.5678	2	426.232	850.45	-0.0522657	-61.4528	43.74	LHVAGNLK		APOB_HUMAN	APOB_HUMAN			Apolipoprotein B-100 OS=Homo sapiens OX=9606 GN=APOB PE=1 SV=2	2.27979e+06	1.95227e+06	2.02193e+06	2.15083e+06	2.2079e+06	2.00133e+06	2.1618e+06	1.96835e+06	1.94906e+06	2.07305e+06	1.93953e+06	1.68384e+06	4.3929e+06	3.61191e+06	3.65432e+06	3.52622e+06	3.33401e+06	3.39271e+06	1.35832e+06	1.56781e+06	1.48958e+06	2.22937e+06	2.53666e+06	2.844e+06	2.13254e+06	2.45931e+06	2.66072e+06
2815	13.6959	2	529.755	1057.5	-0.034411	-32.539	68.45	VQGVEFSHR		APOB_HUMAN	APOB_HUMAN			Apolipoprotein B-100 OS=Homo sapiens OX=9606 GN=APOB PE=1 SV=2	4.24482e+06	4.275e+06	4.15641e+06	4.12361e+06	3.78457e+06	3.65105e+06	3.53394e+06	3.5223e+06	4.43042e+06	3.3063e+06	3.75519e+06	3.09878e+06	5.97666e+06	5.19641e+06	5.76221e+06	4.42582e+06	5.1271e+06	4.6268e+06	3.19089e+06	3.31981e+06	3.41303e+06	4.38851e+06	3.74829e+06	3.71876e+06	3.92889e+06	3.8104e+06	3.55245e+06
2949	13.2475	2	557.772	1113.53	-0.0270264	-24.2703	91.49	AGHIAWTSSGK		APOB_HUMAN	APOB_HUMAN			Apolipoprotein B-100 OS=Homo sapiens OX=9606 GN=APOB PE=1 SV=2	2.95631e+06	3.04619e+06	2.85378e+06	2.79949e+06	2.54999e+06	2.96242e+06	2.69541e+06	2.69642e+06	3.3099e+06	3.25112e+06	3.00713e+06	2.63799e+06	6.60885e+06	6.60999e+06	6.67983e+06	5.64564e+06	4.71874e+06	5.02831e+06	2.84235e+06	2.73346e+06	2.89265e+06	3.99116e+06	4.24258e+06	3.98041e+06	5.03814e+06	5.48633e+06	4.43238e+06
2966	30.6367	3	607.692	1820.05	0.0828883	45.5437	45.48	DAVEKPQEFTIVAFVK		APOB_HUMAN	APOB_HUMAN			Apolipoprotein B-100 OS=Homo sapiens OX=9606 GN=APOB PE=1 SV=2	2.54343e+06	2.36743e+06	2.62904e+06	3.09168e+06	2.48509e+06	3.20102e+06	3.72915e+06	4.42748e+06	3.23457e+06	2.22575e+06	2.15245e+06	2.76881e+06	4.41979e+06	4.33508e+06	4.09821e+06	4.22227e+06	3.83023e+06	4.26907e+06	2.0537e+06	2.77937e+06	2.73405e+06	4.60314e+06	3.53689e+06	3.022e+06	2.44877e+06	2.96494e+06	2.85338e+06
3250	11.7954	2	593.772	1185.53	-0.0700668	-59.0982	91.85	SNTVASLHTEK		APOB_HUMAN	APOB_HUMAN			Apolipoprotein B-100 OS=Homo sapiens OX=9606 GN=APOB PE=1 SV=2	3.99238e+06	3.51015e+06	3.23584e+06	2.52805e+06	2.28987e+06	2.4724e+06	2.83218e+06	2.69027e+06	2.8797e+06	2.5046e+06	2.84063e+06	2.73612e+06	5.70495e+06	5.84672e+06	5.02716e+06	4.20522e+06	4.43953e+06	4.49101e+06	2.2647e+06	2.23173e+06	2.73611e+06	3.96921e+06	3.58329e+06	3.72391e+06	3.82628e+06	3.73598e+06	3.90377e+06
3460	12.6772	2	672.314	1342.61	-0.0309936	-23.084	46.17	SKPTVSSSMEFK	[9] Oxidation (M)	APOB_HUMAN	APOB_HUMAN			Apolipoprotein B-100 OS=Homo sapiens OX=9606 GN=APOB PE=1 SV=2	5.43167e+06	4.40236e+06	5.29733e+06	4.47276e+06	4.11147e+06	3.74986e+06	3.78544e+06	4.76283e+06	4.99349e+06	4.48879e+06	5.65716e+06	6.12574e+06	6.07102e+06	5.97053e+06	6.89046e+06	5.58495e+06	6.9765e+06	5.32896e+06	4.34015e+06	4.20012e+06	5.60325e+06	5.41332e+06	4.38911e+06	5.31585e+06	5.5329e+06	5.97534e+06	4.73603e+06
4062	29.3468	2	791.419	1580.82	0.0365196	23.1022	32.73	AVSMPSFSILGSDVR	[4] Oxidation (M)	APOB_HUMAN	APOB_HUMAN			Apolipoprotein B-100 OS=Homo sapiens OX=9606 GN=APOB PE=1 SV=2	1.11708e+07	1.16812e+07	1.00439e+07	1.05648e+07	1.10023e+07	1.10957e+07	1.34544e+07	1.38228e+07	1.00338e+07	8.83604e+06	8.78845e+06	1.05954e+07	1.36316e+07	1.21745e+07	1.03328e+07	1.26348e+07	1.07957e+07	1.04712e+07	1.04003e+07	1.0932e+07	9.76509e+06	1.15048e+07	1.13422e+07	1.17211e+07	1.38798e+07	1.28777e+07	1.47917e+07
4349	34.818	2	1265.03	2528.05	-0.172045	-68.05	82.35	NSLFFSAQPFEITASTNNEGNLK		APOB_HUMAN	APOB_HUMAN			Apolipoprotein B-100 OS=Homo sapiens OX=9606 GN=APOB PE=1 SV=2	1.50584e+06	1.20489e+06	794442	1.94913e+06	2.75863e+06	2.08888e+06	2.25047e+06	2.76503e+06	2.77471e+06	2.47332e+06	1.56031e+06	1.96085e+06	3.43199e+06	2.64684e+06	1.91215e+06	3.16624e+06	3.04522e+06	2.83198e+06	1.64918e+06	1.85658e+06	1.67153e+06	2.87047e+06	2.86069e+06	2.81838e+06	1.78839e+06	2.09265e+06	2.39022e+06
4669	32.8213	3	689.411	2065.21	0.198595	96.1715	61.15	FDHTNSLNIAGLSLDFSSK		APOB_HUMAN	APOB_HUMAN			Apolipoprotein B-100 OS=Homo sapiens OX=9606 GN=APOB PE=1 SV=2	2.74011e+06	2.40123e+06	3.00119e+06	4.16872e+06	4.0911e+06	3.5422e+06	4.22485e+06	4.294e+06	3.54513e+06	3.70502e+06	2.11383e+06	3.0669e+06	3.69512e+06	3.9226e+06	4.03671e+06	2.71072e+06	3.00347e+06	2.98323e+06	2.46583e+06	2.48504e+06	2.91626e+06	3.5259e+06	3.76198e+06	2.58966e+06	2.98173e+06	2.76424e+06	2.92731e+06
5155	43.5833	3	719.804	2156.39	0.260921	121.013	52.14	HSITNPLAVLCEFISQSIK	[11] Carbamidomethyl (C)	APOB_HUMAN	APOB_HUMAN			Apolipoprotein B-100 OS=Homo sapiens OX=9606 GN=APOB PE=1 SV=2	1.28159e+06	1.37134e+06	1.70668e+06	3.05746e+06	3.07166e+06	1.73425e+06	5.57593e+06	5.69517e+06	4.16271e+06	2.61755e+06	2.47038e+06	2.10461e+06	4.72151e+06	4.66751e+06	4.41781e+06	3.12888e+06	2.10077e+06	3.19208e+06	3.54796e+06	3.70225e+06	2.71386e+06	2.67217e+06	3.06796e+06	2.00443e+06	2.2974e+06	1.92601e+06	1.86799e+06
6259	43.6273	2	1079.05	2156.08	-0.0509171	-23.615	130.19	HSITNPLAVLCEFISQSIK	[11] Carbamidomethyl (C)	APOB_HUMAN	APOB_HUMAN			Apolipoprotein B-100 OS=Homo sapiens OX=9606 GN=APOB PE=1 SV=2	1.60105e+06	1.99685e+06	1.82832e+06	2.04054e+06	2.01361e+06	1.74218e+06	5.34431e+06	4.70726e+06	4.74239e+06	3.09565e+06	2.66709e+06	2.9096e+06	5.09154e+06	3.56211e+06	3.99424e+06	2.49043e+06	2.2277e+06	2.23255e+06	3.32783e+06	3.13978e+06	2.84257e+06	3.26616e+06	1.92689e+06	1.92806e+06	2.09262e+06	1.47057e+06	2.0085e+06
5784	13.0743	2	467.224	932.434	-0.0473495	-50.778	38.8	IEDGTLASK		APOB_HUMAN	APOB_HUMAN			Apolipoprotein B-100 OS=Homo sapiens OX=9606 GN=APOB PE=1 SV=2	1.12451e+06	945593	1.35698e+06	791990	821806	727378	811571	888888	935415	761842	685782	599756	1.39071e+06	1.07713e+06	1.58319e+06	1.22367e+06	859701	1.1812e+06	734164	756733	649001	1.06416e+06	1.24728e+06	1.04463e+06	974348	880279	1.20086e+06
6115	33.764	2	1024.48	2046.95	-0.090464	-44.1927	80.58	LEVLNFDFQANAQLSNPK		APOB_HUMAN	APOB_HUMAN			Apolipoprotein B-100 OS=Homo sapiens OX=9606 GN=APOB PE=1 SV=2	1.22466e+06	1.44034e+06	1.12382e+06	3.23471e+06	2.71641e+06	2.23908e+06	2.52639e+06	2.18797e+06	1.92902e+06	1.51947e+06	2.02819e+06	1.29592e+06	2.19653e+06	2.28685e+06	2.06121e+06	2.06946e+06	2.6811e+06	2.48646e+06	1.93563e+06	2.26879e+06	2.26889e+06	2.68413e+06	3.48905e+06	3.33705e+06	1.67555e+06	1.68912e+06	1.30361e+06
6662	37.4178	2	1188.06	2374.11	-0.168278	-70.8757	87.93	QTVNLQLQPYSLVTTLNSDLK		APOB_HUMAN	APOB_HUMAN			Apolipoprotein B-100 OS=Homo sapiens OX=9606 GN=APOB PE=1 SV=2	934162	660565	464814	1.74036e+06	2.18122e+06	1.3546e+06	2.15747e+06	2.10892e+06	2.00501e+06	1.1322e+06	1.43048e+06	1.29013e+06	1.95347e+06	1.08869e+06	986369	1.307e+06	1.176e+06	1.51124e+06	1.2146e+06	1.54852e+06	1.22524e+06	2.15195e+06	2.26165e+06	2.29037e+06	1.15911e+06	1.42756e+06	1.28521e+06
10108	34.6207	2	1127.51	2253	-0.154094	-68.3904	60.15	AALTELSLGSAYQAMILGVDSK	[15] Oxidation (M)	APOB_HUMAN	APOB_HUMAN			Apolipoprotein B-100 OS=Homo sapiens OX=9606 GN=APOB PE=1 SV=2	1.58956e+06	2.27105e+06	1.52639e+06	1.85612e+06	1.1236e+06	1.1397e+06	2.074e+06	2.21604e+06	2.11556e+06	1.42816e+06	1.07754e+06	1.73027e+06	2.63342e+06	1.56782e+06	2.43916e+06	2.48828e+06	2.50558e+06	2.0194e+06	1.64037e+06	1.42662e+06	1.66135e+06	2.08561e+06	2.2519e+06	2.55274e+06	1.20746e+06	1.43057e+06	1.81605e+06
17016	41.1572	2	728.004	1453.99	0.153967	105.903	75.97	IAIANIIDEIIEK		APOB_HUMAN	APOB_HUMAN			Apolipoprotein B-100 OS=Homo sapiens OX=9606 GN=APOB PE=1 SV=2	1.31156e+06	1.00325e+06	1.10288e+06	1.42309e+06	1.48774e+06	1.43077e+06	1.75063e+06	1.42211e+06	1.18938e+06	868982	1.0198e+06	1.10015e+06	1.85466e+06	1.48214e+06	1.33759e+06	1.42794e+06	1.22886e+06	1.39283e+06	1.4374e+06	948611	1.05942e+06	987985	1.66543e+06	1.14905e+06	811857	979006	619838
24780	42.5067	2	1077.53	2153.04	-0.088608	-41.1532	86.76	TTLTAFGFASADLIEIGLEGK		APOB_HUMAN	APOB_HUMAN			Apolipoprotein B-100 OS=Homo sapiens OX=9606 GN=APOB PE=1 SV=2	295057	477191	285820	1.20784e+06	960739	676072	1.53695e+06	1.05208e+06	766877	445892	393025	357671	647222	523463	652427	617196	569956	669232	247604	602970	370799	1.1705e+06	1.01076e+06	495076	282985	205299	284596
32088	44.8703	2	1026.53	2051.05	-0.0823588	-40.1528	57.05	VPLLLSEPINIIDALEMR	[17] Oxidation (M)	APOB_HUMAN	APOB_HUMAN			Apolipoprotein B-100 OS=Homo sapiens OX=9606 GN=APOB PE=1 SV=2	596001	1.298e+06	1.01714e+06	1.443e+06	1.50032e+06	1.20441e+06	1.60173e+06	1.50419e+06	1.52804e+06	1.35663e+06	1.26359e+06	1.31348e+06	1.10093e+06	1.28727e+06	1.17072e+06	1.26563e+06	1.49675e+06	1.10051e+06	921730	1.27508e+06	1.15623e+06	1.47221e+06	962414	1.07544e+06	906664	838292	1.90784e+06
43654	10.818	2	464.22	926.426	-0.038732	-41.8063	37.53	HVAEAICK	[7] Carbamidomethyl (C)	APOB_HUMAN	APOB_HUMAN			Apolipoprotein B-100 OS=Homo sapiens OX=9606 GN=APOB PE=1 SV=2	423713	380242	389214	201051	219595	191809	302412	257580	251185	271000	240036	249703	414706	356932	351819	280187	293530	232943	213693	224656	217636	344419	329544	436316	470292	567587	527732
19	29.9768	2	872.48	1742.94	0.169215	97.095	71.38	EPFLSCCQFAESLR	[6] Carbamidomethyl (C)|[7] Carbamidomethyl (C)	CO4B_HUMAN	CO4B_HUMAN;CO4A_HUMAN		CO4A_HUMAN	Complement C4-B OS=Homo sapiens OX=9606 GN=C4B PE=1 SV=2	1.68485e+08	1.67732e+08	1.71258e+08	2.04127e+08	2.16023e+08	2.3645e+08	1.523e+08	1.4542e+08	1.52215e+08	1.64805e+08	1.65644e+08	1.65358e+08	2.57353e+08	2.14022e+08	2.13922e+08	2.22356e+08	2.28594e+08	2.28704e+08	2.67159e+08	2.62727e+08	2.56996e+08	1.87699e+08	1.91011e+08	1.98219e+08	1.74966e+08	1.81236e+08	1.84329e+08
41639	49.2303	2	872.475	1742.94	0.159616	91.587	31.82	EPFLSCCQFAESLR	[6] Carbamidomethyl (C)|[7] Carbamidomethyl (C)	CO4B_HUMAN	CO4B_HUMAN;CO4A_HUMAN		CO4A_HUMAN	Complement C4-B OS=Homo sapiens OX=9606 GN=C4B PE=1 SV=2	752547	750125	777834	752424	710765	777533	1.03589e+06	924851	763019	790321	672584	602759	538885	830099	791040	748349	644246	456892	649686	886131	753283	684516	517336	411798	447344	329213	236986
24	26.1332	2	780.968	1559.92	0.0746503	47.8575	66.16	GPEVQLVAHSPWLK		CO4B_HUMAN	CO4B_HUMAN;CO4A_HUMAN		CO4A_HUMAN	Complement C4-B OS=Homo sapiens OX=9606 GN=C4B PE=1 SV=2	2.26365e+08	2.2532e+08	2.35662e+08	2.64466e+08	2.5664e+08	2.90374e+08	1.99316e+08	1.81252e+08	2.1473e+08	2.38818e+08	2.38018e+08	2.64947e+08	2.66863e+08	2.74081e+08	2.51214e+08	2.49989e+08	2.54082e+08	2.52534e+08	2.92316e+08	2.74338e+08	2.99405e+08	2.27418e+08	2.26049e+08	2.66436e+08	2.60251e+08	2.85095e+08	2.9873e+08
346	26.1332	3	520.969	1559.89	0.0406674	26.0714	63.6	GPEVQLVAHSPWLK		CO4B_HUMAN	CO4B_HUMAN;CO4A_HUMAN		CO4A_HUMAN	Complement C4-B OS=Homo sapiens OX=9606 GN=C4B PE=1 SV=2	2.15008e+07	2.31057e+07	1.71228e+07	2.55771e+07	3.38521e+07	2.50678e+07	1.92047e+07	3.01595e+07	1.79645e+07	2.44264e+07	2.70719e+07	1.65453e+07	5.24267e+07	2.95746e+07	3.1813e+07	3.61195e+07	3.49427e+07	2.53579e+07	3.52136e+07	4.00123e+07	2.53428e+07	3.48096e+07	3.21416e+07	2.18553e+07	3.48696e+07	2.30088e+07	1.9328e+07
35	32.06	2	782.509	1563	0.162628	104.059	106.04	TTNIQGINLLFSSR		CO4B_HUMAN	CO4B_HUMAN;CO4A_HUMAN		CO4A_HUMAN	Complement C4-B OS=Homo sapiens OX=9606 GN=C4B PE=1 SV=2	1.01332e+08	1.04125e+08	9.97801e+07	1.6195e+08	1.63082e+08	1.78292e+08	1.34882e+08	1.38297e+08	1.35314e+08	1.27843e+08	1.26796e+08	1.30724e+08	2.06176e+08	1.68631e+08	1.67672e+08	1.57098e+08	1.59015e+08	1.60817e+08	2.13988e+08	2.01622e+08	2.11422e+08	1.63343e+08	1.64071e+08	1.69115e+08	1.07356e+08	1.15655e+08	1.2159e+08
9385	36.7512	2	782.444	1562.87	0.0324873	20.7873	46.95	TTNIQGINLLFSSR		CO4B_HUMAN	CO4B_HUMAN;CO4A_HUMAN		CO4A_HUMAN	Complement C4-B OS=Homo sapiens OX=9606 GN=C4B PE=1 SV=2	2.86441e+06	2.2176e+06	2.94479e+06	3.5316e+06	3.27054e+06	5.94557e+06	3.92744e+06	3.65224e+06	3.54862e+06	2.98945e+06	3.83077e+06	3.04238e+06	4.36092e+06	3.56884e+06	3.91696e+06	2.39407e+06	2.6776e+06	2.94914e+06	4.51115e+06	3.49001e+06	4.25176e+06	2.88387e+06	3.3827e+06	3.76608e+06	2.76471e+06	3.37881e+06	3.5439e+06
55	25.948	3	858.84	2573.5	0.127802	49.6634	51.19	LTVAAPPSGGPGFLSIERPDSRPPR		CO4B_HUMAN	CO4B_HUMAN;CO4A_HUMAN		CO4A_HUMAN	Complement C4-B OS=Homo sapiens OX=9606 GN=C4B PE=1 SV=2	1.01611e+08	1.09532e+08	1.15462e+08	1.39016e+08	1.28545e+08	1.69574e+08	1.08134e+08	8.99638e+07	1.06891e+08	1.01838e+08	9.33863e+07	1.14557e+08	1.31734e+08	1.52718e+08	1.39423e+08	1.44946e+08	1.42083e+08	1.5019e+08	1.52653e+08	1.41966e+08	1.58323e+08	1.00281e+08	1.02493e+08	1.28026e+08	7.66576e+07	1.04085e+08	1.01885e+08
59	26.7178	2	670.325	1338.63	-0.0107396	-8.02275	90.5	GSFEFPVGDAVSK		CO4B_HUMAN	CO4B_HUMAN;CO4A_HUMAN		CO4A_HUMAN	Complement C4-B OS=Homo sapiens OX=9606 GN=C4B PE=1 SV=2	7.12313e+07	7.8895e+07	7.82225e+07	9.54903e+07	9.60836e+07	9.94372e+07	7.32042e+07	7.78591e+07	8.26544e+07	7.13424e+07	8.05441e+07	7.38115e+07	1.21335e+08	1.14101e+08	1.03828e+08	1.13102e+08	1.13202e+08	9.88696e+07	1.03885e+08	1.0881e+08	1.13861e+08	8.84639e+07	8.40306e+07	8.70151e+07	5.49689e+07	5.43337e+07	5.68944e+07
66	20.5735	2	771.44	1540.87	0.0561309	36.4295	113.87	VLSLAQEQVGGSPEK		CO4B_HUMAN	CO4B_HUMAN;CO4A_HUMAN		CO4A_HUMAN	Complement C4-B OS=Homo sapiens OX=9606 GN=C4B PE=1 SV=2	5.25053e+07	6.05018e+07	5.52293e+07	8.56865e+07	8.23608e+07	8.38428e+07	6.63833e+07	6.8083e+07	7.04587e+07	6.52535e+07	6.90028e+07	6.74771e+07	1.13453e+08	1.06735e+08	1.0988e+08	1.21061e+08	1.1712e+08	1.13693e+08	1.02756e+08	1.01908e+08	1.00465e+08	7.72779e+07	8.25009e+07	8.30357e+07	5.27578e+07	5.4246e+07	5.40961e+07
70	24.311	2	955.472	1908.93	0.0559588	29.3151	125.79	LLATLCSAEVCQCAEGK	[6] Carbamidomethyl (C)|[11] Carbamidomethyl (C)|[13] Carbamidomethyl (C)	CO4B_HUMAN	CO4B_HUMAN;CO4A_HUMAN		CO4A_HUMAN	Complement C4-B OS=Homo sapiens OX=9606 GN=C4B PE=1 SV=2	1.11445e+08	1.1694e+08	1.20831e+08	1.3121e+08	1.34253e+08	1.38092e+08	1.08968e+08	1.06778e+08	1.17612e+08	1.17006e+08	1.17281e+08	1.19141e+08	1.58433e+08	1.54524e+08	1.54714e+08	1.57847e+08	1.5991e+08	1.56554e+08	1.57991e+08	1.62858e+08	1.61579e+08	1.28706e+08	1.38771e+08	1.31471e+08	1.13836e+08	1.18293e+08	1.24818e+08
79	28.444	2	813.989	1625.96	0.157891	97.1156	86.53	EELVYELNPLDHR		CO4B_HUMAN	CO4B_HUMAN;CO4A_HUMAN		CO4A_HUMAN	Complement C4-B OS=Homo sapiens OX=9606 GN=C4B PE=1 SV=2	1.08996e+08	9.80149e+07	1.00296e+08	1.09342e+08	9.71288e+07	1.21441e+08	8.05672e+07	8.79015e+07	1.00824e+08	1.02616e+08	9.7177e+07	1.09285e+08	1.22697e+08	1.18198e+08	1.19637e+08	1.31656e+08	1.50719e+08	1.29916e+08	1.50426e+08	1.44244e+08	1.58474e+08	9.61866e+07	9.9124e+07	1.1197e+08	9.54089e+07	1.02267e+08	1.02897e+08
80	23.8158	2	557.821	1113.63	0.0136185	12.2291	106.7	VGDTLNLNLR		CO4B_HUMAN	CO4B_HUMAN;CO4A_HUMAN		CO4A_HUMAN	Complement C4-B OS=Homo sapiens OX=9606 GN=C4B PE=1 SV=2	4.00622e+07	4.08657e+07	4.44999e+07	6.30393e+07	6.66755e+07	6.58915e+07	4.7541e+07	5.13823e+07	5.13088e+07	5.08196e+07	5.20761e+07	5.31103e+07	7.33028e+07	6.715e+07	7.39957e+07	6.6152e+07	6.74821e+07	6.20599e+07	8.31653e+07	7.98193e+07	7.57462e+07	6.95617e+07	6.6957e+07	6.78248e+07	4.74162e+07	4.21482e+07	4.94983e+07
110	16.5385	2	542.286	1082.56	-0.00817525	-7.55173	80.16	SCGLHQLLR	[2] Carbamidomethyl (C)	CO4B_HUMAN	CO4B_HUMAN;CO4A_HUMAN		CO4A_HUMAN	Complement C4-B OS=Homo sapiens OX=9606 GN=C4B PE=1 SV=2	4.01331e+07	4.32318e+07	4.35148e+07	6.44741e+07	6.22225e+07	6.35443e+07	4.75298e+07	4.76444e+07	5.05669e+07	4.90995e+07	5.02403e+07	5.3061e+07	7.33055e+07	6.84954e+07	6.71708e+07	6.67333e+07	6.90403e+07	6.71496e+07	7.87325e+07	8.18084e+07	8.05657e+07	6.08051e+07	6.84594e+07	7.33858e+07	4.46068e+07	4.46014e+07	4.7912e+07
118	36.02	2	1113.09	2224.16	0.0463762	20.8516	85.87	ALEILQEEDLIDEDDIPVR		CO4B_HUMAN	CO4B_HUMAN;CO4A_HUMAN		CO4A_HUMAN	Complement C4-B OS=Homo sapiens OX=9606 GN=C4B PE=1 SV=2	3.55553e+07	3.26519e+07	2.93339e+07	9.5183e+07	9.55695e+07	1.08301e+08	8.43175e+07	8.46407e+07	8.15661e+07	7.15874e+07	7.2044e+07	7.34301e+07	8.59701e+07	4.91666e+07	4.8044e+07	8.90444e+07	8.60588e+07	9.06195e+07	1.19219e+08	1.11593e+08	1.08292e+08	8.93714e+07	9.28177e+07	1.02283e+08	5.51755e+07	5.85856e+07	5.86597e+07
129	25.1135	3	764.108	2289.3	0.153544	67.0748	52.59	EGAIHREELVYELNPLDHR		CO4B_HUMAN	CO4B_HUMAN;CO4A_HUMAN		CO4A_HUMAN	Complement C4-B OS=Homo sapiens OX=9606 GN=C4B PE=1 SV=2	4.86905e+07	4.97348e+07	5.25729e+07	8.90051e+07	8.25973e+07	9.79108e+07	6.90396e+07	6.08231e+07	7.04196e+07	5.63996e+07	5.38426e+07	6.97811e+07	8.17963e+07	9.88209e+07	9.34743e+07	7.77464e+07	7.26799e+07	7.73798e+07	9.47345e+07	9.00113e+07	1.0685e+08	7.10655e+07	7.20292e+07	8.76653e+07	4.78115e+07	6.07043e+07	6.4325e+07
152	21.2453	2	527.258	1052.5	-0.0117866	-11.1985	80.09	VDFTLSSER		CO4B_HUMAN	CO4B_HUMAN;CO4A_HUMAN		CO4A_HUMAN	Complement C4-B OS=Homo sapiens OX=9606 GN=C4B PE=1 SV=2	3.45023e+07	3.68609e+07	3.59883e+07	5.21364e+07	5.41878e+07	5.58138e+07	3.36189e+07	4.25958e+07	3.77694e+07	3.72431e+07	4.33316e+07	3.82072e+07	6.58801e+07	6.08861e+07	5.87559e+07	5.47833e+07	6.13227e+07	5.52621e+07	6.80892e+07	6.09677e+07	5.92873e+07	5.80026e+07	5.68147e+07	5.305e+07	4.08616e+07	4.03954e+07	3.52787e+07
179	18.828	2	525.756	1049.5	-0.00460523	-4.38801	69.82	AEFQDALEK		CO4B_HUMAN	CO4B_HUMAN;CO4A_HUMAN		CO4A_HUMAN	Complement C4-B OS=Homo sapiens OX=9606 GN=C4B PE=1 SV=2	3.67608e+07	3.55102e+07	3.93208e+07	5.22556e+07	5.21054e+07	5.42467e+07	4.13473e+07	4.09862e+07	3.90926e+07	3.58763e+07	3.42892e+07	3.46813e+07	7.07487e+07	6.69818e+07	6.89254e+07	6.65722e+07	6.4924e+07	6.05564e+07	6.97315e+07	6.60937e+07	6.6273e+07	5.68977e+07	5.76152e+07	5.55981e+07	3.58313e+07	3.9327e+07	3.80286e+07
189	38.8717	2	1242.22	2482.42	0.12952	52.1774	149.76	VTASDPLDTLGSEGALSPGGVASLLR		CO4B_HUMAN	CO4B_HUMAN;CO4A_HUMAN		CO4A_HUMAN	Complement C4-B OS=Homo sapiens OX=9606 GN=C4B PE=1 SV=2	3.40028e+07	2.65414e+07	2.47941e+07	7.20362e+07	7.50398e+07	8.70602e+07	5.37562e+07	5.23291e+07	5.6728e+07	5.2281e+07	5.17223e+07	5.4138e+07	8.39046e+07	5.6392e+07	5.98519e+07	8.30163e+07	8.13676e+07	8.15236e+07	1.01972e+08	9.87276e+07	9.89137e+07	5.74436e+07	6.83108e+07	7.18073e+07	4.66379e+07	5.80708e+07	5.56723e+07
570	38.8717	3	828.558	2482.65	0.360578	145.26	81.05	VTASDPLDTLGSEGALSPGGVASLLR		CO4B_HUMAN	CO4B_HUMAN;CO4A_HUMAN		CO4A_HUMAN	Complement C4-B OS=Homo sapiens OX=9606 GN=C4B PE=1 SV=2	6.67458e+06	8.97691e+06	6.8088e+06	2.34731e+07	3.19401e+07	3.12688e+07	2.27284e+07	2.17738e+07	1.18833e+07	1.94914e+07	2.12403e+07	1.23079e+07	3.10213e+07	1.74536e+07	1.95578e+07	4.18227e+07	3.47129e+07	3.54162e+07	3.57034e+07	2.09047e+07	2.38291e+07	2.25508e+07	1.99005e+07	1.57376e+07	1.67735e+07	1.90648e+07	1.02764e+07
199	15.1824	2	638.295	1274.58	-0.0423021	-33.1881	37.53	EMSGSPASGIPVK	[2] Oxidation (M)	CO4B_HUMAN	CO4B_HUMAN;CO4A_HUMAN		CO4A_HUMAN	Complement C4-B OS=Homo sapiens OX=9606 GN=C4B PE=1 SV=2	1.02759e+08	1.11012e+08	1.15019e+08	9.2015e+07	8.72913e+07	8.89853e+07	9.57436e+07	9.60624e+07	1.02177e+08	8.22885e+07	9.66676e+07	9.19453e+07	8.42129e+07	8.32249e+07	8.29559e+07	8.39776e+07	9.16627e+07	8.58272e+07	9.12042e+07	8.57749e+07	8.88226e+07	8.57281e+07	1.0398e+08	1.02848e+08	9.5648e+07	1.076e+08	1.0155e+08
212	20.8182	2	806.943	1611.87	-0.00536098	-3.32592	85.3	YIYGKPVQGVAYVR		CO4B_HUMAN	CO4B_HUMAN;CO4A_HUMAN		CO4A_HUMAN	Complement C4-B OS=Homo sapiens OX=9606 GN=C4B PE=1 SV=2	3.36394e+07	4.70364e+07	4.05982e+07	5.31673e+07	5.4302e+07	5.07689e+07	4.00028e+07	3.95589e+07	4.29149e+07	4.48804e+07	4.33313e+07	4.54703e+07	5.23946e+07	5.88746e+07	6.01049e+07	6.01843e+07	6.11592e+07	5.60023e+07	5.98866e+07	6.6244e+07	7.00094e+07	4.87086e+07	4.88809e+07	5.14597e+07	4.409e+07	4.7825e+07	4.87995e+07
320	20.8182	3	538.317	1611.93	0.0527203	32.7074	51.93	YIYGKPVQGVAYVR		CO4B_HUMAN	CO4B_HUMAN;CO4A_HUMAN		CO4A_HUMAN	Complement C4-B OS=Homo sapiens OX=9606 GN=C4B PE=1 SV=2	2.14884e+07	2.45604e+07	2.42777e+07	3.4702e+07	3.46702e+07	3.37688e+07	2.3922e+07	2.48655e+07	2.41203e+07	2.41657e+07	2.29081e+07	2.22372e+07	4.14381e+07	3.86435e+07	3.78887e+07	3.50869e+07	4.0141e+07	3.65144e+07	3.99142e+07	3.4227e+07	3.41755e+07	3.04799e+07	3.05687e+07	3.1651e+07	2.57283e+07	2.54208e+07	2.42252e+07
217	27.3298	2	554.818	1107.62	0.0247218	22.3202	59.94	YVLPNFEVK		CO4B_HUMAN	CO4B_HUMAN;CO4A_HUMAN		CO4A_HUMAN	Complement C4-B OS=Homo sapiens OX=9606 GN=C4B PE=1 SV=2	2.70508e+07	2.58995e+07	2.44383e+07	3.90607e+07	4.23578e+07	4.01417e+07	2.58371e+07	3.26256e+07	2.66274e+07	3.07184e+07	3.23026e+07	2.77706e+07	5.32276e+07	3.98876e+07	4.20125e+07	4.17495e+07	4.22194e+07	4.15104e+07	4.84346e+07	5.11236e+07	4.73384e+07	3.77066e+07	4.22103e+07	3.54731e+07	2.92305e+07	2.89845e+07	3.10666e+07
230	34.1202	3	695.821	2084.44	0.277167	132.987	59.44	ASAGLLGAHAAAITAYALTLTK		CO4B_HUMAN	CO4B_HUMAN;CO4A_HUMAN		CO4A_HUMAN	Complement C4-B OS=Homo sapiens OX=9606 GN=C4B PE=1 SV=2	2.15416e+07	2.18219e+07	2.31126e+07	5.29508e+07	5.13658e+07	5.54149e+07	4.37631e+07	4.0078e+07	3.90422e+07	3.33392e+07	3.36489e+07	3.35302e+07	6.49888e+07	5.29687e+07	5.84277e+07	5.91737e+07	5.6212e+07	5.78861e+07	6.58532e+07	6.02467e+07	5.95935e+07	4.59252e+07	4.67126e+07	4.50832e+07	2.5621e+07	2.78717e+07	2.96521e+07
250	35.3088	2	1136.99	2271.97	-0.0184886	-8.13765	129.26	AACAQLNDFLQEYGTQGCQV	[3] Carbamidomethyl (C)|[18] Carbamidomethyl (C)	CO4B_HUMAN	CO4B_HUMAN;CO4A_HUMAN		CO4A_HUMAN	Complement C4-B OS=Homo sapiens OX=9606 GN=C4B PE=1 SV=2	3.54665e+07	3.62718e+07	4.10689e+07	6.39255e+07	6.56721e+07	7.2863e+07	4.58131e+07	4.40464e+07	4.06258e+07	4.40482e+07	4.38143e+07	4.28954e+07	6.74162e+07	5.10935e+07	6.04138e+07	6.5263e+07	6.43804e+07	6.13485e+07	8.00563e+07	7.00652e+07	6.91918e+07	5.25188e+07	5.21843e+07	5.39476e+07	4.78635e+07	4.80595e+07	4.57074e+07
774	36.1825	2	1137	2271.98	-0.00646225	-2.84432	61.45	AACAQLNDFLQEYGTQGCQV	[3] Carbamidomethyl (C)|[18] Carbamidomethyl (C)	CO4B_HUMAN	CO4B_HUMAN;CO4A_HUMAN		CO4A_HUMAN	Complement C4-B OS=Homo sapiens OX=9606 GN=C4B PE=1 SV=2	2.1768e+07	1.89673e+07	1.87161e+07	3.79329e+07	4.24161e+07	4.60239e+07	3.29047e+07	3.52357e+07	3.63427e+07	2.47008e+07	2.48451e+07	2.55104e+07	2.47851e+07	2.03103e+07	1.90967e+07	1.75695e+07	1.61423e+07	1.72706e+07	3.04555e+07	2.86044e+07	2.7149e+07	2.70663e+07	2.6993e+07	2.76773e+07	2.53898e+07	2.61195e+07	2.71101e+07
3344	35.3088	3	758.444	2272.31	0.321798	141.637	50.13	AACAQLNDFLQEYGTQGCQV	[3] Carbamidomethyl (C)|[18] Carbamidomethyl (C)	CO4B_HUMAN	CO4B_HUMAN;CO4A_HUMAN		CO4A_HUMAN	Complement C4-B OS=Homo sapiens OX=9606 GN=C4B PE=1 SV=2	4.16168e+06	4.89115e+06	6.40038e+06	7.62068e+06	6.50444e+06	6.44488e+06	6.84711e+06	7.53357e+06	4.55862e+06	5.38377e+06	5.39464e+06	3.49977e+06	6.65722e+06	5.34897e+06	7.81493e+06	8.73849e+06	6.59202e+06	9.90662e+06	6.92612e+06	5.59735e+06	4.53676e+06	5.64514e+06	6.10271e+06	5.37997e+06	5.38359e+06	5.54844e+06	4.36759e+06
258	23.1708	2	618.849	1235.68	-0.00774332	-6.26639	69.58	KYVLPNFEVK		CO4B_HUMAN	CO4B_HUMAN;CO4A_HUMAN		CO4A_HUMAN	Complement C4-B OS=Homo sapiens OX=9606 GN=C4B PE=1 SV=2	2.67627e+07	2.85678e+07	3.0267e+07	3.86456e+07	4.37067e+07	3.76987e+07	2.86103e+07	2.9466e+07	3.18832e+07	3.338e+07	3.09876e+07	3.14691e+07	3.97584e+07	3.98795e+07	4.10237e+07	4.69858e+07	4.44246e+07	4.11752e+07	4.03895e+07	4.74962e+07	4.94028e+07	3.47184e+07	3.95802e+07	4.31213e+07	2.87476e+07	3.08971e+07	3.1375e+07
1553	23.1708	3	412.876	1235.6	-0.0866638	-70.1338	51.97	KYVLPNFEVK		CO4B_HUMAN	CO4B_HUMAN;CO4A_HUMAN		CO4A_HUMAN	Complement C4-B OS=Homo sapiens OX=9606 GN=C4B PE=1 SV=2	4.08406e+06	3.37639e+06	4.04837e+06	6.44818e+06	5.09643e+06	4.17099e+06	2.5228e+06	5.01659e+06	3.55112e+06	2.69244e+06	4.3594e+06	2.7961e+06	7.68567e+06	7.58747e+06	6.69443e+06	4.14939e+06	5.15509e+06	4.65756e+06	7.48353e+06	5.32147e+06	3.91901e+06	5.12889e+06	4.72368e+06	3.04474e+06	5.25271e+06	3.70808e+06	1.72406e+06
271	18.6447	2	561.291	1120.57	-0.00899123	-8.02376	84.01	FGLLDEDGKK		CO4B_HUMAN	CO4B_HUMAN;CO4A_HUMAN		CO4A_HUMAN	Complement C4-B OS=Homo sapiens OX=9606 GN=C4B PE=1 SV=2	3.85678e+07	4.26649e+07	3.94368e+07	4.8102e+07	4.78816e+07	5.17642e+07	4.41444e+07	4.33816e+07	4.62782e+07	4.16205e+07	4.35492e+07	4.67055e+07	5.37066e+07	5.61472e+07	5.92941e+07	5.62995e+07	5.73372e+07	5.44596e+07	6.25618e+07	6.27379e+07	6.85311e+07	4.99653e+07	5.85703e+07	5.7267e+07	4.43837e+07	4.58874e+07	5.19446e+07
273	24.7417	3	662.039	1983.1	0.0991953	50.023	74.47	GHLFLQTDQPIYNPGQR		CO4B_HUMAN	CO4B_HUMAN;CO4A_HUMAN		CO4A_HUMAN	Complement C4-B OS=Homo sapiens OX=9606 GN=C4B PE=1 SV=2	3.80228e+07	4.18519e+07	3.97013e+07	4.16167e+07	4.34425e+07	3.70901e+07	4.16075e+07	4.89248e+07	4.5673e+07	4.16209e+07	4.53126e+07	4.25734e+07	5.72789e+07	4.9451e+07	5.51079e+07	2.56544e+07	2.97909e+07	2.39685e+07	6.60689e+07	7.12389e+07	6.17701e+07	5.25343e+07	4.6503e+07	3.78128e+07	4.54726e+07	4.55673e+07	4.41421e+07
596	24.7417	2	992.46	1982.91	-0.0898674	-45.319	99.93	GHLFLQTDQPIYNPGQR		CO4B_HUMAN	CO4B_HUMAN;CO4A_HUMAN		CO4A_HUMAN	Complement C4-B OS=Homo sapiens OX=9606 GN=C4B PE=1 SV=2	3.56516e+07	4.13343e+07	4.24139e+07	3.70951e+07	3.68177e+07	4.49027e+07	4.43503e+07	3.10295e+07	4.02479e+07	4.48762e+07	3.85083e+07	4.44803e+07	4.16553e+07	4.76336e+07	3.98901e+07	2.98366e+07	3.01683e+07	3.5581e+07	5.36813e+07	5.54406e+07	5.86075e+07	3.70655e+07	4.18049e+07	4.98142e+07	3.35393e+07	4.4209e+07	4.93373e+07
280	30.0072	3	894.07	2679.19	-0.107866	-40.2592	76.28	YVSHFETEGPHVLLYFDSVPTSR		CO4B_HUMAN	CO4B_HUMAN;CO4A_HUMAN		CO4A_HUMAN	Complement C4-B OS=Homo sapiens OX=9606 GN=C4B PE=1 SV=2	3.86206e+07	3.49054e+07	3.60818e+07	5.1102e+07	5.07468e+07	5.72916e+07	5.52714e+07	4.7158e+07	6.28498e+07	4.95748e+07	4.71401e+07	5.05944e+07	7.27938e+07	6.2766e+07	6.40104e+07	6.15098e+07	6.91431e+07	6.41655e+07	7.17267e+07	6.60579e+07	7.46775e+07	6.36352e+07	6.43131e+07	6.84462e+07	4.03653e+07	3.57129e+07	3.76553e+07
4908	30.0072	2	1340.56	2679.11	-0.191345	-71.416	31.91	YVSHFETEGPHVLLYFDSVPTSR		CO4B_HUMAN	CO4B_HUMAN;CO4A_HUMAN		CO4A_HUMAN	Complement C4-B OS=Homo sapiens OX=9606 GN=C4B PE=1 SV=2	1.55758e+06	729271	1.37713e+06	1.43758e+06	1.7649e+06	1.54581e+06	1.8703e+06	2.13263e+06	2.18726e+06	1.66465e+06	1.59533e+06	1.92345e+06	1.46654e+06	1.75956e+06	1.80601e+06	1.16195e+06	2.46703e+06	2.47221e+06	2.84427e+06	2.05431e+06	2.86615e+06	1.43717e+06	1.63139e+06	2.94987e+06	939175	994310	968066
282	33.4538	2	829.499	1656.98	0.0377769	22.7991	102.62	DFALLSLQVPLKDAK		CO4B_HUMAN	CO4B_HUMAN;CO4A_HUMAN		CO4A_HUMAN	Complement C4-B OS=Homo sapiens OX=9606 GN=C4B PE=1 SV=2	4.11515e+07	3.86103e+07	4.28298e+07	6.21271e+07	6.51144e+07	6.91616e+07	5.79751e+07	5.8279e+07	5.93914e+07	5.58694e+07	5.49561e+07	5.63882e+07	8.8043e+07	6.90511e+07	7.05268e+07	6.18238e+07	5.58776e+07	6.08769e+07	7.88945e+07	7.93403e+07	7.91874e+07	6.52371e+07	7.27105e+07	7.6152e+07	6.11896e+07	6.55408e+07	6.86663e+07
5064	33.4538	3	553.266	1656.77	-0.170099	-102.658	40.6	DFALLSLQVPLKDAK		CO4B_HUMAN	CO4B_HUMAN;CO4A_HUMAN		CO4A_HUMAN	Complement C4-B OS=Homo sapiens OX=9606 GN=C4B PE=1 SV=2	738803	1.18577e+06	1.64835e+06	2.19098e+06	807429	1.20037e+06	1.69313e+06	1.04857e+06	416569	1.00374e+06	785340	1.13495e+06	1.79379e+06	1.43922e+06	1.49915e+06	1.68312e+06	731408	1.30467e+06	3.01071e+06	2.54589e+06	782030	1.25386e+06	1.46287e+06	1.31289e+06	1.12249e+06	2.49715e+06	993797
283	24.4033	2	607.346	1212.68	0.0129156	10.6506	71.92	GLCVATPVQLR	[3] Carbamidomethyl (C)	CO4B_HUMAN	CO4B_HUMAN;CO4A_HUMAN		CO4A_HUMAN	Complement C4-B OS=Homo sapiens OX=9606 GN=C4B PE=1 SV=2	3.52799e+07	4.20935e+07	4.20326e+07	5.15468e+07	5.58628e+07	5.19386e+07	4.16388e+07	4.94007e+07	5.02236e+07	4.51394e+07	4.09439e+07	4.16985e+07	6.32389e+07	6.04404e+07	6.37936e+07	6.03116e+07	6.19341e+07	5.66341e+07	6.06377e+07	5.75293e+07	5.71082e+07	5.04542e+07	5.07293e+07	4.48651e+07	4.15957e+07	4.39608e+07	3.54184e+07
293	33.1995	3	1033.24	3096.69	0.159418	51.4827	106.47	LQETSNWLLSQQQADGSFQDLSPVIHR		CO4B_HUMAN	CO4B_HUMAN			Complement C4-B OS=Homo sapiens OX=9606 GN=C4B PE=1 SV=2	2.471e+07	2.2887e+07	2.46083e+07	5.27358e+07	5.13165e+07	6.40143e+07	4.63353e+07	4.69439e+07	4.77076e+07	3.67235e+07	3.40466e+07	3.94009e+07	6.42753e+07	4.67806e+07	4.80233e+07	6.22918e+07	6.01435e+07	6.53915e+07	1.0757e+08	1.02877e+08	9.68389e+07	6.00917e+07	6.14633e+07	6.15329e+07	2.83595e+07	3.1238e+07	3.36302e+07
329	21.5528	2	662.855	1323.69	0.0377938	28.5525	115.88	KADGSYAAWLSR		CO4B_HUMAN	CO4B_HUMAN;CO4A_HUMAN		CO4A_HUMAN	Complement C4-B OS=Homo sapiens OX=9606 GN=C4B PE=1 SV=2	2.5608e+07	2.51975e+07	2.82339e+07	4.36899e+07	4.47965e+07	3.82045e+07	3.13534e+07	3.06977e+07	3.3352e+07	3.23125e+07	3.34592e+07	3.73082e+07	4.07859e+07	4.32262e+07	4.49324e+07	4.9048e+07	4.57751e+07	4.58235e+07	4.25164e+07	4.79497e+07	5.53227e+07	3.18704e+07	3.72274e+07	3.67551e+07	2.83284e+07	3.03157e+07	3.48727e+07
1732	21.5528	3	442.223	1323.65	-0.00954743	-7.21292	52.57	KADGSYAAWLSR		CO4B_HUMAN	CO4B_HUMAN;CO4A_HUMAN		CO4A_HUMAN	Complement C4-B OS=Homo sapiens OX=9606 GN=C4B PE=1 SV=2	3.39992e+06	3.50683e+06	4.45304e+06	4.76068e+06	4.78267e+06	3.96175e+06	3.82253e+06	4.87854e+06	2.79162e+06	3.12619e+06	5.76667e+06	2.64624e+06	1.00677e+07	8.48547e+06	5.89465e+06	5.73084e+06	8.35741e+06	5.64549e+06	6.54297e+06	5.85576e+06	4.95609e+06	6.32523e+06	3.78569e+06	3.26886e+06	5.02981e+06	4.60582e+06	2.38931e+06
353	14.7145	2	641.861	1281.71	0.00248042	1.93525	108.28	LVNGQSHISLSK		CO4B_HUMAN	CO4B_HUMAN;CO4A_HUMAN		CO4A_HUMAN	Complement C4-B OS=Homo sapiens OX=9606 GN=C4B PE=1 SV=2	2.28727e+07	2.41205e+07	2.42053e+07	2.37499e+07	2.14784e+07	2.22939e+07	1.91556e+07	2.16685e+07	2.15686e+07	2.43709e+07	2.69028e+07	2.97272e+07	2.95394e+07	3.02246e+07	2.79375e+07	3.71307e+07	4.1871e+07	3.79388e+07	3.20085e+07	3.21731e+07	3.81914e+07	2.87339e+07	3.29908e+07	2.98102e+07	3.15981e+07	3.21231e+07	3.33363e+07
356	18.0978	2	543.81	1085.6	-0.0184743	-17.0172	80.29	ITQVLHFTK		CO4B_HUMAN	CO4B_HUMAN;CO4A_HUMAN		CO4A_HUMAN	Complement C4-B OS=Homo sapiens OX=9606 GN=C4B PE=1 SV=2	2.37282e+07	2.3289e+07	2.35756e+07	3.48035e+07	3.22927e+07	3.10145e+07	2.68729e+07	2.93864e+07	2.71821e+07	2.25408e+07	2.25214e+07	2.42768e+07	3.39798e+07	3.52715e+07	3.77295e+07	3.24353e+07	3.3437e+07	3.46832e+07	3.46962e+07	3.62061e+07	3.90617e+07	2.98091e+07	3.11087e+07	3.29878e+07	1.77562e+07	1.5631e+07	1.59209e+07
376	15.7076	2	519.77	1037.53	-0.0244826	-23.5965	73.85	DHAVDLIQK		CO4B_HUMAN	CO4B_HUMAN;CO4A_HUMAN		CO4A_HUMAN	Complement C4-B OS=Homo sapiens OX=9606 GN=C4B PE=1 SV=2	3.22481e+07	3.01371e+07	2.67888e+07	3.86849e+07	3.75883e+07	3.97084e+07	3.55884e+07	3.4693e+07	3.70688e+07	3.46813e+07	3.76394e+07	3.47411e+07	5.31485e+07	5.9286e+07	5.06625e+07	5.43162e+07	5.83191e+07	5.3872e+07	4.81594e+07	5.07625e+07	4.76737e+07	4.37812e+07	4.41445e+07	4.23114e+07	3.80457e+07	3.83042e+07	3.43973e+07
386	22.1322	2	617.302	1232.59	-0.0234363	-19.0136	65.69	VHYTVCIWR	[6] Carbamidomethyl (C)	CO4B_HUMAN	CO4B_HUMAN;CO4A_HUMAN		CO4A_HUMAN	Complement C4-B OS=Homo sapiens OX=9606 GN=C4B PE=1 SV=2	3.95047e+07	4.39331e+07	4.53347e+07	5.84436e+07	6.16571e+07	5.79288e+07	4.85349e+07	4.94602e+07	5.02664e+07	5.08014e+07	4.84944e+07	5.2529e+07	4.61045e+07	5.17858e+07	5.06837e+07	5.28936e+07	5.29235e+07	5.31595e+07	5.12369e+07	5.88771e+07	6.12129e+07	6.31644e+07	5.80755e+07	6.15627e+07	6.19665e+07	5.97204e+07	5.93944e+07
422	22.1618	3	714.046	2139.11	0.0174437	8.1547	61.43	RGHLFLQTDQPIYNPGQR		CO4B_HUMAN	CO4B_HUMAN;CO4A_HUMAN		CO4A_HUMAN	Complement C4-B OS=Homo sapiens OX=9606 GN=C4B PE=1 SV=2	2.61014e+07	2.96563e+07	3.10912e+07	4.89233e+07	4.88993e+07	4.78069e+07	4.82809e+07	4.66687e+07	5.20233e+07	3.36647e+07	3.19531e+07	3.20914e+07	6.68125e+07	6.19565e+07	6.0671e+07	2.6488e+07	2.82558e+07	2.28114e+07	6.55988e+07	5.74413e+07	5.89223e+07	4.80885e+07	4.48926e+07	4.75111e+07	3.05608e+07	3.15282e+07	3.22582e+07
1252	22.1618	4	535.796	2139.16	0.0592073	27.6786	31.71	RGHLFLQTDQPIYNPGQR		CO4B_HUMAN	CO4B_HUMAN;CO4A_HUMAN		CO4A_HUMAN	Complement C4-B OS=Homo sapiens OX=9606 GN=C4B PE=1 SV=2	5.04417e+06	4.59277e+06	3.77183e+06	9.63707e+06	1.13394e+07	9.02433e+06	7.96134e+06	1.00502e+07	1.05081e+07	3.87724e+06	5.18274e+06	5.62532e+06	1.41752e+07	1.17279e+07	1.30242e+07	3.3336e+06	2.99347e+06	3.37395e+06	1.31183e+07	1.18495e+07	1.06264e+07	1.20218e+07	8.32329e+06	8.73364e+06	4.36714e+06	4.9353e+06	3.45806e+06
2210	22.1322	2	1070.49	2138.97	-0.127169	-59.4501	37.5	RGHLFLQTDQPIYNPGQR		CO4B_HUMAN	CO4B_HUMAN;CO4A_HUMAN		CO4A_HUMAN	Complement C4-B OS=Homo sapiens OX=9606 GN=C4B PE=1 SV=2	5.34677e+06	6.23164e+06	5.01846e+06	8.03646e+06	9.38558e+06	1.28447e+07	1.05206e+07	9.19371e+06	1.02301e+07	7.59015e+06	5.43273e+06	7.36172e+06	7.25088e+06	9.61433e+06	9.67264e+06	3.78633e+06	4.91821e+06	4.97477e+06	7.15813e+06	1.04856e+07	1.37488e+07	8.67307e+06	6.51928e+06	8.67146e+06	4.94592e+06	5.05549e+06	5.10983e+06
431	13.9184	2	518.269	1034.52	-0.0163572	-15.811	89.91	LGQYASPTAK		CO4B_HUMAN	CO4B_HUMAN;CO4A_HUMAN		CO4A_HUMAN	Complement C4-B OS=Homo sapiens OX=9606 GN=C4B PE=1 SV=2	2.67104e+07	2.77275e+07	2.43971e+07	2.27003e+07	2.53759e+07	2.42512e+07	1.96558e+07	2.19382e+07	2.22746e+07	2.02129e+07	2.21837e+07	2.03815e+07	3.45862e+07	3.38793e+07	3.52894e+07	3.04483e+07	3.02877e+07	2.81006e+07	2.8819e+07	2.90506e+07	2.96213e+07	2.52831e+07	2.60838e+07	2.71841e+07	2.80935e+07	2.90902e+07	2.91389e+07
446	18.312	2	558.262	1114.51	-0.00193873	-1.73954	84.32	CSVFYGAPSK	[1] Carbamidomethyl (C)	CO4B_HUMAN	CO4B_HUMAN;CO4A_HUMAN		CO4A_HUMAN	Complement C4-B OS=Homo sapiens OX=9606 GN=C4B PE=1 SV=2	1.94863e+07	1.91754e+07	1.97168e+07	2.87301e+07	2.92336e+07	2.93269e+07	2.33835e+07	2.30721e+07	2.50776e+07	2.13804e+07	2.12303e+07	2.20165e+07	3.39808e+07	3.13539e+07	3.3857e+07	3.23929e+07	3.28529e+07	3.07118e+07	3.65547e+07	3.41005e+07	3.59981e+07	3.07696e+07	3.01628e+07	3.21082e+07	1.7673e+07	1.62904e+07	1.85058e+07
454	30.4792	2	718.918	1435.82	0.101189	70.4795	120.39	GLEEELQFSLGSK		CO4B_HUMAN	CO4B_HUMAN;CO4A_HUMAN		CO4A_HUMAN	Complement C4-B OS=Homo sapiens OX=9606 GN=C4B PE=1 SV=2	2.00669e+07	1.87633e+07	1.97286e+07	4.72662e+07	4.84272e+07	4.73408e+07	4.6141e+07	4.29803e+07	4.12788e+07	4.34875e+07	4.27556e+07	4.1542e+07	4.04717e+07	3.16907e+07	3.17529e+07	3.92066e+07	3.61226e+07	3.71737e+07	5.58056e+07	5.18444e+07	5.06754e+07	5.55256e+07	5.04847e+07	5.17967e+07	2.80927e+07	3.16067e+07	2.89446e+07
488	20.0203	2	485.248	968.481	-0.0152371	-15.7327	55.48	VEYGFQVK		CO4B_HUMAN	CO4B_HUMAN;CO4A_HUMAN		CO4A_HUMAN	Complement C4-B OS=Homo sapiens OX=9606 GN=C4B PE=1 SV=2	1.91967e+07	1.78538e+07	2.23404e+07	2.76616e+07	2.78252e+07	2.7272e+07	2.19501e+07	2.42551e+07	2.11731e+07	1.78648e+07	2.05172e+07	1.63195e+07	3.44631e+07	3.26644e+07	2.99157e+07	2.67047e+07	2.80418e+07	2.58688e+07	2.80988e+07	2.81847e+07	2.51503e+07	2.6812e+07	2.5122e+07	2.37687e+07	1.61209e+07	1.52957e+07	1.13321e+07
520	19.285	2	466.234	930.454	-0.0479327	-51.5127	56.67	LELSVDGAK		CO4B_HUMAN	CO4B_HUMAN;CO4A_HUMAN		CO4A_HUMAN	Complement C4-B OS=Homo sapiens OX=9606 GN=C4B PE=1 SV=2	2.27979e+07	1.85347e+07	2.37201e+07	2.65626e+07	2.59893e+07	2.76399e+07	2.11682e+07	2.25969e+07	2.06593e+07	2.45443e+07	2.28189e+07	1.8033e+07	3.81165e+07	3.6085e+07	3.24041e+07	3.25461e+07	3.43688e+07	3.05759e+07	3.26914e+07	2.9923e+07	2.84341e+07	3.02759e+07	2.71923e+07	2.96466e+07	2.18464e+07	2.24795e+07	1.8321e+07
587	40.0508	3	926.892	2777.65	0.304128	109.503	58.98	STQDTVIALDALSAYWIASHTTEER		CO4B_HUMAN	CO4B_HUMAN;CO4A_HUMAN		CO4A_HUMAN	Complement C4-B OS=Homo sapiens OX=9606 GN=C4B PE=1 SV=2	1.28586e+07	1.0228e+07	7.7565e+06	3.55843e+07	3.86879e+07	3.88437e+07	4.53269e+07	4.751e+07	3.57583e+07	2.45252e+07	2.53256e+07	2.05623e+07	4.25788e+07	2.75125e+07	2.60635e+07	3.87437e+07	3.52334e+07	3.7685e+07	5.07858e+07	4.23948e+07	4.05463e+07	3.35438e+07	3.68815e+07	3.10387e+07	9.56002e+06	1.07869e+07	6.62419e+06
4457	40.0508	2	1389.58	2777.15	-0.195827	-70.5084	56.58	STQDTVIALDALSAYWIASHTTEER		CO4B_HUMAN	CO4B_HUMAN;CO4A_HUMAN		CO4A_HUMAN	Complement C4-B OS=Homo sapiens OX=9606 GN=C4B PE=1 SV=2	772040	630683	706493	2.15795e+06	1.83762e+06	1.93865e+06	2.91364e+06	2.1461e+06	4.39533e+06	2.45503e+06	1.66153e+06	2.67012e+06	2.54062e+06	1.97258e+06	2.19151e+06	1.69435e+06	2.67956e+06	2.28772e+06	2.92612e+06	4.1105e+06	3.69289e+06	2.84747e+06	1.96127e+06	3.28007e+06	574811	378048	682505
663	12.0258	2	526.768	1051.52	-0.0298711	-28.4067	65.8	SHALQLNNR		CO4B_HUMAN	CO4B_HUMAN;CO4A_HUMAN		CO4A_HUMAN	Complement C4-B OS=Homo sapiens OX=9606 GN=C4B PE=1 SV=2	8.33309e+06	6.64212e+06	7.20531e+06	9.90994e+06	9.58592e+06	8.92428e+06	6.79721e+06	6.91162e+06	7.39619e+06	8.37361e+06	9.57435e+06	9.02635e+06	1.50423e+07	1.50908e+07	1.39115e+07	1.31407e+07	1.26574e+07	1.29229e+07	1.2188e+07	1.24168e+07	1.28798e+07	9.43492e+06	8.63566e+06	9.32444e+06	9.2532e+06	9.62343e+06	9.67317e+06
682	18.7975	2	488.708	975.402	-0.0254578	-26.0991	52.49	FACYYPR	[3] Carbamidomethyl (C)	CO4B_HUMAN	CO4B_HUMAN;CO4A_HUMAN		CO4A_HUMAN	Complement C4-B OS=Homo sapiens OX=9606 GN=C4B PE=1 SV=2	1.63041e+07	1.52545e+07	1.65869e+07	1.93457e+07	2.20906e+07	2.19614e+07	1.7203e+07	1.71804e+07	1.67339e+07	1.40363e+07	1.39241e+07	1.42912e+07	2.61299e+07	2.40428e+07	2.52168e+07	2.19262e+07	2.04797e+07	1.80401e+07	2.40717e+07	2.28826e+07	2.42292e+07	1.68764e+07	1.6663e+07	1.98276e+07	9.79999e+06	1.14575e+07	9.40075e+06
700	14.8696	2	526.737	1051.46	0.0031287	2.97559	63.36	GLQDEDGYR		CO4B_HUMAN	CO4B_HUMAN;CO4A_HUMAN		CO4A_HUMAN	Complement C4-B OS=Homo sapiens OX=9606 GN=C4B PE=1 SV=2	2.83016e+07	3.06594e+07	2.75338e+07	3.10956e+07	2.99686e+07	2.91794e+07	2.71384e+07	2.64151e+07	2.84075e+07	2.91243e+07	2.78686e+07	2.58633e+07	4.39314e+07	4.02131e+07	4.19378e+07	3.72279e+07	3.17446e+07	3.38806e+07	3.92021e+07	3.75147e+07	3.43414e+07	3.56996e+07	3.37629e+07	3.65412e+07	3.26338e+07	3.49054e+07	3.26944e+07
702	35.47	2	816.056	1630.1	0.126049	77.3319	60.36	HLVPGAPFLLQALVR		CO4B_HUMAN	CO4B_HUMAN;CO4A_HUMAN		CO4A_HUMAN	Complement C4-B OS=Homo sapiens OX=9606 GN=C4B PE=1 SV=2	7.64354e+07	7.32457e+07	6.86916e+07	9.63472e+07	9.27974e+07	9.30859e+07	8.5764e+07	8.75988e+07	1.01154e+08	7.83222e+07	8.13111e+07	9.13843e+07	1.2132e+08	1.24863e+08	1.06884e+08	8.03723e+07	8.62283e+07	7.99814e+07	1.22437e+08	1.38539e+08	1.35065e+08	1.00354e+08	9.60299e+07	1.02002e+08	6.20628e+07	6.25396e+07	6.82461e+07
1459	35.47	3	544.357	1630.05	0.0779501	47.8229	64.69	HLVPGAPFLLQALVR		CO4B_HUMAN	CO4B_HUMAN;CO4A_HUMAN		CO4A_HUMAN	Complement C4-B OS=Homo sapiens OX=9606 GN=C4B PE=1 SV=2	1.75961e+07	1.80866e+07	2.468e+07	3.17501e+07	3.4247e+07	3.40105e+07	2.83094e+07	2.96948e+07	2.01443e+07	2.86421e+07	2.34821e+07	2.07682e+07	4.65672e+07	3.10217e+07	4.46498e+07	3.33353e+07	2.89768e+07	3.25915e+07	4.7123e+07	3.35439e+07	3.30784e+07	2.77635e+07	3.07924e+07	2.86329e+07	2.01219e+07	2.21935e+07	1.92589e+07
10652	39.446	3	544.354	1630.04	0.0672092	41.2333	48	HLVPGAPFLLQALVR		CO4B_HUMAN	CO4B_HUMAN;CO4A_HUMAN		CO4A_HUMAN	Complement C4-B OS=Homo sapiens OX=9606 GN=C4B PE=1 SV=2	5.62257e+06	5.93292e+06	5.99847e+06	9.90436e+06	1.03652e+07	9.07672e+06	8.07859e+06	8.70301e+06	6.2189e+06	6.20937e+06	7.55273e+06	6.00116e+06	1.02203e+07	1.12221e+07	9.41093e+06	9.38545e+06	7.85626e+06	8.96897e+06	1.12654e+07	9.65939e+06	9.38485e+06	7.38507e+06	9.62867e+06	7.88775e+06	5.49912e+06	6.55515e+06	5.07226e+06
710	38.2698	2	672.462	1342.91	0.123044	91.6336	96.31	DFALLSLQVPLK		CO4B_HUMAN	CO4B_HUMAN;CO4A_HUMAN		CO4A_HUMAN	Complement C4-B OS=Homo sapiens OX=9606 GN=C4B PE=1 SV=2	1.01059e+07	1.01347e+07	9.65678e+06	2.18066e+07	2.28733e+07	2.0105e+07	2.30274e+07	2.39192e+07	2.22082e+07	2.41567e+07	2.27501e+07	2.12145e+07	2.68572e+07	1.74333e+07	2.00604e+07	2.00823e+07	1.90685e+07	1.86506e+07	3.13698e+07	2.73893e+07	2.70542e+07	2.88231e+07	2.84027e+07	2.59475e+07	1.04871e+07	9.10336e+06	9.41087e+06
29011	43.2373	2	672.451	1342.89	0.101566	75.6384	51.29	DFALLSLQVPLK		CO4B_HUMAN	CO4B_HUMAN;CO4A_HUMAN		CO4A_HUMAN	Complement C4-B OS=Homo sapiens OX=9606 GN=C4B PE=1 SV=2	1.74869e+06	1.91399e+06	2.33132e+06	3.04464e+06	3.07365e+06	2.28429e+06	2.6199e+06	3.00693e+06	2.58111e+06	2.78822e+06	2.94106e+06	2.49288e+06	2.7863e+06	2.70555e+06	2.59381e+06	2.57119e+06	2.27629e+06	2.60748e+06	2.53739e+06	2.96515e+06	3.14057e+06	3.20369e+06	2.9472e+06	2.16511e+06	2.13774e+06	1.68414e+06	2.22211e+06
711	17.7638	2	410.701	819.388	-0.0611856	-74.6668	50.41	VFALDQK		CO4B_HUMAN	CO4B_HUMAN;CO4A_HUMAN		CO4A_HUMAN	Complement C4-B OS=Homo sapiens OX=9606 GN=C4B PE=1 SV=2	1.82333e+07	1.79927e+07	1.96708e+07	1.90141e+07	2.41902e+07	2.24342e+07	1.79089e+07	1.79693e+07	1.7547e+07	1.7309e+07	1.68384e+07	1.40518e+07	2.98245e+07	3.23042e+07	2.80189e+07	2.65094e+07	2.54658e+07	2.80863e+07	2.80911e+07	2.97826e+07	2.10907e+07	2.66222e+07	2.13814e+07	2.14279e+07	1.61096e+07	1.99173e+07	1.52806e+07
795	16.5992	2	476.236	950.457	-0.0514201	-54.0975	59.89	EFHLHLR		CO4B_HUMAN	CO4B_HUMAN;CO4A_HUMAN		CO4A_HUMAN	Complement C4-B OS=Homo sapiens OX=9606 GN=C4B PE=1 SV=2	1.0795e+07	1.29175e+07	1.21115e+07	1.74428e+07	1.74488e+07	1.739e+07	1.41889e+07	1.43015e+07	1.48465e+07	1.46988e+07	1.5251e+07	1.55773e+07	1.92923e+07	2.02824e+07	2.05302e+07	2.01526e+07	2.10452e+07	2.32426e+07	1.85756e+07	1.77525e+07	2.30563e+07	1.67689e+07	1.85868e+07	2.26369e+07	1.68213e+07	1.67036e+07	1.49219e+07
813	37.6873	2	691.39	1380.76	0.103199	74.7459	61.14	SFFPENWLWR		CO4B_HUMAN	CO4B_HUMAN;CO4A_HUMAN		CO4A_HUMAN	Complement C4-B OS=Homo sapiens OX=9606 GN=C4B PE=1 SV=2	1.73147e+07	1.81877e+07	1.71089e+07	2.91867e+07	2.91015e+07	3.14955e+07	3.74731e+07	3.57655e+07	3.59028e+07	2.45128e+07	2.3729e+07	2.32036e+07	4.54566e+07	3.90762e+07	3.783e+07	3.26624e+07	3.20292e+07	3.14553e+07	3.82382e+07	3.8101e+07	3.89493e+07	2.98844e+07	2.85759e+07	2.90404e+07	9.58165e+06	9.1535e+06	9.18532e+06
964	21.0613	2	708.866	1415.72	0.0233573	16.4988	65.66	TEQWSTLPPETK		CO4B_HUMAN	CO4B_HUMAN;CO4A_HUMAN		CO4A_HUMAN	Complement C4-B OS=Homo sapiens OX=9606 GN=C4B PE=1 SV=2	3.77919e+07	3.71864e+07	4.14758e+07	5.40135e+07	5.50069e+07	5.49539e+07	3.59661e+07	3.59133e+07	3.79224e+07	4.91061e+07	4.93132e+07	5.19843e+07	6.48173e+07	6.50913e+07	6.58202e+07	9.12908e+07	9.22779e+07	8.38728e+07	6.76478e+07	7.31677e+07	7.59634e+07	5.93239e+07	6.35488e+07	6.28012e+07	3.79473e+07	3.61881e+07	4.53693e+07
1043	16.1071	2	492.223	982.432	-0.03041	-30.9528	64.96	QGSFQGGFR		CO4B_HUMAN	CO4B_HUMAN;CO4A_HUMAN		CO4A_HUMAN	Complement C4-B OS=Homo sapiens OX=9606 GN=C4B PE=1 SV=2	1.71371e+07	1.46836e+07	1.44825e+07	1.94437e+07	2.20911e+07	2.25907e+07	1.7175e+07	1.68533e+07	1.73657e+07	2.12958e+07	2.22222e+07	2.25833e+07	3.17538e+07	2.98426e+07	3.17853e+07	4.14209e+07	4.179e+07	4.06024e+07	2.82172e+07	2.92531e+07	2.87716e+07	2.61797e+07	2.83263e+07	2.8509e+07	1.86747e+07	1.82295e+07	1.73914e+07
1181	35.0503	2	655.411	1308.81	0.0993808	75.9381	104.03	GSSTWLTAFVLK		CO4B_HUMAN	CO4B_HUMAN			Complement C4-B OS=Homo sapiens OX=9606 GN=C4B PE=1 SV=2	2.94508e+06	3.59486e+06	3.5886e+06	9.72475e+06	1.02141e+07	1.0331e+07	1.00912e+07	1.01938e+07	9.39048e+06	3.6086e+06	3.17142e+06	3.67191e+06	1.33605e+07	1.13523e+07	1.27609e+07	4.34211e+06	3.16618e+06	3.78527e+06	2.10467e+07	1.96235e+07	1.88605e+07	1.48237e+07	1.7358e+07	1.63672e+07	3.702e+06	4.07002e+06	4.13585e+06
1260	12.7877	2	567.259	1132.5	-0.0143756	-12.6935	87.88	VDVQAGACEGK	[8] Carbamidomethyl (C)	CO4B_HUMAN	CO4B_HUMAN;CO4A_HUMAN		CO4A_HUMAN	Complement C4-B OS=Homo sapiens OX=9606 GN=C4B PE=1 SV=2	1.10666e+07	1.06967e+07	1.05611e+07	1.23924e+07	1.23324e+07	1.16348e+07	9.85004e+06	1.06304e+07	1.03427e+07	1.0562e+07	1.19506e+07	1.12245e+07	1.53712e+07	1.53305e+07	1.50761e+07	1.56889e+07	1.5033e+07	1.33399e+07	1.32416e+07	1.31824e+07	1.34882e+07	1.28271e+07	1.29051e+07	1.34845e+07	7.20296e+06	7.87288e+06	7.40721e+06
1271	25.5178	2	598.793	1195.57	0.00902889	7.552	77.36	ADGSYAAWLSR		CO4B_HUMAN	CO4B_HUMAN;CO4A_HUMAN		CO4A_HUMAN	Complement C4-B OS=Homo sapiens OX=9606 GN=C4B PE=1 SV=2	1.04601e+07	1.29473e+07	1.13233e+07	1.65109e+07	1.57691e+07	1.50673e+07	1.13388e+07	1.40087e+07	1.36036e+07	1.38964e+07	1.41019e+07	1.53386e+07	1.79304e+07	1.55031e+07	1.79282e+07	1.82415e+07	1.8419e+07	1.72614e+07	1.54114e+07	1.76213e+07	1.69457e+07	1.53257e+07	1.42815e+07	1.44876e+07	1.19453e+07	1.07196e+07	1.10029e+07
1672	40.1223	3	923.945	2768.81	0.217125	78.4241	71.14	LLLFSPSVVHLGVPLSVGVQLQDVPR		CO4B_HUMAN	CO4B_HUMAN;CO4A_HUMAN		CO4A_HUMAN	Complement C4-B OS=Homo sapiens OX=9606 GN=C4B PE=1 SV=2	1.81901e+06	1.69103e+06	1.35929e+06	1.2681e+07	1.17816e+07	7.81469e+06	1.89319e+07	1.50891e+07	1.07273e+07	9.10931e+06	7.60439e+06	5.63914e+06	1.74922e+07	1.36227e+07	1.23879e+07	6.99354e+06	5.76947e+06	5.775e+06	1.45163e+07	9.83549e+06	7.38632e+06	2.16301e+07	1.46565e+07	1.11612e+07	2.60357e+06	2.05874e+06	1.69839e+06
1931	39.9457	3	1167.52	3499.54	-0.119492	-34.1437	35.1	ECVGFEAVQEVPVGLVQPASATLYDYYNPER	[2] Carbamidomethyl (C)	CO4B_HUMAN	CO4B_HUMAN;CO4A_HUMAN		CO4A_HUMAN	Complement C4-B OS=Homo sapiens OX=9606 GN=C4B PE=1 SV=2	1.39715e+06	1.01833e+06	717618	1.12653e+07	1.26544e+07	1.18861e+07	1.1795e+07	1.0883e+07	5.69747e+06	7.61685e+06	7.72612e+06	4.38932e+06	7.39362e+06	3.48625e+06	3.16083e+06	8.44311e+06	7.05837e+06	9.38863e+06	1.55649e+07	7.95941e+06	6.5613e+06	7.60973e+06	9.60762e+06	5.88042e+06	3.05927e+06	3.24228e+06	1.63888e+06
1998	15.1516	2	636.309	1270.6	-0.00870522	-6.8512	41.17	RCSVFYGAPSK	[2] Carbamidomethyl (C)	CO4B_HUMAN	CO4B_HUMAN;CO4A_HUMAN		CO4A_HUMAN	Complement C4-B OS=Homo sapiens OX=9606 GN=C4B PE=1 SV=2	3.77657e+06	4.15587e+06	4.23215e+06	5.07663e+06	4.88238e+06	4.47788e+06	3.095e+06	4.08748e+06	4.27233e+06	3.47239e+06	4.70651e+06	4.68707e+06	4.75542e+06	5.05989e+06	5.24629e+06	4.97466e+06	5.98865e+06	5.03734e+06	5.89294e+06	6.46929e+06	7.57313e+06	4.60163e+06	4.80779e+06	4.70326e+06	4.26255e+06	4.49574e+06	3.88967e+06
2292	23.1398	3	682.709	2045.1	0.093983	45.9572	63.33	VDVQAGACEGKLELSVDGAK	[8] Carbamidomethyl (C)	CO4B_HUMAN	CO4B_HUMAN;CO4A_HUMAN		CO4A_HUMAN	Complement C4-B OS=Homo sapiens OX=9606 GN=C4B PE=1 SV=2	1.93258e+06	1.48357e+06	1.57115e+06	6.39676e+06	6.008e+06	3.20315e+06	5.15746e+06	5.68189e+06	5.07371e+06	2.70766e+06	3.48453e+06	2.77286e+06	5.15934e+06	3.3991e+06	3.58172e+06	2.5823e+06	4.46964e+06	2.136e+06	4.08431e+06	4.26836e+06	3.92007e+06	6.26578e+06	4.70627e+06	4.26982e+06	3.29265e+06	1.40477e+06	3.10218e+06
2611	31.2323	3	675.032	2022.07	0.108091	53.4582	33.69	AVGSGATFSHYYYMILSR		CO4B_HUMAN	CO4B_HUMAN;CO4A_HUMAN		CO4A_HUMAN	Complement C4-B OS=Homo sapiens OX=9606 GN=C4B PE=1 SV=2	4.51367e+06	5.10991e+06	3.7423e+06	4.78133e+06	4.41949e+06	4.90815e+06	5.90436e+06	5.50649e+06	4.04535e+06	5.16358e+06	4.98403e+06	3.9654e+06	6.3502e+06	6.50207e+06	7.36297e+06	7.41081e+06	4.66559e+06	4.95202e+06	4.62344e+06	6.0425e+06	5.45198e+06	5.02722e+06	5.63549e+06	4.28943e+06	3.45714e+06	3.36622e+06	2.90314e+06
3397	23.3855	2	497.242	992.47	-0.0115457	-11.6331	40.11	FGLLDEDGK		CO4B_HUMAN	CO4B_HUMAN;CO4A_HUMAN		CO4A_HUMAN	Complement C4-B OS=Homo sapiens OX=9606 GN=C4B PE=1 SV=2	2.91414e+06	3.04358e+06	3.78423e+06	3.153e+06	3.93395e+06	3.6129e+06	3.21823e+06	3.6188e+06	3.72734e+06	4.00283e+06	3.53477e+06	3.0652e+06	4.72018e+06	4.09916e+06	4.61971e+06	4.42732e+06	4.62217e+06	4.12012e+06	4.53381e+06	4.74188e+06	3.58968e+06	5.14154e+06	4.6257e+06	2.93201e+06	3.48768e+06	3.19172e+06	2.3842e+06
3687	12.6772	2	700.784	1399.55	-0.140305	-100.24	68.42	EAPKVVEEQESR		CO4B_HUMAN	CO4B_HUMAN;CO4A_HUMAN		CO4A_HUMAN	Complement C4-B OS=Homo sapiens OX=9606 GN=C4B PE=1 SV=2	2.30706e+06	2.38964e+06	2.65343e+06	2.9767e+06	2.5475e+06	2.63282e+06	2.14504e+06	2.59327e+06	2.43887e+06	2.48505e+06	2.7111e+06	3.30775e+06	3.69224e+06	3.70015e+06	3.77941e+06	3.90314e+06	4.25035e+06	3.52135e+06	2.41765e+06	1.93615e+06	3.03041e+06	2.60112e+06	2.52408e+06	2.57011e+06	1.77438e+06	2.46092e+06	2.04955e+06
4240	46.601	3	871.881	2612.62	0.21629	82.7933	77.92	LHLETDSLALVALGALDTALYAAGSK		CO4B_HUMAN	CO4B_HUMAN;CO4A_HUMAN		CO4A_HUMAN	Complement C4-B OS=Homo sapiens OX=9606 GN=C4B PE=1 SV=2	3.23806e+06	2.47834e+06	2.53473e+06	4.24144e+06	4.05749e+06	3.02011e+06	8.40083e+06	7.40616e+06	4.94105e+06	3.15253e+06	2.60003e+06	2.28754e+06	4.65913e+06	5.93684e+06	4.86301e+06	2.95028e+06	3.08109e+06	2.95314e+06	6.67602e+06	6.25217e+06	3.82861e+06	5.6297e+06	3.97383e+06	2.9237e+06	1.68142e+06	1.03128e+06	1.08341e+06
68351	46.6925	2	1307.13	2612.25	-0.155606	-59.5641	87.44	LHLETDSLALVALGALDTALYAAGSK		CO4B_HUMAN	CO4B_HUMAN;CO4A_HUMAN		CO4A_HUMAN	Complement C4-B OS=Homo sapiens OX=9606 GN=C4B PE=1 SV=2	63985.6	57468.3	66161.1	48398.6	91768.5	21268.4	396919	148893	213711	130651	90968.3	58688	157196	185445	154379	101010	91117.4	52201.4	86864.4	155015	115245	225231	50896.1	43510.4	51060.4	52855.9	25492.7
5510	37.3175	3	1219.51	3655.49	-0.267706	-73.2284	78.66	ECVGFEAVQEVPVGLVQPASATLYDYYNPERR	[2] Carbamidomethyl (C)	CO4B_HUMAN	CO4B_HUMAN;CO4A_HUMAN		CO4A_HUMAN	Complement C4-B OS=Homo sapiens OX=9606 GN=C4B PE=1 SV=2	793781	904481	777266	2.59855e+06	2.17382e+06	2.48219e+06	2.17824e+06	1.8793e+06	2.27485e+06	1.43675e+06	1.99064e+06	1.33828e+06	2.09829e+06	1.96244e+06	1.51558e+06	1.36098e+06	1.84107e+06	1.70098e+06	2.75804e+06	2.37738e+06	2.36206e+06	1.88983e+06	1.62693e+06	2.01745e+06	1.87424e+06	2.02034e+06	2.29061e+06
5696	39.6952	2	1054.48	2106.95	-0.105471	-50.056	74.36	DDPDAPLQPVTPLQLFEGR		CO4B_HUMAN	CO4B_HUMAN;CO4A_HUMAN		CO4A_HUMAN	Complement C4-B OS=Homo sapiens OX=9606 GN=C4B PE=1 SV=2	2.15778e+06	2.04093e+06	1.84307e+06	2.34218e+06	2.26307e+06	2.39649e+06	2.18358e+06	2.10705e+06	2.12007e+06	2.3515e+06	2.32879e+06	2.05092e+06	2.3264e+06	2.34018e+06	2.26134e+06	2.51879e+06	3.36118e+06	3.40012e+06	3.45108e+06	2.71806e+06	2.92046e+06	2.29537e+06	2.24664e+06	2.68144e+06	2.52302e+06	2.52779e+06	3.26919e+06
6613	35.9243	3	715.459	2143.36	0.20911	97.5716	39.37	VGLSGMAIADVTLLSGFHALR	[6] Oxidation (M)	CO4B_HUMAN	CO4B_HUMAN;CO4A_HUMAN		CO4A_HUMAN	Complement C4-B OS=Homo sapiens OX=9606 GN=C4B PE=1 SV=2	2.05263e+06	1.6434e+06	1.45969e+06	3.64101e+06	3.4787e+06	3.46033e+06	4.86429e+06	5.1257e+06	4.046e+06	4.13979e+06	3.95503e+06	2.62705e+06	4.02799e+06	3.45582e+06	3.56102e+06	3.50944e+06	3.40844e+06	2.68673e+06	4.07336e+06	4.04177e+06	3.58879e+06	3.05815e+06	3.39358e+06	3.43631e+06	1.83126e+06	1.88336e+06	1.6992e+06
19	29.9768	2	872.48	1742.94	0.169215	97.095	71.38	EPFLSCCQFAESLR	[6] Carbamidomethyl (C)|[7] Carbamidomethyl (C)	CO4A_HUMAN	CO4A_HUMAN;CO4B_HUMAN		CO4B_HUMAN	Complement C4-A OS=Homo sapiens OX=9606 GN=C4A PE=1 SV=2	1.68485e+08	1.67732e+08	1.71258e+08	2.04127e+08	2.16023e+08	2.3645e+08	1.523e+08	1.4542e+08	1.52215e+08	1.64805e+08	1.65644e+08	1.65358e+08	2.57353e+08	2.14022e+08	2.13922e+08	2.22356e+08	2.28594e+08	2.28704e+08	2.67159e+08	2.62727e+08	2.56996e+08	1.87699e+08	1.91011e+08	1.98219e+08	1.74966e+08	1.81236e+08	1.84329e+08
41639	49.2303	2	872.475	1742.94	0.159616	91.587	31.82	EPFLSCCQFAESLR	[6] Carbamidomethyl (C)|[7] Carbamidomethyl (C)	CO4A_HUMAN	CO4A_HUMAN;CO4B_HUMAN		CO4B_HUMAN	Complement C4-A OS=Homo sapiens OX=9606 GN=C4A PE=1 SV=2	752547	750125	777834	752424	710765	777533	1.03589e+06	924851	763019	790321	672584	602759	538885	830099	791040	748349	644246	456892	649686	886131	753283	684516	517336	411798	447344	329213	236986
24	26.1332	2	780.968	1559.92	0.0746503	47.8575	66.16	GPEVQLVAHSPWLK		CO4A_HUMAN	CO4A_HUMAN;CO4B_HUMAN		CO4B_HUMAN	Complement C4-A OS=Homo sapiens OX=9606 GN=C4A PE=1 SV=2	2.26365e+08	2.2532e+08	2.35662e+08	2.64466e+08	2.5664e+08	2.90374e+08	1.99316e+08	1.81252e+08	2.1473e+08	2.38818e+08	2.38018e+08	2.64947e+08	2.66863e+08	2.74081e+08	2.51214e+08	2.49989e+08	2.54082e+08	2.52534e+08	2.92316e+08	2.74338e+08	2.99405e+08	2.27418e+08	2.26049e+08	2.66436e+08	2.60251e+08	2.85095e+08	2.9873e+08
346	26.1332	3	520.969	1559.89	0.0406674	26.0714	63.6	GPEVQLVAHSPWLK		CO4A_HUMAN	CO4A_HUMAN;CO4B_HUMAN		CO4B_HUMAN	Complement C4-A OS=Homo sapiens OX=9606 GN=C4A PE=1 SV=2	2.15008e+07	2.31057e+07	1.71228e+07	2.55771e+07	3.38521e+07	2.50678e+07	1.92047e+07	3.01595e+07	1.79645e+07	2.44264e+07	2.70719e+07	1.65453e+07	5.24267e+07	2.95746e+07	3.1813e+07	3.61195e+07	3.49427e+07	2.53579e+07	3.52136e+07	4.00123e+07	2.53428e+07	3.48096e+07	3.21416e+07	2.18553e+07	3.48696e+07	2.30088e+07	1.9328e+07
35	32.06	2	782.509	1563	0.162628	104.059	106.04	TTNIQGINLLFSSR		CO4A_HUMAN	CO4A_HUMAN;CO4B_HUMAN		CO4B_HUMAN	Complement C4-A OS=Homo sapiens OX=9606 GN=C4A PE=1 SV=2	1.01332e+08	1.04125e+08	9.97801e+07	1.6195e+08	1.63082e+08	1.78292e+08	1.34882e+08	1.38297e+08	1.35314e+08	1.27843e+08	1.26796e+08	1.30724e+08	2.06176e+08	1.68631e+08	1.67672e+08	1.57098e+08	1.59015e+08	1.60817e+08	2.13988e+08	2.01622e+08	2.11422e+08	1.63343e+08	1.64071e+08	1.69115e+08	1.07356e+08	1.15655e+08	1.2159e+08
9385	36.7512	2	782.444	1562.87	0.0324873	20.7873	46.95	TTNIQGINLLFSSR		CO4A_HUMAN	CO4A_HUMAN;CO4B_HUMAN		CO4B_HUMAN	Complement C4-A OS=Homo sapiens OX=9606 GN=C4A PE=1 SV=2	2.86441e+06	2.2176e+06	2.94479e+06	3.5316e+06	3.27054e+06	5.94557e+06	3.92744e+06	3.65224e+06	3.54862e+06	2.98945e+06	3.83077e+06	3.04238e+06	4.36092e+06	3.56884e+06	3.91696e+06	2.39407e+06	2.6776e+06	2.94914e+06	4.51115e+06	3.49001e+06	4.25176e+06	2.88387e+06	3.3827e+06	3.76608e+06	2.76471e+06	3.37881e+06	3.5439e+06
55	25.948	3	858.84	2573.5	0.127802	49.6634	51.19	LTVAAPPSGGPGFLSIERPDSRPPR		CO4A_HUMAN	CO4A_HUMAN;CO4B_HUMAN		CO4B_HUMAN	Complement C4-A OS=Homo sapiens OX=9606 GN=C4A PE=1 SV=2	1.01611e+08	1.09532e+08	1.15462e+08	1.39016e+08	1.28545e+08	1.69574e+08	1.08134e+08	8.99638e+07	1.06891e+08	1.01838e+08	9.33863e+07	1.14557e+08	1.31734e+08	1.52718e+08	1.39423e+08	1.44946e+08	1.42083e+08	1.5019e+08	1.52653e+08	1.41966e+08	1.58323e+08	1.00281e+08	1.02493e+08	1.28026e+08	7.66576e+07	1.04085e+08	1.01885e+08
59	26.7178	2	670.325	1338.63	-0.0107396	-8.02275	90.5	GSFEFPVGDAVSK		CO4A_HUMAN	CO4A_HUMAN;CO4B_HUMAN		CO4B_HUMAN	Complement C4-A OS=Homo sapiens OX=9606 GN=C4A PE=1 SV=2	7.12313e+07	7.8895e+07	7.82225e+07	9.54903e+07	9.60836e+07	9.94372e+07	7.32042e+07	7.78591e+07	8.26544e+07	7.13424e+07	8.05441e+07	7.38115e+07	1.21335e+08	1.14101e+08	1.03828e+08	1.13102e+08	1.13202e+08	9.88696e+07	1.03885e+08	1.0881e+08	1.13861e+08	8.84639e+07	8.40306e+07	8.70151e+07	5.49689e+07	5.43337e+07	5.68944e+07
66	20.5735	2	771.44	1540.87	0.0561309	36.4295	113.87	VLSLAQEQVGGSPEK		CO4A_HUMAN	CO4A_HUMAN;CO4B_HUMAN		CO4B_HUMAN	Complement C4-A OS=Homo sapiens OX=9606 GN=C4A PE=1 SV=2	5.25053e+07	6.05018e+07	5.52293e+07	8.56865e+07	8.23608e+07	8.38428e+07	6.63833e+07	6.8083e+07	7.04587e+07	6.52535e+07	6.90028e+07	6.74771e+07	1.13453e+08	1.06735e+08	1.0988e+08	1.21061e+08	1.1712e+08	1.13693e+08	1.02756e+08	1.01908e+08	1.00465e+08	7.72779e+07	8.25009e+07	8.30357e+07	5.27578e+07	5.4246e+07	5.40961e+07
70	24.311	2	955.472	1908.93	0.0559588	29.3151	125.79	LLATLCSAEVCQCAEGK	[6] Carbamidomethyl (C)|[11] Carbamidomethyl (C)|[13] Carbamidomethyl (C)	CO4A_HUMAN	CO4A_HUMAN;CO4B_HUMAN		CO4B_HUMAN	Complement C4-A OS=Homo sapiens OX=9606 GN=C4A PE=1 SV=2	1.11445e+08	1.1694e+08	1.20831e+08	1.3121e+08	1.34253e+08	1.38092e+08	1.08968e+08	1.06778e+08	1.17612e+08	1.17006e+08	1.17281e+08	1.19141e+08	1.58433e+08	1.54524e+08	1.54714e+08	1.57847e+08	1.5991e+08	1.56554e+08	1.57991e+08	1.62858e+08	1.61579e+08	1.28706e+08	1.38771e+08	1.31471e+08	1.13836e+08	1.18293e+08	1.24818e+08
79	28.444	2	813.989	1625.96	0.157891	97.1156	86.53	EELVYELNPLDHR		CO4A_HUMAN	CO4A_HUMAN;CO4B_HUMAN		CO4B_HUMAN	Complement C4-A OS=Homo sapiens OX=9606 GN=C4A PE=1 SV=2	1.08996e+08	9.80149e+07	1.00296e+08	1.09342e+08	9.71288e+07	1.21441e+08	8.05672e+07	8.79015e+07	1.00824e+08	1.02616e+08	9.7177e+07	1.09285e+08	1.22697e+08	1.18198e+08	1.19637e+08	1.31656e+08	1.50719e+08	1.29916e+08	1.50426e+08	1.44244e+08	1.58474e+08	9.61866e+07	9.9124e+07	1.1197e+08	9.54089e+07	1.02267e+08	1.02897e+08
80	23.8158	2	557.821	1113.63	0.0136185	12.2291	106.7	VGDTLNLNLR		CO4A_HUMAN	CO4A_HUMAN;CO4B_HUMAN		CO4B_HUMAN	Complement C4-A OS=Homo sapiens OX=9606 GN=C4A PE=1 SV=2	4.00622e+07	4.08657e+07	4.44999e+07	6.30393e+07	6.66755e+07	6.58915e+07	4.7541e+07	5.13823e+07	5.13088e+07	5.08196e+07	5.20761e+07	5.31103e+07	7.33028e+07	6.715e+07	7.39957e+07	6.6152e+07	6.74821e+07	6.20599e+07	8.31653e+07	7.98193e+07	7.57462e+07	6.95617e+07	6.6957e+07	6.78248e+07	4.74162e+07	4.21482e+07	4.94983e+07
110	16.5385	2	542.286	1082.56	-0.00817525	-7.55173	80.16	SCGLHQLLR	[2] Carbamidomethyl (C)	CO4A_HUMAN	CO4A_HUMAN;CO4B_HUMAN		CO4B_HUMAN	Complement C4-A OS=Homo sapiens OX=9606 GN=C4A PE=1 SV=2	4.01331e+07	4.32318e+07	4.35148e+07	6.44741e+07	6.22225e+07	6.35443e+07	4.75298e+07	4.76444e+07	5.05669e+07	4.90995e+07	5.02403e+07	5.3061e+07	7.33055e+07	6.84954e+07	6.71708e+07	6.67333e+07	6.90403e+07	6.71496e+07	7.87325e+07	8.18084e+07	8.05657e+07	6.08051e+07	6.84594e+07	7.33858e+07	4.46068e+07	4.46014e+07	4.7912e+07
118	36.02	2	1113.09	2224.16	0.0463762	20.8516	85.87	ALEILQEEDLIDEDDIPVR		CO4A_HUMAN	CO4A_HUMAN;CO4B_HUMAN		CO4B_HUMAN	Complement C4-A OS=Homo sapiens OX=9606 GN=C4A PE=1 SV=2	3.55553e+07	3.26519e+07	2.93339e+07	9.5183e+07	9.55695e+07	1.08301e+08	8.43175e+07	8.46407e+07	8.15661e+07	7.15874e+07	7.2044e+07	7.34301e+07	8.59701e+07	4.91666e+07	4.8044e+07	8.90444e+07	8.60588e+07	9.06195e+07	1.19219e+08	1.11593e+08	1.08292e+08	8.93714e+07	9.28177e+07	1.02283e+08	5.51755e+07	5.85856e+07	5.86597e+07
129	25.1135	3	764.108	2289.3	0.153544	67.0748	52.59	EGAIHREELVYELNPLDHR		CO4A_HUMAN	CO4A_HUMAN;CO4B_HUMAN		CO4B_HUMAN	Complement C4-A OS=Homo sapiens OX=9606 GN=C4A PE=1 SV=2	4.86905e+07	4.97348e+07	5.25729e+07	8.90051e+07	8.25973e+07	9.79108e+07	6.90396e+07	6.08231e+07	7.04196e+07	5.63996e+07	5.38426e+07	6.97811e+07	8.17963e+07	9.88209e+07	9.34743e+07	7.77464e+07	7.26799e+07	7.73798e+07	9.47345e+07	9.00113e+07	1.0685e+08	7.10655e+07	7.20292e+07	8.76653e+07	4.78115e+07	6.07043e+07	6.4325e+07
152	21.2453	2	527.258	1052.5	-0.0117866	-11.1985	80.09	VDFTLSSER		CO4A_HUMAN	CO4A_HUMAN;CO4B_HUMAN		CO4B_HUMAN	Complement C4-A OS=Homo sapiens OX=9606 GN=C4A PE=1 SV=2	3.45023e+07	3.68609e+07	3.59883e+07	5.21364e+07	5.41878e+07	5.58138e+07	3.36189e+07	4.25958e+07	3.77694e+07	3.72431e+07	4.33316e+07	3.82072e+07	6.58801e+07	6.08861e+07	5.87559e+07	5.47833e+07	6.13227e+07	5.52621e+07	6.80892e+07	6.09677e+07	5.92873e+07	5.80026e+07	5.68147e+07	5.305e+07	4.08616e+07	4.03954e+07	3.52787e+07
179	18.828	2	525.756	1049.5	-0.00460523	-4.38801	69.82	AEFQDALEK		CO4A_HUMAN	CO4A_HUMAN;CO4B_HUMAN		CO4B_HUMAN	Complement C4-A OS=Homo sapiens OX=9606 GN=C4A PE=1 SV=2	3.67608e+07	3.55102e+07	3.93208e+07	5.22556e+07	5.21054e+07	5.42467e+07	4.13473e+07	4.09862e+07	3.90926e+07	3.58763e+07	3.42892e+07	3.46813e+07	7.07487e+07	6.69818e+07	6.89254e+07	6.65722e+07	6.4924e+07	6.05564e+07	6.97315e+07	6.60937e+07	6.6273e+07	5.68977e+07	5.76152e+07	5.55981e+07	3.58313e+07	3.9327e+07	3.80286e+07
189	38.8717	2	1242.22	2482.42	0.12952	52.1774	149.76	VTASDPLDTLGSEGALSPGGVASLLR		CO4A_HUMAN	CO4A_HUMAN;CO4B_HUMAN		CO4B_HUMAN	Complement C4-A OS=Homo sapiens OX=9606 GN=C4A PE=1 SV=2	3.40028e+07	2.65414e+07	2.47941e+07	7.20362e+07	7.50398e+07	8.70602e+07	5.37562e+07	5.23291e+07	5.6728e+07	5.2281e+07	5.17223e+07	5.4138e+07	8.39046e+07	5.6392e+07	5.98519e+07	8.30163e+07	8.13676e+07	8.15236e+07	1.01972e+08	9.87276e+07	9.89137e+07	5.74436e+07	6.83108e+07	7.18073e+07	4.66379e+07	5.80708e+07	5.56723e+07
570	38.8717	3	828.558	2482.65	0.360578	145.26	81.05	VTASDPLDTLGSEGALSPGGVASLLR		CO4A_HUMAN	CO4A_HUMAN;CO4B_HUMAN		CO4B_HUMAN	Complement C4-A OS=Homo sapiens OX=9606 GN=C4A PE=1 SV=2	6.67458e+06	8.97691e+06	6.8088e+06	2.34731e+07	3.19401e+07	3.12688e+07	2.27284e+07	2.17738e+07	1.18833e+07	1.94914e+07	2.12403e+07	1.23079e+07	3.10213e+07	1.74536e+07	1.95578e+07	4.18227e+07	3.47129e+07	3.54162e+07	3.57034e+07	2.09047e+07	2.38291e+07	2.25508e+07	1.99005e+07	1.57376e+07	1.67735e+07	1.90648e+07	1.02764e+07
199	15.1824	2	638.295	1274.58	-0.0423021	-33.1881	37.53	EMSGSPASGIPVK	[2] Oxidation (M)	CO4A_HUMAN	CO4A_HUMAN;CO4B_HUMAN		CO4B_HUMAN	Complement C4-A OS=Homo sapiens OX=9606 GN=C4A PE=1 SV=2	1.02759e+08	1.11012e+08	1.15019e+08	9.2015e+07	8.72913e+07	8.89853e+07	9.57436e+07	9.60624e+07	1.02177e+08	8.22885e+07	9.66676e+07	9.19453e+07	8.42129e+07	8.32249e+07	8.29559e+07	8.39776e+07	9.16627e+07	8.58272e+07	9.12042e+07	8.57749e+07	8.88226e+07	8.57281e+07	1.0398e+08	1.02848e+08	9.5648e+07	1.076e+08	1.0155e+08
212	20.8182	2	806.943	1611.87	-0.00536098	-3.32592	85.3	YIYGKPVQGVAYVR		CO4A_HUMAN	CO4A_HUMAN;CO4B_HUMAN		CO4B_HUMAN	Complement C4-A OS=Homo sapiens OX=9606 GN=C4A PE=1 SV=2	3.36394e+07	4.70364e+07	4.05982e+07	5.31673e+07	5.4302e+07	5.07689e+07	4.00028e+07	3.95589e+07	4.29149e+07	4.48804e+07	4.33313e+07	4.54703e+07	5.23946e+07	5.88746e+07	6.01049e+07	6.01843e+07	6.11592e+07	5.60023e+07	5.98866e+07	6.6244e+07	7.00094e+07	4.87086e+07	4.88809e+07	5.14597e+07	4.409e+07	4.7825e+07	4.87995e+07
320	20.8182	3	538.317	1611.93	0.0527203	32.7074	51.93	YIYGKPVQGVAYVR		CO4A_HUMAN	CO4A_HUMAN;CO4B_HUMAN		CO4B_HUMAN	Complement C4-A OS=Homo sapiens OX=9606 GN=C4A PE=1 SV=2	2.14884e+07	2.45604e+07	2.42777e+07	3.4702e+07	3.46702e+07	3.37688e+07	2.3922e+07	2.48655e+07	2.41203e+07	2.41657e+07	2.29081e+07	2.22372e+07	4.14381e+07	3.86435e+07	3.78887e+07	3.50869e+07	4.0141e+07	3.65144e+07	3.99142e+07	3.4227e+07	3.41755e+07	3.04799e+07	3.05687e+07	3.1651e+07	2.57283e+07	2.54208e+07	2.42252e+07
217	27.3298	2	554.818	1107.62	0.0247218	22.3202	59.94	YVLPNFEVK		CO4A_HUMAN	CO4A_HUMAN;CO4B_HUMAN		CO4B_HUMAN	Complement C4-A OS=Homo sapiens OX=9606 GN=C4A PE=1 SV=2	2.70508e+07	2.58995e+07	2.44383e+07	3.90607e+07	4.23578e+07	4.01417e+07	2.58371e+07	3.26256e+07	2.66274e+07	3.07184e+07	3.23026e+07	2.77706e+07	5.32276e+07	3.98876e+07	4.20125e+07	4.17495e+07	4.22194e+07	4.15104e+07	4.84346e+07	5.11236e+07	4.73384e+07	3.77066e+07	4.22103e+07	3.54731e+07	2.92305e+07	2.89845e+07	3.10666e+07
230	34.1202	3	695.821	2084.44	0.277167	132.987	59.44	ASAGLLGAHAAAITAYALTLTK		CO4A_HUMAN	CO4A_HUMAN;CO4B_HUMAN		CO4B_HUMAN	Complement C4-A OS=Homo sapiens OX=9606 GN=C4A PE=1 SV=2	2.15416e+07	2.18219e+07	2.31126e+07	5.29508e+07	5.13658e+07	5.54149e+07	4.37631e+07	4.0078e+07	3.90422e+07	3.33392e+07	3.36489e+07	3.35302e+07	6.49888e+07	5.29687e+07	5.84277e+07	5.91737e+07	5.6212e+07	5.78861e+07	6.58532e+07	6.02467e+07	5.95935e+07	4.59252e+07	4.67126e+07	4.50832e+07	2.5621e+07	2.78717e+07	2.96521e+07
250	35.3088	2	1136.99	2271.97	-0.0184886	-8.13765	129.26	AACAQLNDFLQEYGTQGCQV	[3] Carbamidomethyl (C)|[18] Carbamidomethyl (C)	CO4A_HUMAN	CO4A_HUMAN;CO4B_HUMAN		CO4B_HUMAN	Complement C4-A OS=Homo sapiens OX=9606 GN=C4A PE=1 SV=2	3.54665e+07	3.62718e+07	4.10689e+07	6.39255e+07	6.56721e+07	7.2863e+07	4.58131e+07	4.40464e+07	4.06258e+07	4.40482e+07	4.38143e+07	4.28954e+07	6.74162e+07	5.10935e+07	6.04138e+07	6.5263e+07	6.43804e+07	6.13485e+07	8.00563e+07	7.00652e+07	6.91918e+07	5.25188e+07	5.21843e+07	5.39476e+07	4.78635e+07	4.80595e+07	4.57074e+07
774	36.1825	2	1137	2271.98	-0.00646225	-2.84432	61.45	AACAQLNDFLQEYGTQGCQV	[3] Carbamidomethyl (C)|[18] Carbamidomethyl (C)	CO4A_HUMAN	CO4A_HUMAN;CO4B_HUMAN		CO4B_HUMAN	Complement C4-A OS=Homo sapiens OX=9606 GN=C4A PE=1 SV=2	2.1768e+07	1.89673e+07	1.87161e+07	3.79329e+07	4.24161e+07	4.60239e+07	3.29047e+07	3.52357e+07	3.63427e+07	2.47008e+07	2.48451e+07	2.55104e+07	2.47851e+07	2.03103e+07	1.90967e+07	1.75695e+07	1.61423e+07	1.72706e+07	3.04555e+07	2.86044e+07	2.7149e+07	2.70663e+07	2.6993e+07	2.76773e+07	2.53898e+07	2.61195e+07	2.71101e+07
3344	35.3088	3	758.444	2272.31	0.321798	141.637	50.13	AACAQLNDFLQEYGTQGCQV	[3] Carbamidomethyl (C)|[18] Carbamidomethyl (C)	CO4A_HUMAN	CO4A_HUMAN;CO4B_HUMAN		CO4B_HUMAN	Complement C4-A OS=Homo sapiens OX=9606 GN=C4A PE=1 SV=2	4.16168e+06	4.89115e+06	6.40038e+06	7.62068e+06	6.50444e+06	6.44488e+06	6.84711e+06	7.53357e+06	4.55862e+06	5.38377e+06	5.39464e+06	3.49977e+06	6.65722e+06	5.34897e+06	7.81493e+06	8.73849e+06	6.59202e+06	9.90662e+06	6.92612e+06	5.59735e+06	4.53676e+06	5.64514e+06	6.10271e+06	5.37997e+06	5.38359e+06	5.54844e+06	4.36759e+06
258	23.1708	2	618.849	1235.68	-0.00774332	-6.26639	69.58	KYVLPNFEVK		CO4A_HUMAN	CO4A_HUMAN;CO4B_HUMAN		CO4B_HUMAN	Complement C4-A OS=Homo sapiens OX=9606 GN=C4A PE=1 SV=2	2.67627e+07	2.85678e+07	3.0267e+07	3.86456e+07	4.37067e+07	3.76987e+07	2.86103e+07	2.9466e+07	3.18832e+07	3.338e+07	3.09876e+07	3.14691e+07	3.97584e+07	3.98795e+07	4.10237e+07	4.69858e+07	4.44246e+07	4.11752e+07	4.03895e+07	4.74962e+07	4.94028e+07	3.47184e+07	3.95802e+07	4.31213e+07	2.87476e+07	3.08971e+07	3.1375e+07
1553	23.1708	3	412.876	1235.6	-0.0866638	-70.1338	51.97	KYVLPNFEVK		CO4A_HUMAN	CO4A_HUMAN;CO4B_HUMAN		CO4B_HUMAN	Complement C4-A OS=Homo sapiens OX=9606 GN=C4A PE=1 SV=2	4.08406e+06	3.37639e+06	4.04837e+06	6.44818e+06	5.09643e+06	4.17099e+06	2.5228e+06	5.01659e+06	3.55112e+06	2.69244e+06	4.3594e+06	2.7961e+06	7.68567e+06	7.58747e+06	6.69443e+06	4.14939e+06	5.15509e+06	4.65756e+06	7.48353e+06	5.32147e+06	3.91901e+06	5.12889e+06	4.72368e+06	3.04474e+06	5.25271e+06	3.70808e+06	1.72406e+06
271	18.6447	2	561.291	1120.57	-0.00899123	-8.02376	84.01	FGLLDEDGKK		CO4A_HUMAN	CO4A_HUMAN;CO4B_HUMAN		CO4B_HUMAN	Complement C4-A OS=Homo sapiens OX=9606 GN=C4A PE=1 SV=2	3.85678e+07	4.26649e+07	3.94368e+07	4.8102e+07	4.78816e+07	5.17642e+07	4.41444e+07	4.33816e+07	4.62782e+07	4.16205e+07	4.35492e+07	4.67055e+07	5.37066e+07	5.61472e+07	5.92941e+07	5.62995e+07	5.73372e+07	5.44596e+07	6.25618e+07	6.27379e+07	6.85311e+07	4.99653e+07	5.85703e+07	5.7267e+07	4.43837e+07	4.58874e+07	5.19446e+07
273	24.7417	3	662.039	1983.1	0.0991953	50.023	74.47	GHLFLQTDQPIYNPGQR		CO4A_HUMAN	CO4A_HUMAN;CO4B_HUMAN		CO4B_HUMAN	Complement C4-A OS=Homo sapiens OX=9606 GN=C4A PE=1 SV=2	3.80228e+07	4.18519e+07	3.97013e+07	4.16167e+07	4.34425e+07	3.70901e+07	4.16075e+07	4.89248e+07	4.5673e+07	4.16209e+07	4.53126e+07	4.25734e+07	5.72789e+07	4.9451e+07	5.51079e+07	2.56544e+07	2.97909e+07	2.39685e+07	6.60689e+07	7.12389e+07	6.17701e+07	5.25343e+07	4.6503e+07	3.78128e+07	4.54726e+07	4.55673e+07	4.41421e+07
596	24.7417	2	992.46	1982.91	-0.0898674	-45.319	99.93	GHLFLQTDQPIYNPGQR		CO4A_HUMAN	CO4A_HUMAN;CO4B_HUMAN		CO4B_HUMAN	Complement C4-A OS=Homo sapiens OX=9606 GN=C4A PE=1 SV=2	3.56516e+07	4.13343e+07	4.24139e+07	3.70951e+07	3.68177e+07	4.49027e+07	4.43503e+07	3.10295e+07	4.02479e+07	4.48762e+07	3.85083e+07	4.44803e+07	4.16553e+07	4.76336e+07	3.98901e+07	2.98366e+07	3.01683e+07	3.5581e+07	5.36813e+07	5.54406e+07	5.86075e+07	3.70655e+07	4.18049e+07	4.98142e+07	3.35393e+07	4.4209e+07	4.93373e+07
280	30.0072	3	894.07	2679.19	-0.107866	-40.2592	76.28	YVSHFETEGPHVLLYFDSVPTSR		CO4A_HUMAN	CO4A_HUMAN;CO4B_HUMAN		CO4B_HUMAN	Complement C4-A OS=Homo sapiens OX=9606 GN=C4A PE=1 SV=2	3.86206e+07	3.49054e+07	3.60818e+07	5.1102e+07	5.07468e+07	5.72916e+07	5.52714e+07	4.7158e+07	6.28498e+07	4.95748e+07	4.71401e+07	5.05944e+07	7.27938e+07	6.2766e+07	6.40104e+07	6.15098e+07	6.91431e+07	6.41655e+07	7.17267e+07	6.60579e+07	7.46775e+07	6.36352e+07	6.43131e+07	6.84462e+07	4.03653e+07	3.57129e+07	3.76553e+07
4908	30.0072	2	1340.56	2679.11	-0.191345	-71.416	31.91	YVSHFETEGPHVLLYFDSVPTSR		CO4A_HUMAN	CO4A_HUMAN;CO4B_HUMAN		CO4B_HUMAN	Complement C4-A OS=Homo sapiens OX=9606 GN=C4A PE=1 SV=2	1.55758e+06	729271	1.37713e+06	1.43758e+06	1.7649e+06	1.54581e+06	1.8703e+06	2.13263e+06	2.18726e+06	1.66465e+06	1.59533e+06	1.92345e+06	1.46654e+06	1.75956e+06	1.80601e+06	1.16195e+06	2.46703e+06	2.47221e+06	2.84427e+06	2.05431e+06	2.86615e+06	1.43717e+06	1.63139e+06	2.94987e+06	939175	994310	968066
282	33.4538	2	829.499	1656.98	0.0377769	22.7991	102.62	DFALLSLQVPLKDAK		CO4A_HUMAN	CO4A_HUMAN;CO4B_HUMAN		CO4B_HUMAN	Complement C4-A OS=Homo sapiens OX=9606 GN=C4A PE=1 SV=2	4.11515e+07	3.86103e+07	4.28298e+07	6.21271e+07	6.51144e+07	6.91616e+07	5.79751e+07	5.8279e+07	5.93914e+07	5.58694e+07	5.49561e+07	5.63882e+07	8.8043e+07	6.90511e+07	7.05268e+07	6.18238e+07	5.58776e+07	6.08769e+07	7.88945e+07	7.93403e+07	7.91874e+07	6.52371e+07	7.27105e+07	7.6152e+07	6.11896e+07	6.55408e+07	6.86663e+07
5064	33.4538	3	553.266	1656.77	-0.170099	-102.658	40.6	DFALLSLQVPLKDAK		CO4A_HUMAN	CO4A_HUMAN;CO4B_HUMAN		CO4B_HUMAN	Complement C4-A OS=Homo sapiens OX=9606 GN=C4A PE=1 SV=2	738803	1.18577e+06	1.64835e+06	2.19098e+06	807429	1.20037e+06	1.69313e+06	1.04857e+06	416569	1.00374e+06	785340	1.13495e+06	1.79379e+06	1.43922e+06	1.49915e+06	1.68312e+06	731408	1.30467e+06	3.01071e+06	2.54589e+06	782030	1.25386e+06	1.46287e+06	1.31289e+06	1.12249e+06	2.49715e+06	993797
283	24.4033	2	607.346	1212.68	0.0129156	10.6506	71.92	GLCVATPVQLR	[3] Carbamidomethyl (C)	CO4A_HUMAN	CO4A_HUMAN;CO4B_HUMAN		CO4B_HUMAN	Complement C4-A OS=Homo sapiens OX=9606 GN=C4A PE=1 SV=2	3.52799e+07	4.20935e+07	4.20326e+07	5.15468e+07	5.58628e+07	5.19386e+07	4.16388e+07	4.94007e+07	5.02236e+07	4.51394e+07	4.09439e+07	4.16985e+07	6.32389e+07	6.04404e+07	6.37936e+07	6.03116e+07	6.19341e+07	5.66341e+07	6.06377e+07	5.75293e+07	5.71082e+07	5.04542e+07	5.07293e+07	4.48651e+07	4.15957e+07	4.39608e+07	3.54184e+07
329	21.5528	2	662.855	1323.69	0.0377938	28.5525	115.88	KADGSYAAWLSR		CO4A_HUMAN	CO4A_HUMAN;CO4B_HUMAN		CO4B_HUMAN	Complement C4-A OS=Homo sapiens OX=9606 GN=C4A PE=1 SV=2	2.5608e+07	2.51975e+07	2.82339e+07	4.36899e+07	4.47965e+07	3.82045e+07	3.13534e+07	3.06977e+07	3.3352e+07	3.23125e+07	3.34592e+07	3.73082e+07	4.07859e+07	4.32262e+07	4.49324e+07	4.9048e+07	4.57751e+07	4.58235e+07	4.25164e+07	4.79497e+07	5.53227e+07	3.18704e+07	3.72274e+07	3.67551e+07	2.83284e+07	3.03157e+07	3.48727e+07
1732	21.5528	3	442.223	1323.65	-0.00954743	-7.21292	52.57	KADGSYAAWLSR		CO4A_HUMAN	CO4A_HUMAN;CO4B_HUMAN		CO4B_HUMAN	Complement C4-A OS=Homo sapiens OX=9606 GN=C4A PE=1 SV=2	3.39992e+06	3.50683e+06	4.45304e+06	4.76068e+06	4.78267e+06	3.96175e+06	3.82253e+06	4.87854e+06	2.79162e+06	3.12619e+06	5.76667e+06	2.64624e+06	1.00677e+07	8.48547e+06	5.89465e+06	5.73084e+06	8.35741e+06	5.64549e+06	6.54297e+06	5.85576e+06	4.95609e+06	6.32523e+06	3.78569e+06	3.26886e+06	5.02981e+06	4.60582e+06	2.38931e+06
353	14.7145	2	641.861	1281.71	0.00248042	1.93525	108.28	LVNGQSHISLSK		CO4A_HUMAN	CO4A_HUMAN;CO4B_HUMAN		CO4B_HUMAN	Complement C4-A OS=Homo sapiens OX=9606 GN=C4A PE=1 SV=2	2.28727e+07	2.41205e+07	2.42053e+07	2.37499e+07	2.14784e+07	2.22939e+07	1.91556e+07	2.16685e+07	2.15686e+07	2.43709e+07	2.69028e+07	2.97272e+07	2.95394e+07	3.02246e+07	2.79375e+07	3.71307e+07	4.1871e+07	3.79388e+07	3.20085e+07	3.21731e+07	3.81914e+07	2.87339e+07	3.29908e+07	2.98102e+07	3.15981e+07	3.21231e+07	3.33363e+07
356	18.0978	2	543.81	1085.6	-0.0184743	-17.0172	80.29	ITQVLHFTK		CO4A_HUMAN	CO4A_HUMAN;CO4B_HUMAN		CO4B_HUMAN	Complement C4-A OS=Homo sapiens OX=9606 GN=C4A PE=1 SV=2	2.37282e+07	2.3289e+07	2.35756e+07	3.48035e+07	3.22927e+07	3.10145e+07	2.68729e+07	2.93864e+07	2.71821e+07	2.25408e+07	2.25214e+07	2.42768e+07	3.39798e+07	3.52715e+07	3.77295e+07	3.24353e+07	3.3437e+07	3.46832e+07	3.46962e+07	3.62061e+07	3.90617e+07	2.98091e+07	3.11087e+07	3.29878e+07	1.77562e+07	1.5631e+07	1.59209e+07
376	15.7076	2	519.77	1037.53	-0.0244826	-23.5965	73.85	DHAVDLIQK		CO4A_HUMAN	CO4A_HUMAN;CO4B_HUMAN		CO4B_HUMAN	Complement C4-A OS=Homo sapiens OX=9606 GN=C4A PE=1 SV=2	3.22481e+07	3.01371e+07	2.67888e+07	3.86849e+07	3.75883e+07	3.97084e+07	3.55884e+07	3.4693e+07	3.70688e+07	3.46813e+07	3.76394e+07	3.47411e+07	5.31485e+07	5.9286e+07	5.06625e+07	5.43162e+07	5.83191e+07	5.3872e+07	4.81594e+07	5.07625e+07	4.76737e+07	4.37812e+07	4.41445e+07	4.23114e+07	3.80457e+07	3.83042e+07	3.43973e+07
386	22.1322	2	617.302	1232.59	-0.0234363	-19.0136	65.69	VHYTVCIWR	[6] Carbamidomethyl (C)	CO4A_HUMAN	CO4A_HUMAN;CO4B_HUMAN		CO4B_HUMAN	Complement C4-A OS=Homo sapiens OX=9606 GN=C4A PE=1 SV=2	3.95047e+07	4.39331e+07	4.53347e+07	5.84436e+07	6.16571e+07	5.79288e+07	4.85349e+07	4.94602e+07	5.02664e+07	5.08014e+07	4.84944e+07	5.2529e+07	4.61045e+07	5.17858e+07	5.06837e+07	5.28936e+07	5.29235e+07	5.31595e+07	5.12369e+07	5.88771e+07	6.12129e+07	6.31644e+07	5.80755e+07	6.15627e+07	6.19665e+07	5.97204e+07	5.93944e+07
422	22.1618	3	714.046	2139.11	0.0174437	8.1547	61.43	RGHLFLQTDQPIYNPGQR		CO4A_HUMAN	CO4A_HUMAN;CO4B_HUMAN		CO4B_HUMAN	Complement C4-A OS=Homo sapiens OX=9606 GN=C4A PE=1 SV=2	2.61014e+07	2.96563e+07	3.10912e+07	4.89233e+07	4.88993e+07	4.78069e+07	4.82809e+07	4.66687e+07	5.20233e+07	3.36647e+07	3.19531e+07	3.20914e+07	6.68125e+07	6.19565e+07	6.0671e+07	2.6488e+07	2.82558e+07	2.28114e+07	6.55988e+07	5.74413e+07	5.89223e+07	4.80885e+07	4.48926e+07	4.75111e+07	3.05608e+07	3.15282e+07	3.22582e+07
1252	22.1618	4	535.796	2139.16	0.0592073	27.6786	31.71	RGHLFLQTDQPIYNPGQR		CO4A_HUMAN	CO4A_HUMAN;CO4B_HUMAN		CO4B_HUMAN	Complement C4-A OS=Homo sapiens OX=9606 GN=C4A PE=1 SV=2	5.04417e+06	4.59277e+06	3.77183e+06	9.63707e+06	1.13394e+07	9.02433e+06	7.96134e+06	1.00502e+07	1.05081e+07	3.87724e+06	5.18274e+06	5.62532e+06	1.41752e+07	1.17279e+07	1.30242e+07	3.3336e+06	2.99347e+06	3.37395e+06	1.31183e+07	1.18495e+07	1.06264e+07	1.20218e+07	8.32329e+06	8.73364e+06	4.36714e+06	4.9353e+06	3.45806e+06
2210	22.1322	2	1070.49	2138.97	-0.127169	-59.4501	37.5	RGHLFLQTDQPIYNPGQR		CO4A_HUMAN	CO4A_HUMAN;CO4B_HUMAN		CO4B_HUMAN	Complement C4-A OS=Homo sapiens OX=9606 GN=C4A PE=1 SV=2	5.34677e+06	6.23164e+06	5.01846e+06	8.03646e+06	9.38558e+06	1.28447e+07	1.05206e+07	9.19371e+06	1.02301e+07	7.59015e+06	5.43273e+06	7.36172e+06	7.25088e+06	9.61433e+06	9.67264e+06	3.78633e+06	4.91821e+06	4.97477e+06	7.15813e+06	1.04856e+07	1.37488e+07	8.67307e+06	6.51928e+06	8.67146e+06	4.94592e+06	5.05549e+06	5.10983e+06
431	13.9184	2	518.269	1034.52	-0.0163572	-15.811	89.91	LGQYASPTAK		CO4A_HUMAN	CO4A_HUMAN;CO4B_HUMAN		CO4B_HUMAN	Complement C4-A OS=Homo sapiens OX=9606 GN=C4A PE=1 SV=2	2.67104e+07	2.77275e+07	2.43971e+07	2.27003e+07	2.53759e+07	2.42512e+07	1.96558e+07	2.19382e+07	2.22746e+07	2.02129e+07	2.21837e+07	2.03815e+07	3.45862e+07	3.38793e+07	3.52894e+07	3.04483e+07	3.02877e+07	2.81006e+07	2.8819e+07	2.90506e+07	2.96213e+07	2.52831e+07	2.60838e+07	2.71841e+07	2.80935e+07	2.90902e+07	2.91389e+07
446	18.312	2	558.262	1114.51	-0.00193873	-1.73954	84.32	CSVFYGAPSK	[1] Carbamidomethyl (C)	CO4A_HUMAN	CO4A_HUMAN;CO4B_HUMAN		CO4B_HUMAN	Complement C4-A OS=Homo sapiens OX=9606 GN=C4A PE=1 SV=2	1.94863e+07	1.91754e+07	1.97168e+07	2.87301e+07	2.92336e+07	2.93269e+07	2.33835e+07	2.30721e+07	2.50776e+07	2.13804e+07	2.12303e+07	2.20165e+07	3.39808e+07	3.13539e+07	3.3857e+07	3.23929e+07	3.28529e+07	3.07118e+07	3.65547e+07	3.41005e+07	3.59981e+07	3.07696e+07	3.01628e+07	3.21082e+07	1.7673e+07	1.62904e+07	1.85058e+07
454	30.4792	2	718.918	1435.82	0.101189	70.4795	120.39	GLEEELQFSLGSK		CO4A_HUMAN	CO4A_HUMAN;CO4B_HUMAN		CO4B_HUMAN	Complement C4-A OS=Homo sapiens OX=9606 GN=C4A PE=1 SV=2	2.00669e+07	1.87633e+07	1.97286e+07	4.72662e+07	4.84272e+07	4.73408e+07	4.6141e+07	4.29803e+07	4.12788e+07	4.34875e+07	4.27556e+07	4.1542e+07	4.04717e+07	3.16907e+07	3.17529e+07	3.92066e+07	3.61226e+07	3.71737e+07	5.58056e+07	5.18444e+07	5.06754e+07	5.55256e+07	5.04847e+07	5.17967e+07	2.80927e+07	3.16067e+07	2.89446e+07
488	20.0203	2	485.248	968.481	-0.0152371	-15.7327	55.48	VEYGFQVK		CO4A_HUMAN	CO4A_HUMAN;CO4B_HUMAN		CO4B_HUMAN	Complement C4-A OS=Homo sapiens OX=9606 GN=C4A PE=1 SV=2	1.91967e+07	1.78538e+07	2.23404e+07	2.76616e+07	2.78252e+07	2.7272e+07	2.19501e+07	2.42551e+07	2.11731e+07	1.78648e+07	2.05172e+07	1.63195e+07	3.44631e+07	3.26644e+07	2.99157e+07	2.67047e+07	2.80418e+07	2.58688e+07	2.80988e+07	2.81847e+07	2.51503e+07	2.6812e+07	2.5122e+07	2.37687e+07	1.61209e+07	1.52957e+07	1.13321e+07
520	19.285	2	466.234	930.454	-0.0479327	-51.5127	56.67	LELSVDGAK		CO4A_HUMAN	CO4A_HUMAN;CO4B_HUMAN		CO4B_HUMAN	Complement C4-A OS=Homo sapiens OX=9606 GN=C4A PE=1 SV=2	2.27979e+07	1.85347e+07	2.37201e+07	2.65626e+07	2.59893e+07	2.76399e+07	2.11682e+07	2.25969e+07	2.06593e+07	2.45443e+07	2.28189e+07	1.8033e+07	3.81165e+07	3.6085e+07	3.24041e+07	3.25461e+07	3.43688e+07	3.05759e+07	3.26914e+07	2.9923e+07	2.84341e+07	3.02759e+07	2.71923e+07	2.96466e+07	2.18464e+07	2.24795e+07	1.8321e+07
545	39.1087	2	684.417	1366.82	0.105528	77.2127	91	DSSTWLTAFVLK		CO4A_HUMAN	CO4A_HUMAN			Complement C4-A OS=Homo sapiens OX=9606 GN=C4A PE=1 SV=2	1.34185e+07	1.26957e+07	1.26119e+07	2.58987e+07	2.43416e+07	2.60462e+07	1.95679e+07	2.02331e+07	1.91644e+07	2.31231e+07	2.49841e+07	2.37996e+07	3.04821e+07	2.41091e+07	2.49928e+07	3.5641e+07	3.43089e+07	3.63205e+07	1.89484e+07	1.74911e+07	1.7499e+07	1.49369e+07	1.6351e+07	1.55294e+07	1.53834e+07	1.6441e+07	1.50056e+07
587	40.0508	3	926.892	2777.65	0.304128	109.503	58.98	STQDTVIALDALSAYWIASHTTEER		CO4A_HUMAN	CO4A_HUMAN;CO4B_HUMAN		CO4B_HUMAN	Complement C4-A OS=Homo sapiens OX=9606 GN=C4A PE=1 SV=2	1.28586e+07	1.0228e+07	7.7565e+06	3.55843e+07	3.86879e+07	3.88437e+07	4.53269e+07	4.751e+07	3.57583e+07	2.45252e+07	2.53256e+07	2.05623e+07	4.25788e+07	2.75125e+07	2.60635e+07	3.87437e+07	3.52334e+07	3.7685e+07	5.07858e+07	4.23948e+07	4.05463e+07	3.35438e+07	3.68815e+07	3.10387e+07	9.56002e+06	1.07869e+07	6.62419e+06
4457	40.0508	2	1389.58	2777.15	-0.195827	-70.5084	56.58	STQDTVIALDALSAYWIASHTTEER		CO4A_HUMAN	CO4A_HUMAN;CO4B_HUMAN		CO4B_HUMAN	Complement C4-A OS=Homo sapiens OX=9606 GN=C4A PE=1 SV=2	772040	630683	706493	2.15795e+06	1.83762e+06	1.93865e+06	2.91364e+06	2.1461e+06	4.39533e+06	2.45503e+06	1.66153e+06	2.67012e+06	2.54062e+06	1.97258e+06	2.19151e+06	1.69435e+06	2.67956e+06	2.28772e+06	2.92612e+06	4.1105e+06	3.69289e+06	2.84747e+06	1.96127e+06	3.28007e+06	574811	378048	682505
663	12.0258	2	526.768	1051.52	-0.0298711	-28.4067	65.8	SHALQLNNR		CO4A_HUMAN	CO4A_HUMAN;CO4B_HUMAN		CO4B_HUMAN	Complement C4-A OS=Homo sapiens OX=9606 GN=C4A PE=1 SV=2	8.33309e+06	6.64212e+06	7.20531e+06	9.90994e+06	9.58592e+06	8.92428e+06	6.79721e+06	6.91162e+06	7.39619e+06	8.37361e+06	9.57435e+06	9.02635e+06	1.50423e+07	1.50908e+07	1.39115e+07	1.31407e+07	1.26574e+07	1.29229e+07	1.2188e+07	1.24168e+07	1.28798e+07	9.43492e+06	8.63566e+06	9.32444e+06	9.2532e+06	9.62343e+06	9.67317e+06
682	18.7975	2	488.708	975.402	-0.0254578	-26.0991	52.49	FACYYPR	[3] Carbamidomethyl (C)	CO4A_HUMAN	CO4A_HUMAN;CO4B_HUMAN		CO4B_HUMAN	Complement C4-A OS=Homo sapiens OX=9606 GN=C4A PE=1 SV=2	1.63041e+07	1.52545e+07	1.65869e+07	1.93457e+07	2.20906e+07	2.19614e+07	1.7203e+07	1.71804e+07	1.67339e+07	1.40363e+07	1.39241e+07	1.42912e+07	2.61299e+07	2.40428e+07	2.52168e+07	2.19262e+07	2.04797e+07	1.80401e+07	2.40717e+07	2.28826e+07	2.42292e+07	1.68764e+07	1.6663e+07	1.98276e+07	9.79999e+06	1.14575e+07	9.40075e+06
700	14.8696	2	526.737	1051.46	0.0031287	2.97559	63.36	GLQDEDGYR		CO4A_HUMAN	CO4A_HUMAN;CO4B_HUMAN		CO4B_HUMAN	Complement C4-A OS=Homo sapiens OX=9606 GN=C4A PE=1 SV=2	2.83016e+07	3.06594e+07	2.75338e+07	3.10956e+07	2.99686e+07	2.91794e+07	2.71384e+07	2.64151e+07	2.84075e+07	2.91243e+07	2.78686e+07	2.58633e+07	4.39314e+07	4.02131e+07	4.19378e+07	3.72279e+07	3.17446e+07	3.38806e+07	3.92021e+07	3.75147e+07	3.43414e+07	3.56996e+07	3.37629e+07	3.65412e+07	3.26338e+07	3.49054e+07	3.26944e+07
702	35.47	2	816.056	1630.1	0.126049	77.3319	60.36	HLVPGAPFLLQALVR		CO4A_HUMAN	CO4A_HUMAN;CO4B_HUMAN		CO4B_HUMAN	Complement C4-A OS=Homo sapiens OX=9606 GN=C4A PE=1 SV=2	7.64354e+07	7.32457e+07	6.86916e+07	9.63472e+07	9.27974e+07	9.30859e+07	8.5764e+07	8.75988e+07	1.01154e+08	7.83222e+07	8.13111e+07	9.13843e+07	1.2132e+08	1.24863e+08	1.06884e+08	8.03723e+07	8.62283e+07	7.99814e+07	1.22437e+08	1.38539e+08	1.35065e+08	1.00354e+08	9.60299e+07	1.02002e+08	6.20628e+07	6.25396e+07	6.82461e+07
1459	35.47	3	544.357	1630.05	0.0779501	47.8229	64.69	HLVPGAPFLLQALVR		CO4A_HUMAN	CO4A_HUMAN;CO4B_HUMAN		CO4B_HUMAN	Complement C4-A OS=Homo sapiens OX=9606 GN=C4A PE=1 SV=2	1.75961e+07	1.80866e+07	2.468e+07	3.17501e+07	3.4247e+07	3.40105e+07	2.83094e+07	2.96948e+07	2.01443e+07	2.86421e+07	2.34821e+07	2.07682e+07	4.65672e+07	3.10217e+07	4.46498e+07	3.33353e+07	2.89768e+07	3.25915e+07	4.7123e+07	3.35439e+07	3.30784e+07	2.77635e+07	3.07924e+07	2.86329e+07	2.01219e+07	2.21935e+07	1.92589e+07
10652	39.446	3	544.354	1630.04	0.0672092	41.2333	48	HLVPGAPFLLQALVR		CO4A_HUMAN	CO4A_HUMAN;CO4B_HUMAN		CO4B_HUMAN	Complement C4-A OS=Homo sapiens OX=9606 GN=C4A PE=1 SV=2	5.62257e+06	5.93292e+06	5.99847e+06	9.90436e+06	1.03652e+07	9.07672e+06	8.07859e+06	8.70301e+06	6.2189e+06	6.20937e+06	7.55273e+06	6.00116e+06	1.02203e+07	1.12221e+07	9.41093e+06	9.38545e+06	7.85626e+06	8.96897e+06	1.12654e+07	9.65939e+06	9.38485e+06	7.38507e+06	9.62867e+06	7.88775e+06	5.49912e+06	6.55515e+06	5.07226e+06
710	38.2698	2	672.462	1342.91	0.123044	91.6336	96.31	DFALLSLQVPLK		CO4A_HUMAN	CO4A_HUMAN;CO4B_HUMAN		CO4B_HUMAN	Complement C4-A OS=Homo sapiens OX=9606 GN=C4A PE=1 SV=2	1.01059e+07	1.01347e+07	9.65678e+06	2.18066e+07	2.28733e+07	2.0105e+07	2.30274e+07	2.39192e+07	2.22082e+07	2.41567e+07	2.27501e+07	2.12145e+07	2.68572e+07	1.74333e+07	2.00604e+07	2.00823e+07	1.90685e+07	1.86506e+07	3.13698e+07	2.73893e+07	2.70542e+07	2.88231e+07	2.84027e+07	2.59475e+07	1.04871e+07	9.10336e+06	9.41087e+06
29011	43.2373	2	672.451	1342.89	0.101566	75.6384	51.29	DFALLSLQVPLK		CO4A_HUMAN	CO4A_HUMAN;CO4B_HUMAN		CO4B_HUMAN	Complement C4-A OS=Homo sapiens OX=9606 GN=C4A PE=1 SV=2	1.74869e+06	1.91399e+06	2.33132e+06	3.04464e+06	3.07365e+06	2.28429e+06	2.6199e+06	3.00693e+06	2.58111e+06	2.78822e+06	2.94106e+06	2.49288e+06	2.7863e+06	2.70555e+06	2.59381e+06	2.57119e+06	2.27629e+06	2.60748e+06	2.53739e+06	2.96515e+06	3.14057e+06	3.20369e+06	2.9472e+06	2.16511e+06	2.13774e+06	1.68414e+06	2.22211e+06
711	17.7638	2	410.701	819.388	-0.0611856	-74.6668	50.41	VFALDQK		CO4A_HUMAN	CO4A_HUMAN;CO4B_HUMAN		CO4B_HUMAN	Complement C4-A OS=Homo sapiens OX=9606 GN=C4A PE=1 SV=2	1.82333e+07	1.79927e+07	1.96708e+07	1.90141e+07	2.41902e+07	2.24342e+07	1.79089e+07	1.79693e+07	1.7547e+07	1.7309e+07	1.68384e+07	1.40518e+07	2.98245e+07	3.23042e+07	2.80189e+07	2.65094e+07	2.54658e+07	2.80863e+07	2.80911e+07	2.97826e+07	2.10907e+07	2.66222e+07	2.13814e+07	2.14279e+07	1.61096e+07	1.99173e+07	1.52806e+07
795	16.5992	2	476.236	950.457	-0.0514201	-54.0975	59.89	EFHLHLR		CO4A_HUMAN	CO4A_HUMAN;CO4B_HUMAN		CO4B_HUMAN	Complement C4-A OS=Homo sapiens OX=9606 GN=C4A PE=1 SV=2	1.0795e+07	1.29175e+07	1.21115e+07	1.74428e+07	1.74488e+07	1.739e+07	1.41889e+07	1.43015e+07	1.48465e+07	1.46988e+07	1.5251e+07	1.55773e+07	1.92923e+07	2.02824e+07	2.05302e+07	2.01526e+07	2.10452e+07	2.32426e+07	1.85756e+07	1.77525e+07	2.30563e+07	1.67689e+07	1.85868e+07	2.26369e+07	1.68213e+07	1.67036e+07	1.49219e+07
813	37.6873	2	691.39	1380.76	0.103199	74.7459	61.14	SFFPENWLWR		CO4A_HUMAN	CO4A_HUMAN;CO4B_HUMAN		CO4B_HUMAN	Complement C4-A OS=Homo sapiens OX=9606 GN=C4A PE=1 SV=2	1.73147e+07	1.81877e+07	1.71089e+07	2.91867e+07	2.91015e+07	3.14955e+07	3.74731e+07	3.57655e+07	3.59028e+07	2.45128e+07	2.3729e+07	2.32036e+07	4.54566e+07	3.90762e+07	3.783e+07	3.26624e+07	3.20292e+07	3.14553e+07	3.82382e+07	3.8101e+07	3.89493e+07	2.98844e+07	2.85759e+07	2.90404e+07	9.58165e+06	9.1535e+06	9.18532e+06
964	21.0613	2	708.866	1415.72	0.0233573	16.4988	65.66	TEQWSTLPPETK		CO4A_HUMAN	CO4A_HUMAN;CO4B_HUMAN		CO4B_HUMAN	Complement C4-A OS=Homo sapiens OX=9606 GN=C4A PE=1 SV=2	3.77919e+07	3.71864e+07	4.14758e+07	5.40135e+07	5.50069e+07	5.49539e+07	3.59661e+07	3.59133e+07	3.79224e+07	4.91061e+07	4.93132e+07	5.19843e+07	6.48173e+07	6.50913e+07	6.58202e+07	9.12908e+07	9.22779e+07	8.38728e+07	6.76478e+07	7.31677e+07	7.59634e+07	5.93239e+07	6.35488e+07	6.28012e+07	3.79473e+07	3.61881e+07	4.53693e+07
967	33.9578	3	1044.82	3131.45	-0.014561	-4.64989	78.67	LQETSNWLLSQQQADGSFQDPCPVLDR	[22] Carbamidomethyl (C)	CO4A_HUMAN	CO4A_HUMAN			Complement C4-A OS=Homo sapiens OX=9606 GN=C4A PE=1 SV=2	1.62058e+07	1.74529e+07	1.725e+07	2.53899e+07	2.42021e+07	2.7995e+07	2.01567e+07	1.95985e+07	1.9673e+07	2.02263e+07	2.13679e+07	1.93773e+07	2.93646e+07	2.17524e+07	2.63044e+07	2.67603e+07	2.4473e+07	2.42074e+07	2.1018e+07	2.18641e+07	1.94806e+07	1.98281e+07	1.87169e+07	1.85403e+07	1.9968e+07	2.50472e+07	2.02251e+07
1043	16.1071	2	492.223	982.432	-0.03041	-30.9528	64.96	QGSFQGGFR		CO4A_HUMAN	CO4A_HUMAN;CO4B_HUMAN		CO4B_HUMAN	Complement C4-A OS=Homo sapiens OX=9606 GN=C4A PE=1 SV=2	1.71371e+07	1.46836e+07	1.44825e+07	1.94437e+07	2.20911e+07	2.25907e+07	1.7175e+07	1.68533e+07	1.73657e+07	2.12958e+07	2.22222e+07	2.25833e+07	3.17538e+07	2.98426e+07	3.17853e+07	4.14209e+07	4.179e+07	4.06024e+07	2.82172e+07	2.92531e+07	2.87716e+07	2.61797e+07	2.83263e+07	2.8509e+07	1.86747e+07	1.82295e+07	1.73914e+07
1260	12.7877	2	567.259	1132.5	-0.0143756	-12.6935	87.88	VDVQAGACEGK	[8] Carbamidomethyl (C)	CO4A_HUMAN	CO4A_HUMAN;CO4B_HUMAN		CO4B_HUMAN	Complement C4-A OS=Homo sapiens OX=9606 GN=C4A PE=1 SV=2	1.10666e+07	1.06967e+07	1.05611e+07	1.23924e+07	1.23324e+07	1.16348e+07	9.85004e+06	1.06304e+07	1.03427e+07	1.0562e+07	1.19506e+07	1.12245e+07	1.53712e+07	1.53305e+07	1.50761e+07	1.56889e+07	1.5033e+07	1.33399e+07	1.32416e+07	1.31824e+07	1.34882e+07	1.28271e+07	1.29051e+07	1.34845e+07	7.20296e+06	7.87288e+06	7.40721e+06
1271	25.5178	2	598.793	1195.57	0.00902889	7.552	77.36	ADGSYAAWLSR		CO4A_HUMAN	CO4A_HUMAN;CO4B_HUMAN		CO4B_HUMAN	Complement C4-A OS=Homo sapiens OX=9606 GN=C4A PE=1 SV=2	1.04601e+07	1.29473e+07	1.13233e+07	1.65109e+07	1.57691e+07	1.50673e+07	1.13388e+07	1.40087e+07	1.36036e+07	1.38964e+07	1.41019e+07	1.53386e+07	1.79304e+07	1.55031e+07	1.79282e+07	1.82415e+07	1.8419e+07	1.72614e+07	1.54114e+07	1.76213e+07	1.69457e+07	1.53257e+07	1.42815e+07	1.44876e+07	1.19453e+07	1.07196e+07	1.10029e+07
1672	40.1223	3	923.945	2768.81	0.217125	78.4241	71.14	LLLFSPSVVHLGVPLSVGVQLQDVPR		CO4A_HUMAN	CO4A_HUMAN;CO4B_HUMAN		CO4B_HUMAN	Complement C4-A OS=Homo sapiens OX=9606 GN=C4A PE=1 SV=2	1.81901e+06	1.69103e+06	1.35929e+06	1.2681e+07	1.17816e+07	7.81469e+06	1.89319e+07	1.50891e+07	1.07273e+07	9.10931e+06	7.60439e+06	5.63914e+06	1.74922e+07	1.36227e+07	1.23879e+07	6.99354e+06	5.76947e+06	5.775e+06	1.45163e+07	9.83549e+06	7.38632e+06	2.16301e+07	1.46565e+07	1.11612e+07	2.60357e+06	2.05874e+06	1.69839e+06
1931	39.9457	3	1167.52	3499.54	-0.119492	-34.1437	35.1	ECVGFEAVQEVPVGLVQPASATLYDYYNPER	[2] Carbamidomethyl (C)	CO4A_HUMAN	CO4A_HUMAN;CO4B_HUMAN		CO4B_HUMAN	Complement C4-A OS=Homo sapiens OX=9606 GN=C4A PE=1 SV=2	1.39715e+06	1.01833e+06	717618	1.12653e+07	1.26544e+07	1.18861e+07	1.1795e+07	1.0883e+07	5.69747e+06	7.61685e+06	7.72612e+06	4.38932e+06	7.39362e+06	3.48625e+06	3.16083e+06	8.44311e+06	7.05837e+06	9.38863e+06	1.55649e+07	7.95941e+06	6.5613e+06	7.60973e+06	9.60762e+06	5.88042e+06	3.05927e+06	3.24228e+06	1.63888e+06
1998	15.1516	2	636.309	1270.6	-0.00870522	-6.8512	41.17	RCSVFYGAPSK	[2] Carbamidomethyl (C)	CO4A_HUMAN	CO4A_HUMAN;CO4B_HUMAN		CO4B_HUMAN	Complement C4-A OS=Homo sapiens OX=9606 GN=C4A PE=1 SV=2	3.77657e+06	4.15587e+06	4.23215e+06	5.07663e+06	4.88238e+06	4.47788e+06	3.095e+06	4.08748e+06	4.27233e+06	3.47239e+06	4.70651e+06	4.68707e+06	4.75542e+06	5.05989e+06	5.24629e+06	4.97466e+06	5.98865e+06	5.03734e+06	5.89294e+06	6.46929e+06	7.57313e+06	4.60163e+06	4.80779e+06	4.70326e+06	4.26255e+06	4.49574e+06	3.88967e+06
2292	23.1398	3	682.709	2045.1	0.093983	45.9572	63.33	VDVQAGACEGKLELSVDGAK	[8] Carbamidomethyl (C)	CO4A_HUMAN	CO4A_HUMAN;CO4B_HUMAN		CO4B_HUMAN	Complement C4-A OS=Homo sapiens OX=9606 GN=C4A PE=1 SV=2	1.93258e+06	1.48357e+06	1.57115e+06	6.39676e+06	6.008e+06	3.20315e+06	5.15746e+06	5.68189e+06	5.07371e+06	2.70766e+06	3.48453e+06	2.77286e+06	5.15934e+06	3.3991e+06	3.58172e+06	2.5823e+06	4.46964e+06	2.136e+06	4.08431e+06	4.26836e+06	3.92007e+06	6.26578e+06	4.70627e+06	4.26982e+06	3.29265e+06	1.40477e+06	3.10218e+06
2611	31.2323	3	675.032	2022.07	0.108091	53.4582	33.69	AVGSGATFSHYYYMILSR		CO4A_HUMAN	CO4A_HUMAN;CO4B_HUMAN		CO4B_HUMAN	Complement C4-A OS=Homo sapiens OX=9606 GN=C4A PE=1 SV=2	4.51367e+06	5.10991e+06	3.7423e+06	4.78133e+06	4.41949e+06	4.90815e+06	5.90436e+06	5.50649e+06	4.04535e+06	5.16358e+06	4.98403e+06	3.9654e+06	6.3502e+06	6.50207e+06	7.36297e+06	7.41081e+06	4.66559e+06	4.95202e+06	4.62344e+06	6.0425e+06	5.45198e+06	5.02722e+06	5.63549e+06	4.28943e+06	3.45714e+06	3.36622e+06	2.90314e+06
3397	23.3855	2	497.242	992.47	-0.0115457	-11.6331	40.11	FGLLDEDGK		CO4A_HUMAN	CO4A_HUMAN;CO4B_HUMAN		CO4B_HUMAN	Complement C4-A OS=Homo sapiens OX=9606 GN=C4A PE=1 SV=2	2.91414e+06	3.04358e+06	3.78423e+06	3.153e+06	3.93395e+06	3.6129e+06	3.21823e+06	3.6188e+06	3.72734e+06	4.00283e+06	3.53477e+06	3.0652e+06	4.72018e+06	4.09916e+06	4.61971e+06	4.42732e+06	4.62217e+06	4.12012e+06	4.53381e+06	4.74188e+06	3.58968e+06	5.14154e+06	4.6257e+06	2.93201e+06	3.48768e+06	3.19172e+06	2.3842e+06
3687	12.6772	2	700.784	1399.55	-0.140305	-100.24	68.42	EAPKVVEEQESR		CO4A_HUMAN	CO4A_HUMAN;CO4B_HUMAN		CO4B_HUMAN	Complement C4-A OS=Homo sapiens OX=9606 GN=C4A PE=1 SV=2	2.30706e+06	2.38964e+06	2.65343e+06	2.9767e+06	2.5475e+06	2.63282e+06	2.14504e+06	2.59327e+06	2.43887e+06	2.48505e+06	2.7111e+06	3.30775e+06	3.69224e+06	3.70015e+06	3.77941e+06	3.90314e+06	4.25035e+06	3.52135e+06	2.41765e+06	1.93615e+06	3.03041e+06	2.60112e+06	2.52408e+06	2.57011e+06	1.77438e+06	2.46092e+06	2.04955e+06
4240	46.601	3	871.881	2612.62	0.21629	82.7933	77.92	LHLETDSLALVALGALDTALYAAGSK		CO4A_HUMAN	CO4A_HUMAN;CO4B_HUMAN		CO4B_HUMAN	Complement C4-A OS=Homo sapiens OX=9606 GN=C4A PE=1 SV=2	3.23806e+06	2.47834e+06	2.53473e+06	4.24144e+06	4.05749e+06	3.02011e+06	8.40083e+06	7.40616e+06	4.94105e+06	3.15253e+06	2.60003e+06	2.28754e+06	4.65913e+06	5.93684e+06	4.86301e+06	2.95028e+06	3.08109e+06	2.95314e+06	6.67602e+06	6.25217e+06	3.82861e+06	5.6297e+06	3.97383e+06	2.9237e+06	1.68142e+06	1.03128e+06	1.08341e+06
68351	46.6925	2	1307.13	2612.25	-0.155606	-59.5641	87.44	LHLETDSLALVALGALDTALYAAGSK		CO4A_HUMAN	CO4A_HUMAN;CO4B_HUMAN		CO4B_HUMAN	Complement C4-A OS=Homo sapiens OX=9606 GN=C4A PE=1 SV=2	63985.6	57468.3	66161.1	48398.6	91768.5	21268.4	396919	148893	213711	130651	90968.3	58688	157196	185445	154379	101010	91117.4	52201.4	86864.4	155015	115245	225231	50896.1	43510.4	51060.4	52855.9	25492.7
5413	33.9578	3	1052.47	3154.39	-0.0188481	-5.97518	30.06	LQETSNWLLSQQQADGSFQDPCPVLDR	[17] Phospho (ST)	CO4A_HUMAN	CO4A_HUMAN			Complement C4-A OS=Homo sapiens OX=9606 GN=C4A PE=1 SV=2	1.45637e+06	1.16688e+06	1.56902e+06	2.359e+06	2.50371e+06	2.38954e+06	1.71513e+06	1.47994e+06	1.88928e+06	1.99519e+06	1.96173e+06	1.19488e+06	2.91595e+06	3.43123e+06	3.25164e+06	2.19709e+06	1.84593e+06	2.37629e+06	1.59661e+06	2.57745e+06	2.2197e+06	1.14767e+06	2.23845e+06	1.48057e+06	1.8512e+06	1.82991e+06	2.34133e+06
5510	37.3175	3	1219.51	3655.49	-0.267706	-73.2284	78.66	ECVGFEAVQEVPVGLVQPASATLYDYYNPERR	[2] Carbamidomethyl (C)	CO4A_HUMAN	CO4A_HUMAN;CO4B_HUMAN		CO4B_HUMAN	Complement C4-A OS=Homo sapiens OX=9606 GN=C4A PE=1 SV=2	793781	904481	777266	2.59855e+06	2.17382e+06	2.48219e+06	2.17824e+06	1.8793e+06	2.27485e+06	1.43675e+06	1.99064e+06	1.33828e+06	2.09829e+06	1.96244e+06	1.51558e+06	1.36098e+06	1.84107e+06	1.70098e+06	2.75804e+06	2.37738e+06	2.36206e+06	1.88983e+06	1.62693e+06	2.01745e+06	1.87424e+06	2.02034e+06	2.29061e+06
5696	39.6952	2	1054.48	2106.95	-0.105471	-50.056	74.36	DDPDAPLQPVTPLQLFEGR		CO4A_HUMAN	CO4A_HUMAN;CO4B_HUMAN		CO4B_HUMAN	Complement C4-A OS=Homo sapiens OX=9606 GN=C4A PE=1 SV=2	2.15778e+06	2.04093e+06	1.84307e+06	2.34218e+06	2.26307e+06	2.39649e+06	2.18358e+06	2.10705e+06	2.12007e+06	2.3515e+06	2.32879e+06	2.05092e+06	2.3264e+06	2.34018e+06	2.26134e+06	2.51879e+06	3.36118e+06	3.40012e+06	3.45108e+06	2.71806e+06	2.92046e+06	2.29537e+06	2.24664e+06	2.68144e+06	2.52302e+06	2.52779e+06	3.26919e+06
6613	35.9243	3	715.459	2143.36	0.20911	97.5716	39.37	VGLSGMAIADVTLLSGFHALR	[6] Oxidation (M)	CO4A_HUMAN	CO4A_HUMAN;CO4B_HUMAN		CO4B_HUMAN	Complement C4-A OS=Homo sapiens OX=9606 GN=C4A PE=1 SV=2	2.05263e+06	1.6434e+06	1.45969e+06	3.64101e+06	3.4787e+06	3.46033e+06	4.86429e+06	5.1257e+06	4.046e+06	4.13979e+06	3.95503e+06	2.62705e+06	4.02799e+06	3.45582e+06	3.56102e+06	3.50944e+06	3.40844e+06	2.68673e+06	4.07336e+06	4.04177e+06	3.58879e+06	3.05815e+06	3.39358e+06	3.43631e+06	1.83126e+06	1.88336e+06	1.6992e+06
60	20.1438	2	827.895	1653.77	0.0403074	24.3735	101.81	AGEQVTYTCATYYK	[9] Carbamidomethyl (C)	CFAH_HUMAN	CFAH_HUMAN			Complement factor H OS=Homo sapiens OX=9606 GN=CFH PE=1 SV=4	8.49062e+07	8.91685e+07	8.53694e+07	8.59701e+07	8.71759e+07	8.47608e+07	7.8971e+07	7.84118e+07	8.73195e+07	1.00728e+08	9.75724e+07	1.07526e+08	1.00371e+08	1.04265e+08	1.01589e+08	1.02967e+08	9.89149e+07	9.75695e+07	9.18706e+07	9.90509e+07	1.00045e+08	9.1817e+07	9.79522e+07	1.03661e+08	9.7635e+07	1.01639e+08	1.14795e+08
64	20.2353	2	773.368	1544.72	0.0467758	30.2819	57.83	WSSPPQCEGLPCK	[7] Carbamidomethyl (C)|[12] Carbamidomethyl (C)	CFAH_HUMAN	CFAH_HUMAN			Complement factor H OS=Homo sapiens OX=9606 GN=CFH PE=1 SV=4	1.09147e+08	1.10974e+08	1.12311e+08	1.06699e+08	1.08451e+08	1.04592e+08	9.62336e+07	9.78306e+07	1.00551e+08	1.17711e+08	1.18511e+08	1.2215e+08	1.24165e+08	1.28651e+08	1.26137e+08	1.23671e+08	1.30939e+08	1.23667e+08	1.17864e+08	1.23914e+08	1.21133e+08	1.08977e+08	1.12338e+08	1.17414e+08	1.31563e+08	1.34855e+08	1.43942e+08
71	19.6837	2	567.32	1132.63	-0.014241	-12.5732	32.77	RPYFPVAVGK		CFAH_HUMAN	CFAH_HUMAN;FHR3_HUMAN	FHR3_HUMAN		Complement factor H OS=Homo sapiens OX=9606 GN=CFH PE=1 SV=4	9.57493e+07	1.07507e+08	1.01191e+08	1.08236e+08	1.10501e+08	1.05581e+08	9.70389e+07	9.31227e+07	9.74431e+07	9.43555e+07	9.69099e+07	1.02241e+08	1.08172e+08	1.0386e+08	1.09806e+08	1.01506e+08	1.0204e+08	9.68576e+07	1.017e+08	1.05119e+08	1.04943e+08	1.09635e+08	1.06328e+08	1.07549e+08	1.23538e+08	1.30374e+08	1.28795e+08
86	21.0922	2	908.44	1814.87	0.0294205	16.2111	119.94	LGYVTADGETSGSITCGK	[16] Carbamidomethyl (C)	CFAH_HUMAN	CFAH_HUMAN			Complement factor H OS=Homo sapiens OX=9606 GN=CFH PE=1 SV=4	8.10338e+07	8.30071e+07	8.44015e+07	7.41641e+07	8.10923e+07	8.06282e+07	6.6337e+07	6.90301e+07	7.28255e+07	8.93491e+07	8.72661e+07	9.47143e+07	8.55905e+07	8.45255e+07	8.74233e+07	7.99942e+07	8.17017e+07	8.20655e+07	8.28823e+07	8.11831e+07	8.52257e+07	7.14517e+07	7.97025e+07	8.00262e+07	7.69267e+07	7.76851e+07	8.58625e+07
100	25.0827	2	698.426	1394.84	0.0598394	42.9025	101.14	SSNLIILEEHLK		CFAH_HUMAN	CFAH_HUMAN			Complement factor H OS=Homo sapiens OX=9606 GN=CFH PE=1 SV=4	6.83095e+07	6.92754e+07	6.73937e+07	7.20371e+07	7.44915e+07	8.26833e+07	7.28862e+07	6.37369e+07	7.43864e+07	8.10572e+07	7.55554e+07	8.5317e+07	7.11742e+07	7.62243e+07	7.21904e+07	7.01617e+07	7.16867e+07	7.23884e+07	7.66583e+07	7.4302e+07	7.95893e+07	7.033e+07	7.97455e+07	8.83906e+07	6.03108e+07	7.04447e+07	7.91234e+07
1710	25.0827	3	465.936	1394.78	0.00791955	5.678	54.09	SSNLIILEEHLK		CFAH_HUMAN	CFAH_HUMAN			Complement factor H OS=Homo sapiens OX=9606 GN=CFH PE=1 SV=4	7.1367e+06	6.82432e+06	3.54511e+06	3.50753e+06	4.4166e+06	3.64288e+06	3.56876e+06	9.6389e+06	3.10232e+06	5.69924e+06	7.70186e+06	2.51023e+06	9.87778e+06	5.35711e+06	6.9244e+06	4.85755e+06	5.85848e+06	4.71162e+06	7.00245e+06	5.56397e+06	2.41584e+06	7.8097e+06	6.59836e+06	3.78367e+06	7.40799e+06	4.23657e+06	2.94458e+06
102	25.7638	2	630.354	1258.69	0.0552743	43.916	62.43	WQSIPLCVEK	[7] Carbamidomethyl (C)	CFAH_HUMAN	CFAH_HUMAN			Complement factor H OS=Homo sapiens OX=9606 GN=CFH PE=1 SV=4	4.90809e+07	5.08086e+07	5.02403e+07	5.44233e+07	5.87999e+07	5.25645e+07	4.39497e+07	4.76474e+07	5.06445e+07	6.11768e+07	6.35149e+07	6.14224e+07	6.76099e+07	6.52101e+07	6.44469e+07	6.26787e+07	6.4517e+07	5.74426e+07	6.24351e+07	6.69638e+07	5.93624e+07	5.70856e+07	5.76988e+07	5.43418e+07	6.53115e+07	6.87745e+07	6.88588e+07
137	19.7138	2	595.264	1188.51	-0.0104408	-8.78465	92.44	LSYTCEGGFR	[5] Carbamidomethyl (C)	CFAH_HUMAN	CFAH_HUMAN			Complement factor H OS=Homo sapiens OX=9606 GN=CFH PE=1 SV=4	5.18243e+07	5.49768e+07	5.35143e+07	6.17128e+07	6.00837e+07	5.99866e+07	5.36181e+07	5.64266e+07	5.99887e+07	6.70566e+07	6.66031e+07	7.11637e+07	6.88165e+07	7.00834e+07	6.85528e+07	6.37163e+07	6.56358e+07	6.44906e+07	6.66782e+07	6.82545e+07	6.7623e+07	6.58056e+07	6.36959e+07	6.56276e+07	6.14995e+07	6.30017e+07	6.97733e+07
148	20.8787	3	726.713	2177.12	0.165876	76.1966	48.1	GDAVCTESGWRPLPSCEEK	[5] Carbamidomethyl (C)|[16] Carbamidomethyl (C)	CFAH_HUMAN	CFAH_HUMAN			Complement factor H OS=Homo sapiens OX=9606 GN=CFH PE=1 SV=4	5.76128e+07	5.55403e+07	6.79439e+07	6.029e+07	5.51052e+07	5.75108e+07	4.99181e+07	5.34401e+07	5.09757e+07	5.9403e+07	6.46498e+07	6.63468e+07	6.60807e+07	6.69775e+07	6.80107e+07	6.40032e+07	7.10799e+07	6.98158e+07	6.38519e+07	5.8245e+07	5.93905e+07	5.95257e+07	6.64834e+07	6.34399e+07	6.61554e+07	7.19278e+07	6.92614e+07
816	20.9093	2	1089.43	2176.85	-0.105024	-48.2437	38.54	GDAVCTESGWRPLPSCEEK	[5] Carbamidomethyl (C)|[16] Carbamidomethyl (C)	CFAH_HUMAN	CFAH_HUMAN			Complement factor H OS=Homo sapiens OX=9606 GN=CFH PE=1 SV=4	1.66301e+07	2.16274e+07	1.83284e+07	1.499e+07	1.83344e+07	1.63749e+07	1.6871e+07	1.47232e+07	1.83699e+07	2.30202e+07	1.9002e+07	2.42301e+07	1.569e+07	1.81058e+07	1.84944e+07	2.43676e+07	1.99477e+07	2.08547e+07	1.65037e+07	2.34787e+07	2.31877e+07	1.62843e+07	1.46011e+07	1.89207e+07	1.95221e+07	1.82868e+07	2.60684e+07
151	17.914	3	754.023	2259.05	0.056755	25.124	80.27	TKEEYGHSEVVEYYCNPR	[15] Carbamidomethyl (C)	CFAH_HUMAN	CFAH_HUMAN			Complement factor H OS=Homo sapiens OX=9606 GN=CFH PE=1 SV=4	5.88527e+07	6.31118e+07	6.65168e+07	5.80689e+07	5.42993e+07	5.75461e+07	5.85087e+07	5.88211e+07	6.2919e+07	6.40331e+07	7.27533e+07	7.56973e+07	6.70418e+07	6.21212e+07	6.80967e+07	6.28159e+07	6.85488e+07	6.55977e+07	6.60899e+07	6.1701e+07	7.51962e+07	5.90043e+07	7.80988e+07	7.57437e+07	6.56736e+07	6.71047e+07	8.73307e+07
934	17.914	4	565.774	2259.07	0.0772085	34.1783	32.4	TKEEYGHSEVVEYYCNPR	[15] Carbamidomethyl (C)	CFAH_HUMAN	CFAH_HUMAN			Complement factor H OS=Homo sapiens OX=9606 GN=CFH PE=1 SV=4	1.61279e+07	1.29562e+07	1.3507e+07	1.56067e+07	1.35766e+07	1.28961e+07	1.01651e+07	1.31804e+07	1.24342e+07	1.56186e+07	1.50694e+07	1.45869e+07	2.00529e+07	1.66943e+07	1.73718e+07	1.88544e+07	1.79052e+07	1.69757e+07	1.60635e+07	1.95096e+07	1.24826e+07	1.71256e+07	1.43935e+07	1.46579e+07	1.62116e+07	1.46474e+07	1.24459e+07
1534	17.8842	2	1130.45	2258.89	-0.103824	-45.9602	108.27	TKEEYGHSEVVEYYCNPR	[15] Carbamidomethyl (C)	CFAH_HUMAN	CFAH_HUMAN			Complement factor H OS=Homo sapiens OX=9606 GN=CFH PE=1 SV=4	8.94649e+06	1.1781e+07	8.96816e+06	8.34949e+06	7.20509e+06	8.58976e+06	9.21768e+06	8.7947e+06	1.03836e+07	1.05826e+07	1.35697e+07	1.34794e+07	4.53885e+06	9.19162e+06	1.09043e+07	8.22173e+06	1.21464e+07	1.10177e+07	9.34344e+06	9.23778e+06	1.12042e+07	9.46934e+06	1.18353e+07	1.11613e+07	1.01293e+07	1.23823e+07	9.96806e+06
167	25.3938	2	1011.02	2020.02	0.0507998	25.1488	99.75	DTSCVNPPTVQNAYIVSR	[4] Carbamidomethyl (C)	CFAH_HUMAN	CFAH_HUMAN			Complement factor H OS=Homo sapiens OX=9606 GN=CFH PE=1 SV=4	7.4393e+07	6.91689e+07	7.49177e+07	6.94099e+07	7.08914e+07	8.5329e+07	6.37916e+07	5.9138e+07	6.85516e+07	8.06369e+07	7.40232e+07	8.16947e+07	7.06155e+07	7.74895e+07	7.80846e+07	7.69821e+07	7.3531e+07	7.46081e+07	7.27041e+07	7.54776e+07	7.5902e+07	6.33659e+07	7.04631e+07	7.25702e+07	8.35557e+07	9.51204e+07	1.01124e+08
182	26.839	2	934.42	1866.83	0.00565002	3.02655	75.75	SCDNPYIPNGDYSPLR	[2] Carbamidomethyl (C)	CFAH_HUMAN	CFAH_HUMAN			Complement factor H OS=Homo sapiens OX=9606 GN=CFH PE=1 SV=4	7.19721e+07	6.89716e+07	6.55689e+07	4.4185e+07	4.87517e+07	5.12747e+07	4.91131e+07	4.4994e+07	4.87749e+07	6.83502e+07	6.59161e+07	6.93813e+07	6.1065e+07	5.66587e+07	5.57538e+07	6.71551e+07	6.3476e+07	6.15575e+07	5.43816e+07	6.10462e+07	6.16919e+07	5.75822e+07	5.56775e+07	5.62341e+07	9.12652e+07	9.56892e+07	9.36059e+07
202	29.441	3	776.124	2325.35	0.188772	81.1864	60.81	SITCIHGVWTQLPQCVAIDK	[4] Carbamidomethyl (C)|[15] Carbamidomethyl (C)	CFAH_HUMAN	CFAH_HUMAN			Complement factor H OS=Homo sapiens OX=9606 GN=CFH PE=1 SV=4	5.60638e+07	6.75687e+07	6.14148e+07	6.53396e+07	7.15695e+07	7.38864e+07	6.96642e+07	7.1684e+07	6.23925e+07	6.74247e+07	6.58888e+07	6.50703e+07	8.47553e+07	6.49053e+07	6.49007e+07	6.12966e+07	6.05781e+07	6.12151e+07	6.43989e+07	7.28137e+07	6.08533e+07	6.92184e+07	6.567e+07	5.82233e+07	5.23226e+07	4.84917e+07	5.14747e+07
23232	29.284	2	1163.6	2325.18	0.0208885	8.98366	82.48	SITCIHGVWTQLPQCVAIDK	[4] Carbamidomethyl (C)|[15] Carbamidomethyl (C)	CFAH_HUMAN	CFAH_HUMAN			Complement factor H OS=Homo sapiens OX=9606 GN=CFH PE=1 SV=4	383905	207935	229195	256010	317745	296266	212713	552112	607619	923952	555289	858643	525908	1.18989e+06	570383	873534	425036	534446	713645	286009	324475	95104.9	638440	461487	570779	586511	488804
215	20.6653	2	631.805	1261.6	0.0202339	16.0386	76	DGWSAQPTCIK	[9] Carbamidomethyl (C)	CFAH_HUMAN	CFAH_HUMAN			Complement factor H OS=Homo sapiens OX=9606 GN=CFH PE=1 SV=4	4.57157e+07	4.82258e+07	4.82088e+07	4.20608e+07	4.58657e+07	4.35003e+07	4.60913e+07	4.39429e+07	4.68596e+07	5.07129e+07	4.99308e+07	5.51582e+07	5.33753e+07	5.46331e+07	5.60309e+07	5.43309e+07	5.41386e+07	4.88116e+07	4.90914e+07	5.00075e+07	5.36757e+07	4.91457e+07	5.39167e+07	5.11136e+07	5.7629e+07	5.57511e+07	5.64313e+07
222	32.7898	2	1075.96	2149.9	-0.0320708	-14.9171	119.12	ECDTDGWTNDIPICEVVK	[2] Carbamidomethyl (C)|[14] Carbamidomethyl (C)	CFAH_HUMAN	CFAH_HUMAN			Complement factor H OS=Homo sapiens OX=9606 GN=CFH PE=1 SV=4	5.27736e+07	5.03624e+07	4.89069e+07	5.39468e+07	5.46083e+07	5.92341e+07	4.97142e+07	5.0003e+07	5.15821e+07	5.76671e+07	5.95191e+07	6.09914e+07	7.39785e+07	5.69835e+07	6.02397e+07	5.85046e+07	6.06851e+07	6.03657e+07	6.68711e+07	6.24815e+07	6.48637e+07	4.40177e+07	4.73297e+07	4.97632e+07	5.59635e+07	6.21315e+07	5.87787e+07
239	33.5773	2	1206.51	2411	-0.133354	-55.3077	98.19	VSVLCQENYLIQEGEEITCK	[5] Carbamidomethyl (C)|[19] Carbamidomethyl (C)	CFAH_HUMAN	CFAH_HUMAN			Complement factor H OS=Homo sapiens OX=9606 GN=CFH PE=1 SV=4	3.72042e+07	4.02617e+07	3.77224e+07	4.29242e+07	4.86009e+07	5.46102e+07	4.74882e+07	5.10301e+07	5.75374e+07	5.19173e+07	5.18732e+07	5.48166e+07	5.96317e+07	4.68516e+07	4.24226e+07	4.6961e+07	4.88279e+07	5.06298e+07	4.95451e+07	4.90483e+07	5.12324e+07	5.00652e+07	5.2398e+07	6.69766e+07	5.76776e+07	5.09711e+07	6.28978e+07
1261	33.6078	3	804.691	2411.05	-0.0850729	-35.2834	56.61	VSVLCQENYLIQEGEEITCK	[5] Carbamidomethyl (C)|[19] Carbamidomethyl (C)	CFAH_HUMAN	CFAH_HUMAN			Complement factor H OS=Homo sapiens OX=9606 GN=CFH PE=1 SV=4	7.40234e+06	1.17214e+07	1.21863e+07	1.38641e+07	7.55835e+06	1.24064e+07	1.0919e+07	9.80041e+06	4.15244e+06	1.09865e+07	1.01869e+07	1.13403e+07	8.52709e+06	8.52405e+06	1.19902e+07	1.65099e+07	9.68757e+06	1.2448e+07	1.16477e+07	1.3183e+07	8.2159e+06	9.91182e+06	8.56766e+06	5.25196e+06	1.26321e+07	1.18723e+07	7.14687e+06
244	19.9903	2	532.302	1062.59	0.00732369	6.89235	66.93	IDVHLVPDR		CFAH_HUMAN	CFAH_HUMAN			Complement factor H OS=Homo sapiens OX=9606 GN=CFH PE=1 SV=4	2.73781e+07	3.28656e+07	2.89719e+07	3.21611e+07	3.48162e+07	3.52529e+07	2.95499e+07	2.67064e+07	2.96769e+07	3.74831e+07	3.78668e+07	4.05464e+07	3.47468e+07	3.55659e+07	3.55797e+07	3.97221e+07	4.16973e+07	3.95438e+07	3.65752e+07	3.84046e+07	3.94688e+07	3.39673e+07	4.00941e+07	3.74156e+07	3.86652e+07	4.31504e+07	4.34328e+07
255	19.0415	2	671.363	1340.71	0.0172374	12.8571	95.48	SPDVINGSPISQK		CFAH_HUMAN	CFAH_HUMAN			Complement factor H OS=Homo sapiens OX=9606 GN=CFH PE=1 SV=4	6.01292e+07	5.80914e+07	6.29183e+07	5.48854e+07	5.26193e+07	5.35222e+07	5.01392e+07	5.21584e+07	5.51426e+07	6.46491e+07	6.93432e+07	6.82669e+07	6.24369e+07	6.57559e+07	6.32312e+07	6.67011e+07	6.82268e+07	6.52406e+07	6.21078e+07	6.07871e+07	6.27131e+07	6.29527e+07	6.14176e+07	6.29145e+07	6.76593e+07	7.44932e+07	7.22258e+07
268	22.3755	2	623.309	1244.6	0.00680844	5.47039	78.44	CTSTGWIPAPR	[1] Carbamidomethyl (C)	CFAH_HUMAN	CFAH_HUMAN			Complement factor H OS=Homo sapiens OX=9606 GN=CFH PE=1 SV=4	2.94382e+07	3.31604e+07	3.04816e+07	3.92934e+07	4.09584e+07	3.76382e+07	3.37088e+07	3.56789e+07	3.72116e+07	4.07483e+07	3.93139e+07	4.20834e+07	3.91306e+07	4.28059e+07	4.55993e+07	4.09191e+07	4.34584e+07	3.62451e+07	3.71436e+07	4.29017e+07	4.04037e+07	4.23159e+07	3.98079e+07	4.17433e+07	2.88291e+07	3.36982e+07	3.50993e+07
311	29.001	2	741.383	1480.75	0.0494717	33.411	99.31	CFEGFGIDGPAIAK	[1] Carbamidomethyl (C)	CFAH_HUMAN	CFAH_HUMAN			Complement factor H OS=Homo sapiens OX=9606 GN=CFH PE=1 SV=4	5.71679e+07	5.55639e+07	5.50229e+07	6.60135e+07	6.0213e+07	6.8928e+07	5.87898e+07	5.89149e+07	5.82575e+07	7.02769e+07	6.83183e+07	7.03691e+07	8.23601e+07	6.82142e+07	7.1635e+07	6.33376e+07	6.43132e+07	6.3778e+07	6.81493e+07	6.90619e+07	6.80681e+07	6.81101e+07	6.53171e+07	6.307e+07	5.08308e+07	5.21865e+07	4.97194e+07
1544	39.3763	2	741.383	1480.75	0.0484926	32.7498	42.25	CFEGFGIDGPAIAK	[1] Carbamidomethyl (C)	CFAH_HUMAN	CFAH_HUMAN			Complement factor H OS=Homo sapiens OX=9606 GN=CFH PE=1 SV=4	1.14971e+07	8.23903e+06	9.77248e+06	1.02928e+07	1.02736e+07	1.23941e+07	1.01077e+07	8.83436e+06	9.52122e+06	1.04584e+07	1.16093e+07	1.12088e+07	1.26098e+07	1.19209e+07	1.10314e+07	9.51841e+06	1.07368e+07	1.12147e+07	1.32957e+07	1.19613e+07	1.07525e+07	9.88185e+06	1.08957e+07	1.26893e+07	1.25876e+07	1.40668e+07	1.54793e+07
2417	31.9642	2	741.46	1480.91	0.20325	137.266	33.25	CFEGFGIDGPAIAK	[1] Carbamidomethyl (C)	CFAH_HUMAN	CFAH_HUMAN			Complement factor H OS=Homo sapiens OX=9606 GN=CFH PE=1 SV=4	1.51254e+07	1.62872e+07	1.74536e+07	1.61936e+07	1.45892e+07	1.44681e+07	1.89193e+07	2.20383e+07	1.47655e+07	1.79451e+07	1.75491e+07	1.62704e+07	2.05292e+07	1.87363e+07	1.72816e+07	1.83536e+07	1.72197e+07	1.80837e+07	1.79669e+07	1.93428e+07	1.65376e+07	1.66998e+07	1.37431e+07	1.3042e+07	1.17124e+07	1.37079e+07	1.30226e+07
3173	34.8845	2	741.417	1480.82	0.116597	78.7446	38.16	CFEGFGIDGPAIAK	[1] Carbamidomethyl (C)	CFAH_HUMAN	CFAH_HUMAN			Complement factor H OS=Homo sapiens OX=9606 GN=CFH PE=1 SV=4	7.91653e+06	7.46462e+06	8.74789e+06	9.89596e+06	1.00885e+07	1.03954e+07	1.0943e+07	9.84167e+06	8.79361e+06	1.15776e+07	1.06148e+07	9.91154e+06	1.10055e+07	8.76065e+06	1.04931e+07	1.14384e+07	1.11337e+07	1.02199e+07	1.01945e+07	1.10614e+07	9.80945e+06	1.12993e+07	1.09297e+07	9.81898e+06	8.52102e+06	9.32778e+06	9.50583e+06
39874	42.745	2	741.422	1480.83	0.126481	85.4199	37.12	CFEGFGIDGPAIAK	[1] Carbamidomethyl (C)	CFAH_HUMAN	CFAH_HUMAN			Complement factor H OS=Homo sapiens OX=9606 GN=CFH PE=1 SV=4	686690	929294	1.1116e+06	1.06479e+06	1.21762e+06	1.0246e+06	1.30745e+06	1.20561e+06	847667	993096	1.10907e+06	772284	832315	1.06985e+06	1.09674e+06	1.22725e+06	1.30257e+06	966134	840512	906766	795274	1.12364e+06	1.50549e+06	654856	986101	906097	744300
319	23.2627	2	983.472	1964.93	-0.0326541	-16.6182	107.27	EQVQSCGPPPELLNGNVK	[6] Carbamidomethyl (C)	CFAH_HUMAN	CFAH_HUMAN			Complement factor H OS=Homo sapiens OX=9606 GN=CFH PE=1 SV=4	1.18456e+08	1.19457e+08	1.17226e+08	1.08425e+08	1.09461e+08	1.09076e+08	1.03189e+08	9.13626e+07	9.93022e+07	1.26721e+08	1.20111e+08	1.31058e+08	1.14265e+08	1.11075e+08	1.11514e+08	1.20207e+08	1.18616e+08	1.19068e+08	1.18835e+08	1.21305e+08	1.18252e+08	1.01991e+08	1.06529e+08	1.21971e+08	1.04261e+08	1.23587e+08	1.28691e+08
339	32.8828	4	857.202	3424.78	0.139949	40.8653	36.26	FSCKPGFTIVGPNSVQCYHFGLSPDLPICK	[3] Carbamidomethyl (C)|[17] Carbamidomethyl (C)|[29] Carbamidomethyl (C)	CFAH_HUMAN	CFAH_HUMAN			Complement factor H OS=Homo sapiens OX=9606 GN=CFH PE=1 SV=4	5.16215e+07	5.90758e+07	5.57279e+07	6.45951e+07	6.13196e+07	6.19838e+07	5.94333e+07	6.26662e+07	5.2382e+07	6.91463e+07	5.95327e+07	5.77685e+07	6.63809e+07	6.11971e+07	6.55145e+07	6.55507e+07	5.79011e+07	6.40138e+07	6.47817e+07	6.91256e+07	6.53244e+07	5.36803e+07	5.73294e+07	5.91639e+07	7.09188e+07	6.74451e+07	6.77125e+07
1326	32.8828	3	1142.49	3424.45	-0.188498	-55.0416	60.22	FSCKPGFTIVGPNSVQCYHFGLSPDLPICK	[3] Carbamidomethyl (C)|[17] Carbamidomethyl (C)|[29] Carbamidomethyl (C)	CFAH_HUMAN	CFAH_HUMAN			Complement factor H OS=Homo sapiens OX=9606 GN=CFH PE=1 SV=4	1.21359e+07	1.05937e+07	1.12828e+07	1.08773e+07	1.18189e+07	1.22062e+07	1.27688e+07	9.43793e+06	1.56417e+07	1.20866e+07	1.37483e+07	1.32747e+07	1.54378e+07	1.20873e+07	1.12472e+07	1.09109e+07	1.10195e+07	1.0513e+07	1.65319e+07	1.15595e+07	1.39838e+07	1.10749e+07	1.04129e+07	1.29844e+07	1.79503e+07	1.74661e+07	1.6689e+07
359	31.837	2	1082.01	2162.01	0.00474115	2.19294	106.39	AVYTCNEGYQLLGEINYR	[5] Carbamidomethyl (C)	CFAH_HUMAN	CFAH_HUMAN			Complement factor H OS=Homo sapiens OX=9606 GN=CFH PE=1 SV=4	3.62239e+07	3.13319e+07	3.40636e+07	4.03447e+07	4.57793e+07	4.86477e+07	4.36387e+07	4.17929e+07	4.99584e+07	4.1764e+07	4.49481e+07	4.43707e+07	5.27245e+07	3.98736e+07	3.9533e+07	3.31494e+07	3.55639e+07	3.58516e+07	4.80357e+07	4.25355e+07	4.57422e+07	3.94485e+07	4.07482e+07	4.65903e+07	2.9385e+07	2.85377e+07	3.20309e+07
487	14.1141	2	556.266	1110.52	-0.0109286	-9.84091	58.6	WSHPPSCIK	[7] Carbamidomethyl (C)	CFAH_HUMAN	CFAH_HUMAN			Complement factor H OS=Homo sapiens OX=9606 GN=CFH PE=1 SV=4	2.97198e+07	3.15143e+07	2.95558e+07	2.79263e+07	2.78175e+07	2.64239e+07	2.79622e+07	3.01254e+07	3.14396e+07	3.13069e+07	3.59648e+07	3.45162e+07	3.82159e+07	3.56991e+07	3.51751e+07	3.1754e+07	3.75506e+07	3.2859e+07	3.2471e+07	3.27833e+07	3.23679e+07	2.89342e+07	3.06055e+07	3.23459e+07	4.17914e+07	4.09121e+07	3.93909e+07
513	22.5285	2	593.802	1185.59	0.00673301	5.67908	51.41	TKNDFTWFK		CFAH_HUMAN	CFAH_HUMAN			Complement factor H OS=Homo sapiens OX=9606 GN=CFH PE=1 SV=4	1.96547e+07	2.03038e+07	2.10432e+07	2.26794e+07	2.47548e+07	2.45445e+07	2.11919e+07	2.17691e+07	2.14393e+07	2.40091e+07	2.75648e+07	2.68231e+07	2.31327e+07	2.83845e+07	2.63163e+07	2.77417e+07	2.47763e+07	2.44864e+07	2.39994e+07	2.44091e+07	2.81512e+07	2.33105e+07	2.40659e+07	2.64112e+07	3.5457e+07	3.65926e+07	4.02433e+07
518	15.4316	2	621.759	1241.5	-0.0309259	-24.9094	89.13	TGDEITYQCR	[9] Carbamidomethyl (C)	CFAH_HUMAN	CFAH_HUMAN			Complement factor H OS=Homo sapiens OX=9606 GN=CFH PE=1 SV=4	3.20476e+07	3.50844e+07	3.474e+07	3.19126e+07	3.05502e+07	3.07315e+07	3.18644e+07	3.233e+07	3.33477e+07	3.66622e+07	3.90588e+07	3.99039e+07	4.14092e+07	4.34829e+07	3.98884e+07	3.90649e+07	4.02342e+07	3.87966e+07	3.77884e+07	3.57345e+07	3.71853e+07	3.79896e+07	4.21667e+07	4.47185e+07	4.39902e+07	4.43052e+07	4.28945e+07
549	24.3417	2	641.886	1281.76	0.0376787	29.397	89.94	KGEWVALNPLR		CFAH_HUMAN	CFAH_HUMAN			Complement factor H OS=Homo sapiens OX=9606 GN=CFH PE=1 SV=4	1.82919e+07	1.99503e+07	2.26258e+07	2.26005e+07	2.22771e+07	2.24917e+07	2.07072e+07	1.66793e+07	2.21308e+07	2.26425e+07	2.49519e+07	2.51254e+07	2.21924e+07	2.51124e+07	2.50867e+07	2.25341e+07	2.09051e+07	2.48486e+07	2.21743e+07	2.29904e+07	2.55657e+07	2.29844e+07	2.36338e+07	1.89663e+07	1.34902e+07	1.78478e+07	1.81072e+07
1132	24.3417	3	428.232	1281.68	-0.0440752	-34.3876	35.44	KGEWVALNPLR		CFAH_HUMAN	CFAH_HUMAN			Complement factor H OS=Homo sapiens OX=9606 GN=CFH PE=1 SV=4	7.31343e+06	8.09801e+06	7.02274e+06	7.88034e+06	7.83269e+06	8.54545e+06	6.44584e+06	6.86551e+06	7.0867e+06	7.1473e+06	9.8461e+06	6.22355e+06	1.09099e+07	8.2457e+06	9.25661e+06	8.30269e+06	7.69998e+06	6.17355e+06	9.57526e+06	8.08998e+06	7.63363e+06	8.37671e+06	9.07326e+06	7.53457e+06	6.45324e+06	5.64858e+06	3.97684e+06
659	30.3857	2	1301.54	2601.07	-0.152908	-58.783	111.19	NTEILTGSWSDQTYPEGTQAIYK		CFAH_HUMAN	CFAH_HUMAN			Complement factor H OS=Homo sapiens OX=9606 GN=CFH PE=1 SV=4	2.58669e+07	2.09766e+07	2.19792e+07	1.94735e+07	2.14016e+07	2.62706e+07	2.19943e+07	1.72365e+07	2.35432e+07	2.16597e+07	2.41263e+07	2.59782e+07	2.73777e+07	2.51554e+07	2.11665e+07	2.1087e+07	2.33796e+07	2.29644e+07	2.86528e+07	2.38457e+07	2.73193e+07	1.8666e+07	2.16365e+07	2.70644e+07	2.51246e+07	2.58448e+07	3.13957e+07
995	30.3857	3	868.102	2601.28	0.0600652	23.0912	59.45	NTEILTGSWSDQTYPEGTQAIYK		CFAH_HUMAN	CFAH_HUMAN			Complement factor H OS=Homo sapiens OX=9606 GN=CFH PE=1 SV=4	1.52801e+07	2.36346e+07	2.07174e+07	1.79081e+07	1.82758e+07	1.8492e+07	1.72983e+07	2.83226e+07	1.20235e+07	2.20945e+07	1.86075e+07	1.65366e+07	2.20956e+07	1.79437e+07	1.66395e+07	1.92614e+07	1.66777e+07	1.69295e+07	1.73951e+07	2.27875e+07	1.46704e+07	2.33127e+07	1.88084e+07	1.24424e+07	1.73767e+07	2.08765e+07	1.27687e+07
678	33.485	2	1133.01	2264	-0.0824464	-36.4149	122.1	SSIDIENGFISESQYTYALK		CFAH_HUMAN	CFAH_HUMAN			Complement factor H OS=Homo sapiens OX=9606 GN=CFH PE=1 SV=4	2.18105e+07	1.87972e+07	2.1516e+07	3.10111e+07	3.05445e+07	3.37196e+07	3.42107e+07	3.36886e+07	3.75802e+07	3.34775e+07	3.41665e+07	3.3435e+07	3.70897e+07	2.71559e+07	2.48734e+07	2.53017e+07	2.81682e+07	2.9373e+07	3.65495e+07	3.42203e+07	3.67372e+07	3.3597e+07	3.47484e+07	3.83419e+07	2.62509e+07	2.99532e+07	2.80242e+07
695	22.2225	2	721.354	1440.69	-0.000371381	-0.25778	68.61	EGWIHTVCINGR	[8] Carbamidomethyl (C)	CFAH_HUMAN	CFAH_HUMAN			Complement factor H OS=Homo sapiens OX=9606 GN=CFH PE=1 SV=4	1.89318e+07	2.39664e+07	2.26628e+07	1.65076e+07	1.80499e+07	1.84523e+07	1.92806e+07	1.60663e+07	1.94954e+07	2.58898e+07	2.33012e+07	2.84519e+07	1.54818e+07	2.25006e+07	2.15691e+07	2.87745e+07	2.54698e+07	2.57768e+07	2.18247e+07	2.6416e+07	2.92958e+07	2.28731e+07	2.1332e+07	2.59535e+07	2.63976e+07	2.91904e+07	3.27093e+07
1011	22.2225	3	481.233	1440.68	-0.0163695	-11.3623	35.89	EGWIHTVCINGR	[8] Carbamidomethyl (C)	CFAH_HUMAN	CFAH_HUMAN			Complement factor H OS=Homo sapiens OX=9606 GN=CFH PE=1 SV=4	1.16407e+07	1.06379e+07	1.06462e+07	7.34401e+06	6.76726e+06	7.84187e+06	6.69621e+06	9.01781e+06	6.43278e+06	9.59233e+06	9.93872e+06	1.16563e+07	1.01852e+07	1.20432e+07	1.02725e+07	1.10589e+07	1.34962e+07	1.20766e+07	1.20157e+07	9.05546e+06	7.79779e+06	1.16439e+07	1.02921e+07	9.89494e+06	1.71019e+07	1.6839e+07	1.33199e+07
805	31.108	3	971.141	2910.4	0.0249683	8.57907	95.51	RPCGHPGDTPFGTFTLTGGNVFEYGVK	[3] Carbamidomethyl (C)	CFAH_HUMAN	CFAH_HUMAN			Complement factor H OS=Homo sapiens OX=9606 GN=CFH PE=1 SV=4	2.1153e+07	1.96578e+07	1.77387e+07	2.02677e+07	2.09545e+07	2.21762e+07	2.57757e+07	2.42544e+07	2.69405e+07	2.34071e+07	2.65982e+07	2.54596e+07	3.5634e+07	2.70019e+07	2.51545e+07	1.84678e+07	2.21848e+07	1.81646e+07	2.9751e+07	2.46326e+07	2.44363e+07	1.73057e+07	1.58106e+07	1.84816e+07	1.83976e+07	1.69948e+07	1.78739e+07
862	18.2203	2	578.263	1154.51	-0.0172735	-14.9615	100.67	TGESVEFVCK	[9] Carbamidomethyl (C)	CFAH_HUMAN	CFAH_HUMAN			Complement factor H OS=Homo sapiens OX=9606 GN=CFH PE=1 SV=4	2.76273e+07	2.57858e+07	2.98414e+07	2.76555e+07	2.89256e+07	2.71031e+07	2.70098e+07	2.74202e+07	2.76785e+07	2.95933e+07	2.92218e+07	2.80332e+07	3.1661e+07	3.27042e+07	2.98976e+07	2.90067e+07	2.85068e+07	2.65713e+07	2.67925e+07	2.66394e+07	2.60761e+07	2.80797e+07	2.64532e+07	2.83856e+07	2.17237e+07	2.64999e+07	2.51698e+07
885	29.5663	2	1029.42	2056.83	-0.0483166	-23.4903	93.13	CYFPYLENGYNQNYGR	[1] Carbamidomethyl (C)	CFAH_HUMAN	CFAH_HUMAN;FHR3_HUMAN	FHR3_HUMAN		Complement factor H OS=Homo sapiens OX=9606 GN=CFH PE=1 SV=4	2.05387e+07	1.84868e+07	1.86198e+07	1.31908e+07	1.4265e+07	1.51438e+07	1.51823e+07	1.21506e+07	1.71368e+07	1.7712e+07	1.77923e+07	2.33511e+07	1.83533e+07	1.96079e+07	1.86633e+07	1.82137e+07	2.19226e+07	2.02681e+07	1.66184e+07	1.21997e+07	1.43485e+07	1.40961e+07	1.28241e+07	1.68986e+07	2.43658e+07	2.30314e+07	2.56969e+07
2712	38.2698	2	1029.43	2056.84	-0.0377142	-18.3357	35.6	CYFPYLENGYNQNYGR	[1] Carbamidomethyl (C)	CFAH_HUMAN	CFAH_HUMAN;FHR3_HUMAN	FHR3_HUMAN		Complement factor H OS=Homo sapiens OX=9606 GN=CFH PE=1 SV=4	6.97671e+06	6.52008e+06	6.65666e+06	6.15037e+06	5.62825e+06	6.67938e+06	5.84598e+06	4.57927e+06	6.39296e+06	7.48742e+06	7.66833e+06	7.62643e+06	7.12239e+06	6.71535e+06	6.42491e+06	6.58513e+06	6.79502e+06	6.52232e+06	6.05715e+06	5.96487e+06	6.21456e+06	5.77502e+06	5.34745e+06	5.85198e+06	9.48304e+06	9.0105e+06	1.08596e+07
1016	18.5548	3	503.876	1508.61	-0.093965	-62.2821	36.07	CTLKPCDYPDIK	[1] Carbamidomethyl (C)|[6] Carbamidomethyl (C)	CFAH_HUMAN	CFAH_HUMAN			Complement factor H OS=Homo sapiens OX=9606 GN=CFH PE=1 SV=4	1.00068e+07	8.774e+06	1.04281e+07	1.17374e+07	1.05155e+07	1.04648e+07	8.01871e+06	9.95807e+06	1.0278e+07	1.22396e+07	9.7854e+06	1.04412e+07	1.61662e+07	1.36341e+07	1.18788e+07	1.58744e+07	1.284e+07	1.29992e+07	1.18824e+07	1.44041e+07	1.11711e+07	1.45351e+07	1.28814e+07	1.22141e+07	1.00747e+07	1.20554e+07	9.01356e+06
1228	11.9869	2	566.244	1130.47	-0.0366932	-32.4572	69.12	EFDHNSNIR		CFAH_HUMAN	CFAH_HUMAN			Complement factor H OS=Homo sapiens OX=9606 GN=CFH PE=1 SV=4	5.36385e+06	5.31167e+06	6.1406e+06	5.07434e+06	4.82947e+06	4.75246e+06	5.1374e+06	5.36753e+06	5.34408e+06	6.13121e+06	6.50946e+06	6.7087e+06	7.54411e+06	7.692e+06	6.70312e+06	5.44932e+06	5.77142e+06	6.02642e+06	5.72608e+06	5.41789e+06	6.04768e+06	6.53045e+06	6.78759e+06	6.74288e+06	6.97556e+06	7.18276e+06	7.73195e+06
1400	22.7115	2	663.319	1324.62	0.0322651	24.3586	48.83	SCDIPVFMNAR	[2] Carbamidomethyl (C)|[8] Oxidation (M)	CFAH_HUMAN	CFAH_HUMAN			Complement factor H OS=Homo sapiens OX=9606 GN=CFH PE=1 SV=4	2.9401e+07	3.34126e+07	3.2816e+07	3.08024e+07	3.21661e+07	3.15027e+07	2.6631e+07	2.9176e+07	2.81709e+07	2.9843e+07	3.15747e+07	3.1354e+07	3.24668e+07	3.38963e+07	3.25337e+07	3.78392e+07	3.95668e+07	3.43731e+07	3.52629e+07	3.20431e+07	3.7725e+07	3.35058e+07	3.03002e+07	3.23481e+07	4.31241e+07	4.05545e+07	3.81079e+07
1573	15.6469	2	553.757	1105.5	-0.0305782	-27.6593	70.6	EYHFGQAVR		CFAH_HUMAN	CFAH_HUMAN			Complement factor H OS=Homo sapiens OX=9606 GN=CFH PE=1 SV=4	9.3727e+06	1.03836e+07	8.97294e+06	8.15188e+06	7.84402e+06	8.0574e+06	8.24276e+06	7.22173e+06	8.63569e+06	9.30399e+06	1.01113e+07	9.91587e+06	8.96215e+06	8.23796e+06	8.73023e+06	9.11501e+06	1.08411e+07	1.18453e+07	9.58859e+06	9.12448e+06	9.1211e+06	8.39407e+06	1.0026e+07	8.43857e+06	1.16275e+07	1.11894e+07	1.01785e+07
1671	27.575	2	479.222	956.429	-0.010475	-10.9521	42.23	NDFTWFK		CFAH_HUMAN	CFAH_HUMAN			Complement factor H OS=Homo sapiens OX=9606 GN=CFH PE=1 SV=4	4.03363e+06	5.43346e+06	5.48804e+06	6.0507e+06	7.06684e+06	5.14028e+06	5.36731e+06	6.61968e+06	3.44837e+06	6.61873e+06	9.06274e+06	5.17761e+06	9.88593e+06	4.11961e+06	5.44448e+06	6.47464e+06	4.60856e+06	5.0795e+06	5.77284e+06	7.36759e+06	5.75273e+06	9.36661e+06	9.17932e+06	4.39851e+06	6.69632e+06	4.9297e+06	5.90809e+06
1908	20.2973	3	677.652	2029.93	0.0853201	42.0328	42.81	EEYGHSEVVEYYCNPR	[13] Carbamidomethyl (C)	CFAH_HUMAN	CFAH_HUMAN			Complement factor H OS=Homo sapiens OX=9606 GN=CFH PE=1 SV=4	7.92949e+06	8.11538e+06	8.58669e+06	7.70616e+06	6.30139e+06	7.5037e+06	5.64428e+06	6.74832e+06	6.59393e+06	9.07136e+06	6.55013e+06	7.30903e+06	8.83416e+06	8.27483e+06	7.96025e+06	8.67713e+06	9.4934e+06	8.80982e+06	7.38824e+06	6.97215e+06	7.10553e+06	9.02845e+06	7.80362e+06	9.56226e+06	1.08221e+07	1.09186e+07	1.13897e+07
2402	16.4471	2	463.211	924.408	-0.0376054	-40.6789	35.24	NGFYPATR		CFAH_HUMAN	CFAH_HUMAN			Complement factor H OS=Homo sapiens OX=9606 GN=CFH PE=1 SV=4	9.24558e+06	8.13304e+06	8.28011e+06	5.97051e+06	6.44937e+06	5.3997e+06	7.01073e+06	5.35223e+06	7.03595e+06	7.73909e+06	8.35207e+06	7.46634e+06	9.227e+06	1.00134e+07	9.29117e+06	9.56708e+06	8.65593e+06	8.19715e+06	7.48243e+06	7.94205e+06	9.22386e+06	8.33961e+06	7.58677e+06	7.3265e+06	1.2425e+07	1.28229e+07	1.062e+07
2446	20.0515	2	976.407	1950.8	-0.0569023	-29.1679	76.55	AQTTVTCMENGWSPTPR	[7] Carbamidomethyl (C)|[8] Oxidation (M)	CFAH_HUMAN	CFAH_HUMAN			Complement factor H OS=Homo sapiens OX=9606 GN=CFH PE=1 SV=4	1.14256e+07	1.26196e+07	1.17396e+07	8.25355e+06	7.48988e+06	6.56852e+06	7.14675e+06	7.49135e+06	9.60654e+06	8.88333e+06	8.06604e+06	1.03851e+07	8.05304e+06	9.71217e+06	7.34937e+06	1.06273e+07	1.16212e+07	1.0478e+07	8.15657e+06	1.05896e+07	9.52049e+06	8.48471e+06	7.16367e+06	7.43759e+06	1.05971e+07	1.1756e+07	1.33097e+07
3073	31.5165	2	1013	2023.99	0.0639017	31.5732	53.65	TDCLSLPSFENAIPMGEK	[3] Carbamidomethyl (C)|[15] Oxidation (M)	CFAH_HUMAN	CFAH_HUMAN			Complement factor H OS=Homo sapiens OX=9606 GN=CFH PE=1 SV=4	1.55173e+07	1.40366e+07	1.51397e+07	1.26231e+07	1.36761e+07	1.54237e+07	1.42165e+07	1.30595e+07	1.57644e+07	1.21833e+07	1.40938e+07	1.37863e+07	1.57731e+07	1.35044e+07	1.42374e+07	1.38958e+07	1.63162e+07	1.46914e+07	1.57297e+07	1.55666e+07	1.58601e+07	1.37073e+07	1.39535e+07	1.53754e+07	1.69335e+07	1.84069e+07	2.12133e+07
3239	21.7675	3	610.642	1828.9	0.0918849	50.243	32.47	TTCWDGKLEYPTCAK	[3] Carbamidomethyl (C)|[13] Carbamidomethyl (C)	CFAH_HUMAN	CFAH_HUMAN;FHR1_HUMAN		FHR1_HUMAN	Complement factor H OS=Homo sapiens OX=9606 GN=CFH PE=1 SV=4	1.48425e+06	1.78329e+06	2.66439e+06	2.44255e+06	1.61914e+06	2.07587e+06	2.36262e+06	2.27161e+06	2.0184e+06	1.699e+06	2.64556e+06	2.01223e+06	2.20745e+06	3.57803e+06	1.65583e+06	2.81085e+06	1.7487e+06	1.26446e+06	3.57119e+06	2.03715e+06	2.61687e+06	2.1678e+06	2.61775e+06	2.32448e+06	3.37952e+06	2.10996e+06	1.75408e+06
5655	13.7279	2	662.76	1323.51	0.0198464	14.9955	39.3	CNMGYEYSER	[1] Carbamidomethyl (C)|[3] Oxidation (M)	CFAH_HUMAN	CFAH_HUMAN			Complement factor H OS=Homo sapiens OX=9606 GN=CFH PE=1 SV=4	3.01992e+06	2.98153e+06	3.82797e+06	2.83833e+06	2.8091e+06	2.12206e+06	2.53811e+06	3.13447e+06	3.46251e+06	3.20378e+06	3.08617e+06	3.74653e+06	3.26676e+06	2.5985e+06	3.10656e+06	2.89226e+06	3.51675e+06	2.90533e+06	2.85847e+06	3.18457e+06	3.69507e+06	2.44421e+06	2.79366e+06	3.18334e+06	3.65071e+06	2.76537e+06	2.7976e+06
56639	10.0517	2	615.357	1228.7	0.159728	130.014	58.88	HGGLYHENMR	[9] Oxidation (M)	CFAH_HUMAN	CFAH_HUMAN			Complement factor H OS=Homo sapiens OX=9606 GN=CFH PE=1 SV=4	351167	244718	376787	147444	241435	139236	172867	206609	262635	205826	256731	281214	234259	238412	262730	194861	227520	268480	234221	276260	212295	223176	194424	219036	448948	490799	467085
719	29.821	2	867.012	1732.01	0.0678246	39.1611	104.17	NLQPASEYTVSLVAIK		FINC_HUMAN	FINC_HUMAN			Fibronectin OS=Homo sapiens OX=9606 GN=FN1 PE=1 SV=4	4.90738e+07	4.98376e+07	4.55759e+07	3.31406e+07	3.66931e+07	3.90905e+07	2.43745e+07	2.71845e+07	2.53715e+07	2.60289e+07	2.73971e+07	2.66793e+07	2.26754e+07	1.68194e+07	1.82506e+07	1.88687e+07	2.02748e+07	2.00993e+07	2.1378e+07	2.34313e+07	2.13803e+07	2.60701e+07	2.36766e+07	2.64684e+07	2.60623e+07	3.01144e+07	2.97348e+07
755	28.197	2	956.983	1911.95	-0.039554	-20.6873	95.13	SSPVVIDASTAIDAPSNLR		FINC_HUMAN	FINC_HUMAN			Fibronectin OS=Homo sapiens OX=9606 GN=FN1 PE=1 SV=4	2.8595e+07	2.79289e+07	3.13044e+07	2.32095e+07	2.41782e+07	2.57953e+07	1.58983e+07	1.80078e+07	2.01404e+07	1.87732e+07	1.743e+07	1.9316e+07	1.5861e+07	1.3837e+07	1.24139e+07	1.23621e+07	1.1199e+07	1.27702e+07	1.27573e+07	1.49548e+07	1.32238e+07	1.51099e+07	1.70286e+07	1.80508e+07	1.63036e+07	1.56944e+07	1.48224e+07
789	24.1878	2	675.359	1348.7	0.026098	19.3508	46.56	WLPSSSPVTGYR		FINC_HUMAN	FINC_HUMAN			Fibronectin OS=Homo sapiens OX=9606 GN=FN1 PE=1 SV=4	3.73439e+07	4.25357e+07	4.08083e+07	3.25317e+07	3.31981e+07	2.88224e+07	2.0931e+07	2.20285e+07	2.34679e+07	2.51485e+07	2.72122e+07	2.79925e+07	2.41677e+07	2.35304e+07	2.43744e+07	2.31565e+07	2.22064e+07	1.98032e+07	1.94343e+07	2.0884e+07	2.02932e+07	2.61461e+07	2.1261e+07	2.20559e+07	3.04037e+07	2.54327e+07	2.69679e+07
895	34.3827	2	997.513	1993.01	0.0278674	13.9828	120.82	NTFAEVTGLSPGVTYYFK		FINC_HUMAN	FINC_HUMAN			Fibronectin OS=Homo sapiens OX=9606 GN=FN1 PE=1 SV=4	3.25289e+07	3.07521e+07	3.49522e+07	2.95291e+07	2.9201e+07	3.22579e+07	2.35214e+07	2.3199e+07	2.17834e+07	2.22919e+07	2.02881e+07	2.02464e+07	1.86018e+07	1.33945e+07	1.52963e+07	1.46348e+07	1.3238e+07	1.40732e+07	1.42866e+07	1.334e+07	1.11842e+07	1.7766e+07	1.85874e+07	1.75964e+07	1.78673e+07	1.86434e+07	1.81994e+07
916	21.8592	2	731.389	1460.76	-0.0203254	-13.914	105.76	VPGTSTSATLTGLTR		FINC_HUMAN	FINC_HUMAN			Fibronectin OS=Homo sapiens OX=9606 GN=FN1 PE=1 SV=4	3.5883e+07	4.00764e+07	4.21728e+07	2.27598e+07	2.31725e+07	2.38348e+07	1.94033e+07	1.70432e+07	2.06975e+07	1.83437e+07	1.86076e+07	1.9212e+07	2.02089e+07	2.06978e+07	2.02122e+07	1.5352e+07	1.39231e+07	1.49936e+07	1.40383e+07	1.64508e+07	1.42926e+07	1.78425e+07	1.81967e+07	1.38617e+07	1.10321e+07	1.25119e+07	8.78817e+06
925	24.1252	2	815.441	1628.87	0.00313402	1.92405	72.54	VDVIPVNLPGEHGQR		FINC_HUMAN	FINC_HUMAN			Fibronectin OS=Homo sapiens OX=9606 GN=FN1 PE=1 SV=4	2.20961e+07	3.01611e+07	2.90675e+07	2.31318e+07	2.33429e+07	2.30543e+07	1.89664e+07	1.70609e+07	1.93791e+07	1.82668e+07	1.75744e+07	1.8425e+07	1.35963e+07	1.44922e+07	1.38943e+07	1.43849e+07	1.32671e+07	1.34253e+07	1.20036e+07	1.27751e+07	1.3644e+07	1.43651e+07	1.47554e+07	1.59464e+07	1.46965e+07	1.66651e+07	1.46903e+07
972	25.2692	2	678.373	1354.73	0.0436641	32.2318	82.85	IYLYTLNDNAR		FINC_HUMAN	FINC_HUMAN			Fibronectin OS=Homo sapiens OX=9606 GN=FN1 PE=1 SV=4	3.33538e+07	3.7036e+07	3.90874e+07	2.91144e+07	2.81658e+07	2.96902e+07	2.32219e+07	2.51543e+07	2.45595e+07	2.45548e+07	2.49239e+07	2.64714e+07	2.33401e+07	2.16103e+07	2.21486e+07	1.95675e+07	2.09338e+07	1.75222e+07	2.29912e+07	2.60077e+07	2.21183e+07	3.29359e+07	3.11924e+07	2.77711e+07	2.4168e+07	2.61591e+07	2.33176e+07
1005	26.9003	2	1084.48	2166.94	-0.105936	-48.885	92.45	ITYGETGGNSPVQEFTVPGSK		FINC_HUMAN	FINC_HUMAN			Fibronectin OS=Homo sapiens OX=9606 GN=FN1 PE=1 SV=4	3.10942e+07	2.96486e+07	2.81809e+07	1.86167e+07	1.76567e+07	2.0638e+07	1.12623e+07	1.00755e+07	1.25266e+07	1.2237e+07	1.44148e+07	1.34445e+07	1.17011e+07	1.28018e+07	9.66203e+06	9.06606e+06	9.97043e+06	8.50602e+06	7.42751e+06	7.1218e+06	7.09016e+06	9.03673e+06	1.05368e+07	1.18723e+07	9.86742e+06	1.1217e+07	1.09065e+07
1029	15.7382	3	799.351	2395.03	-0.047248	-19.7271	90.86	RPGGEPSPEGTTGQSYNQYSQR		FINC_HUMAN	FINC_HUMAN			Fibronectin OS=Homo sapiens OX=9606 GN=FN1 PE=1 SV=4	2.63331e+07	3.17241e+07	2.83688e+07	1.79014e+07	1.67135e+07	1.66095e+07	1.09673e+07	1.12843e+07	1.17047e+07	1.35643e+07	1.32057e+07	1.33779e+07	1.03763e+07	1.00789e+07	9.33454e+06	9.31504e+06	9.35226e+06	9.15399e+06	8.38493e+06	8.04454e+06	7.79206e+06	9.69125e+06	1.09018e+07	1.16929e+07	1.19761e+07	1.34811e+07	1.39258e+07
4040	15.7382	2	1198.48	2394.94	-0.134537	-56.1724	30.04	RPGGEPSPEGTTGQSYNQYSQR		FINC_HUMAN	FINC_HUMAN			Fibronectin OS=Homo sapiens OX=9606 GN=FN1 PE=1 SV=4	3.6898e+06	3.4903e+06	4.27661e+06	2.56217e+06	2.41671e+06	2.94823e+06	1.86004e+06	1.93293e+06	1.30931e+06	1.92271e+06	2.67044e+06	2.06813e+06	1.05616e+06	1.71256e+06	1.36686e+06	613816	984971	1.01511e+06	865277	1.38766e+06	1.12075e+06	1.91674e+06	1.35593e+06	1.26634e+06	2.20689e+06	1.49525e+06	1.36749e+06
1083	27.3607	2	742.394	1482.77	0.0818433	55.1991	94.13	GEWTCIAYSQLR	[5] Carbamidomethyl (C)	FINC_HUMAN	FINC_HUMAN			Fibronectin OS=Homo sapiens OX=9606 GN=FN1 PE=1 SV=4	3.93855e+07	4.38467e+07	4.02466e+07	2.77104e+07	2.57905e+07	2.90957e+07	1.77475e+07	2.3089e+07	1.96955e+07	2.08627e+07	2.27869e+07	1.99094e+07	2.32817e+07	1.92561e+07	2.04895e+07	1.88403e+07	1.71567e+07	1.77282e+07	1.47764e+07	1.6284e+07	1.62154e+07	2.22378e+07	2.34923e+07	1.97828e+07	2.46244e+07	2.07114e+07	2.38576e+07
1186	40.2677	2	963.549	1925.08	0.0422297	21.937	99.52	VTWAPPPSIDLTNFLVR		FINC_HUMAN	FINC_HUMAN			Fibronectin OS=Homo sapiens OX=9606 GN=FN1 PE=1 SV=4	3.07257e+07	2.61095e+07	2.53023e+07	2.55972e+07	2.51513e+07	2.7933e+07	1.73017e+07	1.68939e+07	1.66265e+07	1.6152e+07	1.77611e+07	1.69531e+07	1.42948e+07	1.11526e+07	1.18924e+07	1.09187e+07	1.13876e+07	1.08384e+07	1.17085e+07	1.0914e+07	1.06332e+07	1.53491e+07	1.6719e+07	1.62253e+07	1.13065e+07	1.26017e+07	1.07285e+07
1259	17.5815	2	796.385	1590.76	-0.0447035	-28.1013	69.69	GDSPASSKPISINYR		FINC_HUMAN	FINC_HUMAN			Fibronectin OS=Homo sapiens OX=9606 GN=FN1 PE=1 SV=4	1.85361e+07	2.40752e+07	2.39235e+07	1.42889e+07	1.38236e+07	1.6018e+07	1.18854e+07	1.13318e+07	1.01997e+07	1.18923e+07	1.31496e+07	1.36087e+07	7.89653e+06	8.74715e+06	9.92939e+06	8.86936e+06	9.75669e+06	1.00785e+07	9.45339e+06	9.1471e+06	9.83978e+06	1.2255e+07	1.16476e+07	1.22844e+07	1.31082e+07	1.44691e+07	1.40644e+07
1580	17.5815	3	531.281	1590.82	0.0216782	13.6272	35.57	GDSPASSKPISINYR		FINC_HUMAN	FINC_HUMAN			Fibronectin OS=Homo sapiens OX=9606 GN=FN1 PE=1 SV=4	1.04178e+07	1.20192e+07	1.11937e+07	6.82074e+06	7.91025e+06	6.86694e+06	4.3474e+06	4.78525e+06	4.60484e+06	5.25712e+06	5.66259e+06	5.41522e+06	5.0681e+06	4.90719e+06	4.36276e+06	4.81631e+06	2.99433e+06	3.49096e+06	4.04047e+06	3.34541e+06	3.20907e+06	4.92308e+06	4.81529e+06	5.05111e+06	6.58028e+06	5.90597e+06	6.32274e+06
1289	25.1135	3	858.128	2571.36	0.0327617	12.7412	47.43	TKTETITGFQVDAVPANGQTPIQR		FINC_HUMAN	FINC_HUMAN			Fibronectin OS=Homo sapiens OX=9606 GN=FN1 PE=1 SV=4	1.8597e+07	2.22939e+07	2.06438e+07	1.05623e+07	1.13712e+07	1.14694e+07	6.97818e+06	7.61478e+06	9.1798e+06	9.1442e+06	7.25981e+06	8.27273e+06	6.80869e+06	6.53302e+06	8.03182e+06	6.80987e+06	6.84605e+06	5.81898e+06	6.05143e+06	6.28347e+06	4.86094e+06	8.40703e+06	7.97862e+06	7.66591e+06	7.88875e+06	1.09542e+07	9.35788e+06
1327	22.1922	2	863.9	1725.79	-0.0283821	-16.4456	70.83	YSFCTDHTVLVQTR	[4] Carbamidomethyl (C)	FINC_HUMAN	FINC_HUMAN			Fibronectin OS=Homo sapiens OX=9606 GN=FN1 PE=1 SV=4	1.97837e+07	2.5615e+07	2.27396e+07	1.6502e+07	1.89879e+07	2.09243e+07	1.51494e+07	1.12972e+07	1.31321e+07	1.76474e+07	1.3675e+07	1.6926e+07	9.69362e+06	1.18839e+07	1.22684e+07	1.09397e+07	1.05804e+07	1.03461e+07	9.18135e+06	1.20612e+07	1.16808e+07	1.09505e+07	1.37185e+07	1.48927e+07	1.19824e+07	1.15515e+07	1.62045e+07
1378	28.537	2	646.891	1291.77	0.102276	79.1816	82.88	DLQFVEVTDVK		FINC_HUMAN	FINC_HUMAN			Fibronectin OS=Homo sapiens OX=9606 GN=FN1 PE=1 SV=4	1.98201e+07	2.45927e+07	2.42588e+07	2.09523e+07	1.99277e+07	2.1372e+07	1.72672e+07	1.704e+07	1.5609e+07	1.85356e+07	1.97425e+07	1.83571e+07	1.80306e+07	1.43908e+07	1.54956e+07	1.56696e+07	1.28998e+07	1.15664e+07	1.22279e+07	1.40911e+07	1.52441e+07	2.00785e+07	1.96178e+07	1.54721e+07	1.77983e+07	1.72149e+07	1.60537e+07
1403	24.4342	3	551.287	1650.84	0.0646097	39.139	55.35	LLCQCLGFGSGHFR	[3] Carbamidomethyl (C)|[5] Carbamidomethyl (C)	FINC_HUMAN	FINC_HUMAN			Fibronectin OS=Homo sapiens OX=9606 GN=FN1 PE=1 SV=4	1.7253e+07	1.84701e+07	1.76914e+07	1.1955e+07	1.21145e+07	1.53099e+07	9.89279e+06	9.46576e+06	9.99952e+06	1.46741e+07	1.52051e+07	1.2585e+07	1.62332e+07	1.47848e+07	1.49969e+07	1.51286e+07	1.22323e+07	1.1531e+07	8.82667e+06	9.45831e+06	8.70008e+06	1.34185e+07	1.176e+07	1.07548e+07	1.42462e+07	1.30309e+07	1.24423e+07
1575	16.014	2	793.797	1585.58	-0.0672896	-42.4367	67.08	WCGTTQNYDADQK	[2] Carbamidomethyl (C)	FINC_HUMAN	FINC_HUMAN			Fibronectin OS=Homo sapiens OX=9606 GN=FN1 PE=1 SV=4	1.74279e+07	1.82189e+07	1.89663e+07	1.09259e+07	1.02583e+07	1.06974e+07	9.48738e+06	8.47835e+06	9.41346e+06	8.75647e+06	9.50002e+06	9.42612e+06	7.18047e+06	9.04358e+06	7.01689e+06	5.42849e+06	6.11711e+06	6.38986e+06	6.30718e+06	7.18721e+06	6.82207e+06	7.21166e+06	8.91352e+06	9.34255e+06	9.07478e+06	1.07287e+07	1.04332e+07
1593	35.1165	2	964.04	1926.07	0.0291177	15.1179	86.8	FLATTPNSLLVSWQPPR		FINC_HUMAN	FINC_HUMAN			Fibronectin OS=Homo sapiens OX=9606 GN=FN1 PE=1 SV=4	3.5179e+07	3.15969e+07	3.00053e+07	3.07622e+07	3.04372e+07	3.47815e+07	2.40614e+07	2.349e+07	2.50933e+07	2.07866e+07	2.20179e+07	2.14801e+07	2.40629e+07	2.02408e+07	2.08795e+07	1.8031e+07	1.72576e+07	1.81813e+07	1.82232e+07	1.80355e+07	1.75283e+07	2.29277e+07	2.16492e+07	2.46955e+07	2.07488e+07	2.22029e+07	2.21129e+07
1655	18.1592	2	555.772	1109.53	-0.00571984	-5.15516	43.53	STTPDITGYR		FINC_HUMAN	FINC_HUMAN			Fibronectin OS=Homo sapiens OX=9606 GN=FN1 PE=1 SV=4	1.59818e+07	1.61131e+07	1.79085e+07	1.34352e+07	1.49628e+07	1.56571e+07	1.06474e+07	1.19228e+07	1.04969e+07	9.77356e+06	9.84937e+06	1.1386e+07	1.09234e+07	1.23327e+07	1.3435e+07	9.85068e+06	9.59381e+06	1.00821e+07	9.16467e+06	9.62413e+06	1.0007e+07	1.04034e+07	1.0785e+07	1.26525e+07	8.40307e+06	9.02984e+06	7.95638e+06
1745	14.9969	2	659.832	1317.65	0.0109228	8.28969	52.09	GEWTCKPIAEK	[5] Carbamidomethyl (C)	FINC_HUMAN	FINC_HUMAN			Fibronectin OS=Homo sapiens OX=9606 GN=FN1 PE=1 SV=4	1.68021e+07	1.85272e+07	1.84694e+07	1.4654e+07	1.18733e+07	1.24432e+07	1.20326e+07	1.09017e+07	1.34304e+07	1.16516e+07	1.33311e+07	1.27192e+07	1.19494e+07	1.17762e+07	9.78293e+06	1.04631e+07	9.22721e+06	1.10358e+07	7.82821e+06	8.59851e+06	1.02174e+07	1.01815e+07	1.2306e+07	1.14553e+07	1.03886e+07	9.46024e+06	9.46272e+06
1825	23.8465	2	731.879	1461.74	0.0618923	42.3432	81.47	GNLLQCICTGNGR	[6] Carbamidomethyl (C)|[8] Carbamidomethyl (C)	FINC_HUMAN	FINC_HUMAN			Fibronectin OS=Homo sapiens OX=9606 GN=FN1 PE=1 SV=4	1.16671e+07	1.20816e+07	1.31475e+07	5.76013e+06	7.56112e+06	6.35583e+06	4.72456e+06	5.78768e+06	4.43914e+06	6.62159e+06	7.08595e+06	6.694e+06	4.0575e+06	6.05383e+06	4.32647e+06	5.07223e+06	5.65034e+06	5.60065e+06	5.22944e+06	4.55687e+06	4.40221e+06	5.47271e+06	5.19875e+06	5.81625e+06	8.42242e+06	6.55614e+06	8.89159e+06
1863	19.255	3	477.914	1430.72	-0.0217555	-15.2058	32.72	WSRPQAPITGYR		FINC_HUMAN	FINC_HUMAN			Fibronectin OS=Homo sapiens OX=9606 GN=FN1 PE=1 SV=4	9.48913e+06	6.83976e+06	8.4259e+06	6.13093e+06	6.73407e+06	6.38011e+06	3.37004e+06	4.42965e+06	3.60038e+06	4.66738e+06	3.84832e+06	3.13926e+06	3.8708e+06	4.15407e+06	4.44748e+06	3.1786e+06	3.52375e+06	2.7355e+06	3.51565e+06	3.10795e+06	2.6027e+06	3.82832e+06	5.20186e+06	3.9045e+06	3.67677e+06	3.78635e+06	4.44045e+06
1965	12.7131	2	662.342	1322.67	-0.0364477	-27.5554	35.42	LGVRPSQGGEAPR		FINC_HUMAN	FINC_HUMAN			Fibronectin OS=Homo sapiens OX=9606 GN=FN1 PE=1 SV=4	8.21651e+06	6.8244e+06	7.17343e+06	5.15143e+06	4.73929e+06	4.19244e+06	3.19702e+06	3.17446e+06	3.81952e+06	3.70093e+06	4.36037e+06	4.36962e+06	3.40227e+06	3.55962e+06	3.48515e+06	3.16972e+06	3.27567e+06	2.64018e+06	1.96038e+06	1.77877e+06	2.41105e+06	3.49697e+06	3.50949e+06	3.53835e+06	3.42964e+06	3.59704e+06	3.46971e+06
2337	12.7131	3	441.89	1322.65	-0.0573692	-43.3726	79.57	LGVRPSQGGEAPR		FINC_HUMAN	FINC_HUMAN			Fibronectin OS=Homo sapiens OX=9606 GN=FN1 PE=1 SV=4	5.4188e+06	5.06385e+06	4.89961e+06	2.64279e+06	2.76583e+06	2.72246e+06	2.26179e+06	1.97593e+06	2.21202e+06	2.16807e+06	2.20777e+06	2.08676e+06	2.51309e+06	2.15293e+06	2.13713e+06	1.6645e+06	1.37123e+06	1.26338e+06	1.232e+06	1.37462e+06	979148	1.90394e+06	1.77358e+06	2.26752e+06	2.03843e+06	2.15699e+06	2.54781e+06
2077	34.482	3	898.182	2691.53	0.159649	59.3191	50.28	FTQVTPTSLSAQWTPPNVQLTGYR		FINC_HUMAN	FINC_HUMAN			Fibronectin OS=Homo sapiens OX=9606 GN=FN1 PE=1 SV=4	8.10847e+06	6.71114e+06	1.01001e+07	8.57279e+06	8.69485e+06	8.76248e+06	7.09042e+06	7.50427e+06	5.24694e+06	6.99034e+06	6.34627e+06	4.88959e+06	4.92468e+06	4.27791e+06	5.17138e+06	5.31535e+06	3.51564e+06	4.04933e+06	3.57681e+06	4.03021e+06	4.16967e+06	4.46646e+06	5.33635e+06	5.41314e+06	4.46655e+06	6.09876e+06	4.59925e+06
3124	34.482	2	1346.6	2691.18	-0.187934	-69.8285	52.21	FTQVTPTSLSAQWTPPNVQLTGYR		FINC_HUMAN	FINC_HUMAN			Fibronectin OS=Homo sapiens OX=9606 GN=FN1 PE=1 SV=4	6.72489e+06	5.03951e+06	4.66345e+06	3.80111e+06	4.91235e+06	4.74497e+06	3.09405e+06	3.27006e+06	3.52527e+06	2.46241e+06	3.04979e+06	3.40901e+06	2.13613e+06	2.15616e+06	1.65499e+06	1.44882e+06	1.88838e+06	1.93593e+06	2.48222e+06	2.16088e+06	2.36882e+06	3.20568e+06	2.9047e+06	3.3023e+06	2.67931e+06	2.92822e+06	3.11697e+06
2106	15.7076	2	611.252	1220.49	-0.0232167	-19.0221	55.19	TFYSCTTEGR	[5] Carbamidomethyl (C)	FINC_HUMAN	FINC_HUMAN			Fibronectin OS=Homo sapiens OX=9606 GN=FN1 PE=1 SV=4	1.54083e+07	1.62125e+07	1.53818e+07	1.17046e+07	1.13465e+07	1.13734e+07	9.57169e+06	8.76917e+06	9.98357e+06	1.00798e+07	1.11833e+07	1.04162e+07	9.37328e+06	9.99326e+06	1.03029e+07	6.984e+06	8.30159e+06	8.19492e+06	6.52866e+06	6.62592e+06	5.85665e+06	1.07792e+07	9.56506e+06	1.05937e+07	8.78726e+06	1.01117e+07	9.73625e+06
2189	23.7853	2	536.282	1070.55	-0.0147639	-13.7908	33.53	YEVSVYALK		FINC_HUMAN	FINC_HUMAN			Fibronectin OS=Homo sapiens OX=9606 GN=FN1 PE=1 SV=4	7.12024e+06	1.00935e+07	9.17835e+06	6.31687e+06	6.59366e+06	6.52703e+06	4.83247e+06	5.9837e+06	5.11706e+06	5.57474e+06	5.67173e+06	4.82095e+06	5.25858e+06	4.26582e+06	5.09314e+06	3.99867e+06	4.68331e+06	2.86821e+06	4.34944e+06	4.2107e+06	5.12333e+06	5.12194e+06	4.81393e+06	3.51127e+06	5.07939e+06	5.75584e+06	5.02406e+06
2437	17.6725	2	1024.41	2046.8	-0.027492	-13.4315	74.32	GFNCESKPEAEETCFDK	[4] Carbamidomethyl (C)|[14] Carbamidomethyl (C)	FINC_HUMAN	FINC_HUMAN			Fibronectin OS=Homo sapiens OX=9606 GN=FN1 PE=1 SV=4	1.35805e+07	1.4628e+07	1.34054e+07	8.3004e+06	7.91841e+06	7.67575e+06	8.87917e+06	6.90997e+06	8.74126e+06	7.55056e+06	1.03314e+07	1.1025e+07	5.26899e+06	7.21967e+06	7.47547e+06	6.87552e+06	6.91107e+06	7.62182e+06	6.72284e+06	4.82989e+06	6.89656e+06	7.03437e+06	6.38016e+06	8.56063e+06	9.31589e+06	8.58987e+06	7.83817e+06
3377	35.2122	3	1014.87	3041.6	0.0153594	5.04979	46.9	VVTPLSPPTNLHLEANPDTGVLTVSWER		FINC_HUMAN	FINC_HUMAN			Fibronectin OS=Homo sapiens OX=9606 GN=FN1 PE=1 SV=4	2.18676e+06	2.25803e+06	1.99491e+06	7.5014e+06	8.30675e+06	7.66934e+06	6.99403e+06	7.04477e+06	6.21993e+06	4.98116e+06	3.94934e+06	4.34087e+06	2.99082e+06	2.96327e+06	2.61139e+06	3.20288e+06	2.99426e+06	3.09454e+06	3.98568e+06	3.9e+06	3.40392e+06	5.07524e+06	4.85159e+06	4.19214e+06	2.08094e+06	2.03462e+06	2.09509e+06
3619	38.7332	3	973.547	2917.62	0.193809	66.4314	53.3	TGLDSPTGIDFSDITANSFTVHWIAPR		FINC_HUMAN	FINC_HUMAN			Fibronectin OS=Homo sapiens OX=9606 GN=FN1 PE=1 SV=4	2.06738e+06	1.90014e+06	1.5913e+06	4.32182e+06	4.5594e+06	3.94999e+06	3.93797e+06	3.80491e+06	3.48304e+06	3.45678e+06	3.39269e+06	3.50242e+06	2.53693e+06	1.89471e+06	1.7903e+06	1.93447e+06	2.10179e+06	1.87281e+06	2.83032e+06	1.92268e+06	1.8818e+06	2.90044e+06	2.85157e+06	2.95453e+06	1.72506e+06	1.46633e+06	1.85116e+06
3714	11.95	2	436.73	871.446	-0.0202741	-23.2643	57.37	VFAVSHGR		FINC_HUMAN	FINC_HUMAN			Fibronectin OS=Homo sapiens OX=9606 GN=FN1 PE=1 SV=4	4.4801e+06	4.09865e+06	3.71268e+06	1.98065e+06	2.17692e+06	2.10171e+06	2.50798e+06	2.48282e+06	2.79321e+06	1.82475e+06	1.84235e+06	1.62874e+06	2.31001e+06	2.10477e+06	2.15426e+06	1.53325e+06	1.63244e+06	1.21208e+06	1.17243e+06	1.21243e+06	1.25033e+06	1.89412e+06	1.49754e+06	1.79365e+06	2.28615e+06	2.1985e+06	1.95264e+06
4281	13.5695	2	646.805	1291.6	0.0557264	43.1472	41.66	WCHDNGVNYK	[2] Carbamidomethyl (C)	FINC_HUMAN	FINC_HUMAN			Fibronectin OS=Homo sapiens OX=9606 GN=FN1 PE=1 SV=4	7.10976e+06	7.19409e+06	7.93022e+06	7.38178e+06	6.29242e+06	5.91619e+06	5.09752e+06	6.28975e+06	5.36595e+06	5.86143e+06	6.86983e+06	7.54713e+06	5.06493e+06	5.39642e+06	6.02556e+06	5.03781e+06	7.06513e+06	4.95099e+06	4.93195e+06	5.32482e+06	6.32299e+06	6.04691e+06	5.62088e+06	6.15368e+06	5.69485e+06	6.31289e+06	5.43018e+06
14783	31.7112	4	1168.17	4668.67	-0.424432	-90.9025	36.96	VREEVVTVGNSVNEGLNQPTDDSCFDPYTVSHYAVGDEWER	[24] Carbamidomethyl (C)	FINC_HUMAN	FINC_HUMAN			Fibronectin OS=Homo sapiens OX=9606 GN=FN1 PE=1 SV=4	1.70277e+06	564161	1.06594e+06	819951	873960	1.38908e+06	642921	973327	654575	751800	379475	668359	771228	414599	364821	198839	338907	389338	830927	656204	388692	543277	787891	563215	154584	749310	717134
36626	39.4815	2	1266.54	2531.07	-0.285167	-112.654	56.84	NSITLTNLTPGTEYVVSIVALNGR		FINC_HUMAN	FINC_HUMAN			Fibronectin OS=Homo sapiens OX=9606 GN=FN1 PE=1 SV=4	519544	525996	594002	1.21549e+06	1.01405e+06	817814	1.14516e+06	871065	1.33257e+06	1.151e+06	805179	977346	514937	452575	485537	717126	844187	561682	1.12283e+06	688053	694573	1.0245e+06	982870	809141	444292	449664	363146
61353	9.6808	2	678.938	1355.86	0.201713	148.793	32.29	HHPEHFSGRPR		FINC_HUMAN	FINC_HUMAN			Fibronectin OS=Homo sapiens OX=9606 GN=FN1 PE=1 SV=4	457849	407036	582123	183856	153479	143173	184179	187028	196184	155110	229924	202546	166748	178428	177119	124856	125335	201635	65589	67430.9	72705.7	89921.1	99157.4	84610.8	169861	166105	233529
8	28.939	2	686.446	1370.88	0.122152	89.1125	97.43	GAYPLSIEPIGVR		CERU_HUMAN	CERU_HUMAN			Ceruloplasmin OS=Homo sapiens OX=9606 GN=CP PE=1 SV=1	1.6172e+08	1.65146e+08	1.64543e+08	1.84347e+08	1.88665e+08	2.04951e+08	1.62963e+08	1.71847e+08	1.67916e+08	1.68616e+08	1.58494e+08	1.66012e+08	2.72795e+08	2.46368e+08	2.54907e+08	2.89881e+08	2.89519e+08	2.79306e+08	1.81343e+08	1.81664e+08	1.80159e+08	1.84538e+08	1.83492e+08	1.82366e+08	1.4341e+08	1.4741e+08	1.53983e+08
9	21.2142	2	735.902	1469.79	0.0718767	48.9051	78.68	EVGPTNADPVCLAK	[11] Carbamidomethyl (C)	CERU_HUMAN	CERU_HUMAN			Ceruloplasmin OS=Homo sapiens OX=9606 GN=CP PE=1 SV=1	1.81178e+08	1.94984e+08	1.90496e+08	2.05948e+08	2.05528e+08	1.95847e+08	1.80037e+08	1.79515e+08	1.8679e+08	1.51037e+08	1.48161e+08	1.52196e+08	2.74911e+08	2.77184e+08	2.73167e+08	3.18513e+08	3.39001e+08	3.09743e+08	1.93603e+08	1.94817e+08	1.9242e+08	2.0625e+08	2.00243e+08	1.98524e+08	1.74e+08	1.77759e+08	1.83572e+08
140	22.0715	2	735.87	1469.73	0.00792261	5.39057	49.99	EVGPTNADPVCLAK	[11] Carbamidomethyl (C)	CERU_HUMAN	CERU_HUMAN			Ceruloplasmin OS=Homo sapiens OX=9606 GN=CP PE=1 SV=1	7.14551e+07	7.36627e+07	7.81087e+07	8.75511e+07	9.34723e+07	8.79584e+07	7.42042e+07	7.62585e+07	7.58274e+07	7.42594e+07	7.37386e+07	8.22849e+07	7.18741e+07	7.95268e+07	7.5331e+07	8.06784e+07	7.77879e+07	6.9887e+07	8.10884e+07	7.8418e+07	8.16972e+07	7.3872e+07	7.43163e+07	7.29748e+07	7.32636e+07	7.63461e+07	7.0417e+07
17	37.0882	2	735.529	1469.04	0.211553	144.028	95.56	DIASGLIGPLIICK	[13] Carbamidomethyl (C)	CERU_HUMAN	CERU_HUMAN			Ceruloplasmin OS=Homo sapiens OX=9606 GN=CP PE=1 SV=1	1.7579e+08	1.75828e+08	1.76437e+08	2.37395e+08	2.55892e+08	2.61923e+08	2.14139e+08	2.12987e+08	2.18518e+08	1.94777e+08	1.88561e+08	1.87537e+08	3.27721e+08	2.75694e+08	2.92448e+08	3.33158e+08	3.30701e+08	3.33584e+08	2.34021e+08	2.20188e+08	2.23733e+08	2.2918e+08	2.3207e+08	2.3828e+08	1.77624e+08	1.92482e+08	1.9836e+08
11660	37.0882	3	490.593	1468.76	-0.0749614	-51.0347	60.57	DIASGLIGPLIICK	[13] Carbamidomethyl (C)	CERU_HUMAN	CERU_HUMAN			Ceruloplasmin OS=Homo sapiens OX=9606 GN=CP PE=1 SV=1	747686	349897	506870	549034	994206	548965	742493	655100	188010	792208	698306	362101	842635	629304	1.33619e+06	2.1922e+06	1.11183e+06	1.63916e+06	965834	420996	257181	559718	956741	845370	737878	500159	518888
38512	62.0968	2	735.42	1468.82	-0.00766625	-5.21928	42.51	DIASGLIGPLIICK	[13] Carbamidomethyl (C)	CERU_HUMAN	CERU_HUMAN			Ceruloplasmin OS=Homo sapiens OX=9606 GN=CP PE=1 SV=1	3.1013e+06	3.64841e+06	3.51021e+06	3.10264e+06	2.8376e+06	2.10888e+06	3.17884e+06	2.97745e+06	3.16978e+06	3.19095e+06	2.68994e+06	3.27526e+06	2.66e+06	3.29747e+06	2.61053e+06	3.49004e+06	3.59371e+06	2.05945e+06	2.1914e+06	2.85907e+06	3.43809e+06	3.00887e+06	2.10122e+06	2.28822e+06	3.09137e+06	1.96677e+06	1.96383e+06
28	21	3	752.793	2255.36	0.203168	90.0906	94.94	KAEEEHLGILGPQLHADVGDK		CERU_HUMAN	CERU_HUMAN			Ceruloplasmin OS=Homo sapiens OX=9606 GN=CP PE=1 SV=1	1.26043e+08	1.38493e+08	1.28022e+08	1.3044e+08	1.33427e+08	1.39624e+08	1.25381e+08	1.18679e+08	1.39259e+08	1.31269e+08	1.09905e+08	1.29923e+08	1.52034e+08	1.65035e+08	1.7307e+08	2.17154e+08	2.00639e+08	1.8893e+08	1.14021e+08	1.25817e+08	1.39051e+08	1.14521e+08	1.37099e+08	1.39347e+08	9.17498e+07	9.83963e+07	1.21751e+08
327	21.031	4	564.825	2255.27	0.117366	52.0436	53.46	KAEEEHLGILGPQLHADVGDK		CERU_HUMAN	CERU_HUMAN			Ceruloplasmin OS=Homo sapiens OX=9606 GN=CP PE=1 SV=1	2.8325e+07	3.11311e+07	3.76265e+07	3.58214e+07	3.07341e+07	3.22218e+07	2.94266e+07	3.68288e+07	3.10263e+07	2.21586e+07	3.06598e+07	1.85595e+07	5.46447e+07	4.89568e+07	4.57988e+07	4.09051e+07	5.38075e+07	4.66365e+07	3.0332e+07	2.41511e+07	2.25454e+07	3.51054e+07	2.72053e+07	2.62013e+07	3.04157e+07	2.75694e+07	1.58638e+07
1123	21.031	2	1128.53	2255.04	-0.118381	-52.4935	100.65	KAEEEHLGILGPQLHADVGDK		CERU_HUMAN	CERU_HUMAN			Ceruloplasmin OS=Homo sapiens OX=9606 GN=CP PE=1 SV=1	1.20526e+07	1.52638e+07	1.01081e+07	1.05491e+07	1.37703e+07	9.78673e+06	1.21457e+07	1.01518e+07	1.45833e+07	1.54571e+07	1.14625e+07	1.41789e+07	1.12732e+07	1.53682e+07	1.51734e+07	2.24284e+07	1.76192e+07	1.63332e+07	9.25109e+06	1.43188e+07	1.48683e+07	1.26587e+07	1.28728e+07	1.18882e+07	8.69233e+06	6.93714e+06	1.16176e+07
31	39.209	2	788.547	1575.08	0.23111	146.751	96.96	DLYSGLIGPLIVCR	[13] Carbamidomethyl (C)	CERU_HUMAN	CERU_HUMAN			Ceruloplasmin OS=Homo sapiens OX=9606 GN=CP PE=1 SV=1	1.46138e+08	1.30739e+08	1.19897e+08	2.29956e+08	2.33408e+08	2.44352e+08	1.98762e+08	2.00474e+08	1.88878e+08	1.7595e+08	1.82126e+08	1.73468e+08	2.636e+08	2.10331e+08	2.17608e+08	2.72891e+08	2.62874e+08	2.63098e+08	2.10721e+08	1.84051e+08	1.92281e+08	2.04967e+08	2.08283e+08	2.16676e+08	1.31921e+08	1.53289e+08	1.34259e+08
4538	39.2427	3	525.963	1574.87	0.0175552	11.1472	69.75	DLYSGLIGPLIVCR	[13] Carbamidomethyl (C)	CERU_HUMAN	CERU_HUMAN			Ceruloplasmin OS=Homo sapiens OX=9606 GN=CP PE=1 SV=1	572110	732139	698639	1.12235e+06	2.50555e+06	2.02574e+06	1.50857e+06	1.96865e+06	646048	1.30265e+06	1.69135e+06	626905	2.37994e+06	1.59222e+06	1.08778e+06	4.12767e+06	2.70655e+06	4.28277e+06	2.25886e+06	706213	889352	1.94396e+06	2.18528e+06	1.30503e+06	969938	1.44355e+06	815941
45	15.5546	2	783.859	1565.7	-0.017029	-10.8761	99.88	VNKDDEEFIESNK		CERU_HUMAN	CERU_HUMAN			Ceruloplasmin OS=Homo sapiens OX=9606 GN=CP PE=1 SV=1	1.14439e+08	1.22855e+08	1.24958e+08	1.40422e+08	1.27623e+08	1.42581e+08	1.41312e+08	1.3872e+08	1.53435e+08	1.17759e+08	1.41964e+08	1.39002e+08	1.62239e+08	1.78175e+08	1.55906e+08	1.79445e+08	2.11637e+08	1.94754e+08	1.30649e+08	1.2805e+08	1.48546e+08	1.26315e+08	1.65388e+08	1.54651e+08	1.16947e+08	1.1238e+08	1.17404e+08
426	15.5546	3	522.908	1565.7	-0.0197801	-12.6332	55.61	VNKDDEEFIESNK		CERU_HUMAN	CERU_HUMAN			Ceruloplasmin OS=Homo sapiens OX=9606 GN=CP PE=1 SV=1	4.20366e+07	3.95928e+07	3.7296e+07	3.6082e+07	4.194e+07	3.84661e+07	3.63345e+07	3.75026e+07	3.9655e+07	3.58933e+07	3.18428e+07	3.30236e+07	5.82499e+07	5.24269e+07	5.89153e+07	5.78616e+07	4.50987e+07	4.70183e+07	3.7056e+07	4.02093e+07	3.37294e+07	4.34044e+07	2.87211e+07	3.47872e+07	3.04917e+07	3.39254e+07	3.3047e+07
46	18.9202	2	952.437	1902.86	0.0467967	24.5935	118.09	NNEGTYYSPNYNPQSR		CERU_HUMAN	CERU_HUMAN			Ceruloplasmin OS=Homo sapiens OX=9606 GN=CP PE=1 SV=1	9.68491e+07	1.0967e+08	9.94448e+07	1.06331e+08	1.11236e+08	1.0476e+08	1.03862e+08	1.03835e+08	1.11413e+08	1.01133e+08	9.76657e+07	1.14462e+08	1.64789e+08	1.42354e+08	1.50193e+08	1.76095e+08	1.70014e+08	1.58695e+08	1.02724e+08	1.09183e+08	1.14984e+08	9.27605e+07	1.23906e+08	1.36645e+08	9.01883e+07	8.66206e+07	1.21456e+08
48	28.2583	2	760.434	1518.85	0.117841	77.5913	102.84	ALYLQYTDETFR		CERU_HUMAN	CERU_HUMAN			Ceruloplasmin OS=Homo sapiens OX=9606 GN=CP PE=1 SV=1	9.91117e+07	9.47698e+07	9.42069e+07	1.21743e+08	1.2389e+08	1.30716e+08	1.32228e+08	1.39914e+08	1.32269e+08	1.10238e+08	1.0723e+08	1.16816e+08	1.86065e+08	1.48877e+08	1.49608e+08	1.80142e+08	1.62988e+08	1.60093e+08	1.18441e+08	1.21706e+08	1.20678e+08	1.46794e+08	1.46392e+08	1.47883e+08	8.86768e+07	8.77554e+07	9.06026e+07
144	32.154	2	1253.04	2504.07	-0.0515799	-20.598	121.22	SGAGTEDSACIPWAYYSTVDQVK	[10] Carbamidomethyl (C)	CERU_HUMAN	CERU_HUMAN			Ceruloplasmin OS=Homo sapiens OX=9606 GN=CP PE=1 SV=1	6.58992e+07	5.92148e+07	5.82267e+07	7.28154e+07	8.37883e+07	8.64627e+07	6.97558e+07	6.75032e+07	8.36103e+07	6.1625e+07	6.50778e+07	7.0693e+07	1.21457e+08	8.75791e+07	8.63738e+07	9.94093e+07	1.05559e+08	1.06362e+08	8.19851e+07	7.41388e+07	7.65329e+07	6.94011e+07	7.55111e+07	8.92998e+07	5.86392e+07	5.8587e+07	6.66452e+07
569	32.154	3	835.783	2504.33	0.211571	84.4892	56.85	SGAGTEDSACIPWAYYSTVDQVK	[10] Carbamidomethyl (C)	CERU_HUMAN	CERU_HUMAN			Ceruloplasmin OS=Homo sapiens OX=9606 GN=CP PE=1 SV=1	1.71304e+07	2.59026e+07	2.13911e+07	2.8475e+07	2.40788e+07	2.64274e+07	2.36228e+07	3.08965e+07	1.53098e+07	2.50745e+07	1.8381e+07	1.86322e+07	2.80055e+07	2.81569e+07	3.13396e+07	3.74919e+07	2.8349e+07	3.52859e+07	2.85147e+07	2.8711e+07	2.33059e+07	2.83552e+07	2.45424e+07	1.72142e+07	1.54993e+07	2.03205e+07	1.50939e+07
177	22.0413	2	716.331	1430.65	0.0163366	11.4192	100.09	QSEDSTFYLGER		CERU_HUMAN	CERU_HUMAN			Ceruloplasmin OS=Homo sapiens OX=9606 GN=CP PE=1 SV=1	4.44537e+07	4.56904e+07	5.02308e+07	5.92894e+07	5.60538e+07	5.51044e+07	5.34369e+07	6.00976e+07	5.79002e+07	4.91673e+07	5.14409e+07	4.5204e+07	7.53297e+07	7.62329e+07	7.16443e+07	7.44842e+07	7.5642e+07	7.01502e+07	5.4015e+07	5.2869e+07	5.64277e+07	5.34092e+07	5.86645e+07	6.12835e+07	3.13053e+07	2.7936e+07	3.22867e+07
178	23.9392	3	724.419	2170.24	0.170079	78.3751	66.69	LISVDTEHSNIYLQNGPDR		CERU_HUMAN	CERU_HUMAN			Ceruloplasmin OS=Homo sapiens OX=9606 GN=CP PE=1 SV=1	4.25139e+07	4.65916e+07	4.48708e+07	4.21121e+07	4.11248e+07	3.78046e+07	4.27081e+07	5.16101e+07	4.8437e+07	3.8713e+07	4.18255e+07	4.06845e+07	6.88393e+07	6.01526e+07	6.57058e+07	6.95136e+07	7.18361e+07	6.29068e+07	4.37018e+07	4.64144e+07	4.55107e+07	4.67852e+07	4.665e+07	4.18461e+07	2.85786e+07	2.5062e+07	2.6497e+07
920	23.9392	2	1085.98	2169.95	-0.113694	-52.392	109.34	LISVDTEHSNIYLQNGPDR		CERU_HUMAN	CERU_HUMAN			Ceruloplasmin OS=Homo sapiens OX=9606 GN=CP PE=1 SV=1	1.36403e+07	1.38896e+07	1.33246e+07	1.12526e+07	1.25682e+07	1.35038e+07	1.51201e+07	1.15427e+07	1.35618e+07	1.10728e+07	1.15369e+07	1.37016e+07	1.58719e+07	1.38889e+07	1.23626e+07	2.08409e+07	1.71205e+07	2.12042e+07	1.02996e+07	1.2795e+07	1.31063e+07	1.32547e+07	1.39214e+07	1.53427e+07	8.85851e+06	9.12473e+06	1.29404e+07
232	37.3175	3	638.116	1911.33	0.20389	106.686	44.45	TTIEKPVWLGFLGPIIK		CERU_HUMAN	CERU_HUMAN			Ceruloplasmin OS=Homo sapiens OX=9606 GN=CP PE=1 SV=1	3.49101e+07	3.41685e+07	4.14814e+07	4.79481e+07	5.95973e+07	6.43268e+07	6.14537e+07	6.37022e+07	5.28515e+07	4.32738e+07	4.03364e+07	3.53048e+07	9.10299e+07	6.21901e+07	7.72198e+07	7.76514e+07	7.09315e+07	7.4896e+07	5.62021e+07	3.97577e+07	4.57064e+07	5.35811e+07	5.83559e+07	5.12619e+07	1.8568e+07	2.14424e+07	1.79515e+07
303	37.3175	2	956.605	1911.2	0.0728566	38.1224	80.62	TTIEKPVWLGFLGPIIK		CERU_HUMAN	CERU_HUMAN			Ceruloplasmin OS=Homo sapiens OX=9606 GN=CP PE=1 SV=1	5.58053e+07	4.59295e+07	4.28977e+07	5.41452e+07	4.95017e+07	5.07715e+07	5.81728e+07	5.5468e+07	7.08486e+07	4.11872e+07	4.24799e+07	5.20441e+07	6.73551e+07	8.03885e+07	6.50339e+07	5.76241e+07	7.24585e+07	6.04203e+07	5.14093e+07	6.12743e+07	5.99812e+07	6.04209e+07	5.42321e+07	6.95716e+07	2.17516e+07	2.11436e+07	2.51075e+07
235	17.3067	2	602.267	1202.52	-0.000828425	-0.688907	73.17	EYTDASFTNR		CERU_HUMAN	CERU_HUMAN			Ceruloplasmin OS=Homo sapiens OX=9606 GN=CP PE=1 SV=1	5.17306e+07	5.44827e+07	5.36916e+07	5.66184e+07	5.71574e+07	5.63219e+07	6.1449e+07	5.76186e+07	6.25357e+07	4.77808e+07	5.08347e+07	5.31954e+07	8.14537e+07	7.58911e+07	7.59683e+07	7.78095e+07	7.50206e+07	7.38957e+07	5.58785e+07	5.40047e+07	5.63534e+07	6.14495e+07	7.02574e+07	6.56858e+07	3.48049e+07	3.79808e+07	3.81032e+07
291	23.2627	3	710.052	2127.14	0.0760135	35.7364	84.69	AEEEHLGILGPQLHADVGDK		CERU_HUMAN	CERU_HUMAN			Ceruloplasmin OS=Homo sapiens OX=9606 GN=CP PE=1 SV=1	2.69501e+07	2.69564e+07	2.32319e+07	2.75446e+07	3.0231e+07	2.57246e+07	2.81071e+07	2.59948e+07	3.07814e+07	2.60829e+07	2.57565e+07	2.23124e+07	3.34511e+07	3.67342e+07	3.59013e+07	4.0825e+07	4.0579e+07	4.28396e+07	3.22307e+07	3.17337e+07	2.95159e+07	2.64594e+07	2.87548e+07	2.63901e+07	2.58886e+07	2.46386e+07	2.73844e+07
2049	23.293	2	1064.48	2126.95	-0.107502	-50.5401	75.71	AEEEHLGILGPQLHADVGDK		CERU_HUMAN	CERU_HUMAN			Ceruloplasmin OS=Homo sapiens OX=9606 GN=CP PE=1 SV=1	4.14044e+06	3.9009e+06	2.52007e+06	2.50967e+06	4.24715e+06	2.88315e+06	3.94585e+06	2.08894e+06	3.7001e+06	3.62381e+06	2.55803e+06	2.86368e+06	2.4016e+06	3.82201e+06	3.34921e+06	3.27868e+06	3.8874e+06	6.06349e+06	2.16511e+06	3.2888e+06	4.13788e+06	2.85107e+06	4.38874e+06	3.26e+06	3.78919e+06	3.81611e+06	3.46661e+06
322	11.9138	2	590.806	1179.6	-0.00681617	-5.77836	76.36	IYHSHIDAPK		CERU_HUMAN	CERU_HUMAN			Ceruloplasmin OS=Homo sapiens OX=9606 GN=CP PE=1 SV=1	1.85562e+07	1.47503e+07	2.00313e+07	1.81122e+07	1.67553e+07	1.70551e+07	1.44948e+07	1.68472e+07	1.45447e+07	1.45837e+07	1.53411e+07	1.96488e+07	2.9124e+07	2.89131e+07	2.44544e+07	2.67998e+07	3.26501e+07	3.33649e+07	1.82854e+07	1.46685e+07	1.93734e+07	1.83146e+07	2.01832e+07	2.02287e+07	1.64885e+07	1.76463e+07	1.59561e+07
407	20.6653	3	830.686	2489.04	-0.0184953	-7.43066	51.88	MFTTAPDQVDKEDEDFQESNK	[1] Oxidation (M)	CERU_HUMAN	CERU_HUMAN			Ceruloplasmin OS=Homo sapiens OX=9606 GN=CP PE=1 SV=1	6.2877e+07	7.31066e+07	7.13213e+07	5.7283e+07	4.89299e+07	5.75403e+07	5.09942e+07	5.51727e+07	5.40802e+07	4.87319e+07	5.29112e+07	4.93885e+07	7.38382e+07	7.24751e+07	6.71359e+07	8.83967e+07	9.71873e+07	9.51201e+07	5.97959e+07	5.33137e+07	5.90048e+07	4.75453e+07	5.25455e+07	5.22178e+07	6.06294e+07	6.66299e+07	6.47911e+07
3182	20.6347	2	1245.45	2488.89	-0.166134	-66.7458	60.69	MFTTAPDQVDKEDEDFQESNK	[1] Oxidation (M)	CERU_HUMAN	CERU_HUMAN			Ceruloplasmin OS=Homo sapiens OX=9606 GN=CP PE=1 SV=1	5.64071e+06	7.42374e+06	4.89867e+06	3.82331e+06	5.43037e+06	3.15255e+06	5.48865e+06	4.85557e+06	4.98922e+06	4.83917e+06	4.65983e+06	6.03919e+06	4.96611e+06	4.82596e+06	5.28785e+06	1.11022e+07	9.50383e+06	7.37988e+06	5.45553e+06	6.7918e+06	5.48518e+06	3.55005e+06	3.57082e+06	4.31013e+06	5.20773e+06	5.62909e+06	7.53138e+06
583	18.5548	2	794.339	1586.66	-0.0686908	-43.2908	57.91	RQSEDSTFYLGER		CERU_HUMAN	CERU_HUMAN			Ceruloplasmin OS=Homo sapiens OX=9606 GN=CP PE=1 SV=1	2.55487e+07	2.74317e+07	2.53293e+07	3.37172e+07	3.05537e+07	3.78336e+07	3.77238e+07	3.29155e+07	4.03934e+07	2.53583e+07	2.50938e+07	2.98401e+07	3.67995e+07	4.53908e+07	4.08862e+07	3.55942e+07	4.19481e+07	3.67297e+07	2.9154e+07	2.79597e+07	3.45787e+07	2.91229e+07	3.4637e+07	3.92893e+07	2.42061e+07	2.61158e+07	2.51007e+07
614	14.3732	2	666.312	1330.61	-0.00663934	-4.98967	59.4	EYTDASFTNRK		CERU_HUMAN	CERU_HUMAN			Ceruloplasmin OS=Homo sapiens OX=9606 GN=CP PE=1 SV=1	1.92206e+07	2.00572e+07	2.19103e+07	2.61903e+07	2.44649e+07	2.37773e+07	2.43028e+07	2.48552e+07	2.50251e+07	1.98736e+07	2.3412e+07	2.6512e+07	2.4719e+07	2.88071e+07	2.40024e+07	2.4959e+07	2.85841e+07	2.38337e+07	1.93293e+07	2.13766e+07	2.49206e+07	2.4297e+07	2.52867e+07	2.23663e+07	1.71012e+07	1.49682e+07	1.5636e+07
620	21.8287	3	767.063	2298.17	0.00728088	3.16813	91.24	KLISVDTEHSNIYLQNGPDR		CERU_HUMAN	CERU_HUMAN			Ceruloplasmin OS=Homo sapiens OX=9606 GN=CP PE=1 SV=1	2.54645e+07	2.93002e+07	2.94161e+07	2.72453e+07	2.52553e+07	2.87324e+07	2.49597e+07	2.60913e+07	2.74859e+07	2.49327e+07	2.321e+07	2.44458e+07	3.38562e+07	3.34723e+07	3.21467e+07	4.0649e+07	3.57289e+07	3.37468e+07	2.79967e+07	2.08909e+07	2.55521e+07	2.40106e+07	2.86539e+07	2.6263e+07	2.18357e+07	2.90491e+07	2.35629e+07
635	38.8017	3	829.869	2486.59	0.305862	123.02	80.04	GPEEEHLGILGPVIWAEVGDTIR		CERU_HUMAN	CERU_HUMAN			Ceruloplasmin OS=Homo sapiens OX=9606 GN=CP PE=1 SV=1	8.78285e+06	7.13189e+06	5.63429e+06	3.84307e+07	3.90945e+07	2.93551e+07	6.40306e+07	6.04608e+07	4.45772e+07	4.24921e+07	3.54265e+07	2.7763e+07	4.43078e+07	2.52396e+07	2.82127e+07	3.48338e+07	2.9374e+07	2.90428e+07	4.96432e+07	3.53257e+07	3.29618e+07	4.76139e+07	4.09659e+07	3.34162e+07	1.53395e+07	1.48317e+07	9.70359e+06
713	18.614	3	719.034	2154.08	0.0155665	7.22659	39.86	NLASRPYTFHSHGITYYK		CERU_HUMAN	CERU_HUMAN			Ceruloplasmin OS=Homo sapiens OX=9606 GN=CP PE=1 SV=1	2.286e+07	2.43035e+07	2.31243e+07	2.49875e+07	2.62866e+07	2.72515e+07	2.58518e+07	2.51362e+07	2.60276e+07	2.27515e+07	2.4888e+07	2.40663e+07	3.39696e+07	3.05541e+07	3.434e+07	3.25176e+07	3.58857e+07	3.2689e+07	2.43104e+07	2.4946e+07	3.08844e+07	2.85171e+07	3.26953e+07	3.2033e+07	3.88667e+07	3.98838e+07	5.34657e+07
956	15.2145	2	509.22	1016.43	-0.0299221	-29.4376	37.63	QYTDSTFR		CERU_HUMAN	CERU_HUMAN			Ceruloplasmin OS=Homo sapiens OX=9606 GN=CP PE=1 SV=1	1.91217e+07	1.94633e+07	1.84693e+07	1.97733e+07	2.02763e+07	2.06754e+07	2.28799e+07	2.26549e+07	2.2096e+07	1.84992e+07	2.02425e+07	1.83689e+07	3.38788e+07	3.03805e+07	3.24908e+07	3.16499e+07	2.67564e+07	2.57925e+07	2.00509e+07	1.9447e+07	2.01124e+07	2.54557e+07	2.64612e+07	2.73151e+07	1.77342e+07	1.80121e+07	1.71828e+07
1095	28.1357	2	1266.04	2530.07	-0.165227	-65.301	54.08	SVPPSASHVAPTETFTYEWTVPK		CERU_HUMAN	CERU_HUMAN			Ceruloplasmin OS=Homo sapiens OX=9606 GN=CP PE=1 SV=1	3.54782e+07	2.39327e+07	2.88889e+07	2.65389e+07	2.33819e+07	2.69085e+07	2.62842e+07	2.07287e+07	3.00908e+07	2.2631e+07	2.38142e+07	2.96859e+07	2.43016e+07	3.66142e+07	3.45218e+07	4.04563e+07	4.94929e+07	4.73071e+07	3.04027e+07	2.59464e+07	2.78365e+07	1.84984e+07	2.20524e+07	2.98962e+07	2.23967e+07	2.39632e+07	2.66349e+07
1293	31.0147	3	800.058	2397.15	0.0601086	25.0757	65.41	HYYIGIIETTWDYASDHGEK		CERU_HUMAN	CERU_HUMAN			Ceruloplasmin OS=Homo sapiens OX=9606 GN=CP PE=1 SV=1	2.66858e+07	2.73152e+07	2.69459e+07	2.20612e+07	2.40522e+07	2.44545e+07	4.09657e+07	3.46299e+07	3.3401e+07	2.48298e+07	2.51425e+07	2.645e+07	3.48501e+07	3.20103e+07	3.20782e+07	3.72759e+07	3.15606e+07	2.96516e+07	2.83408e+07	2.91954e+07	2.90002e+07	2.49578e+07	2.38706e+07	2.17494e+07	1.18708e+07	1.45819e+07	1.44288e+07
18852	44.4757	3	800.134	2397.38	0.287432	119.909	34.08	HYYIGIIETTWDYASDHGEK		CERU_HUMAN	CERU_HUMAN			Ceruloplasmin OS=Homo sapiens OX=9606 GN=CP PE=1 SV=1	1.20127e+06	1.50282e+06	1.61803e+06	1.4553e+06	1.71183e+06	1.14131e+06	1.46269e+06	1.99487e+06	1.46906e+06	2.00805e+06	1.88767e+06	1.69887e+06	1.82236e+06	1.83309e+06	1.83179e+06	2.12227e+06	1.80872e+06	1.96969e+06	863672	1.42852e+06	980895	1.48041e+06	1.19221e+06	1.45302e+06	1.3512e+06	847763	808172
33249	41.8987	3	800.122	2397.34	0.251791	105.04	40.29	HYYIGIIETTWDYASDHGEK		CERU_HUMAN	CERU_HUMAN			Ceruloplasmin OS=Homo sapiens OX=9606 GN=CP PE=1 SV=1	1.42651e+06	1.67317e+06	1.39212e+06	1.76553e+06	1.86979e+06	1.37473e+06	2.21105e+06	2.74098e+06	1.70082e+06	2.16936e+06	1.54015e+06	1.26666e+06	1.59444e+06	1.77252e+06	1.83381e+06	2.01301e+06	1.76317e+06	1.88249e+06	1.28959e+06	1.80368e+06	1.47869e+06	1.45193e+06	1.73505e+06	1.03586e+06	1.12637e+06	939277	1.06479e+06
1345	18.3732	2	450.728	899.442	0.00308379	3.42857	42.57	GEFYIGSK		CERU_HUMAN	CERU_HUMAN			Ceruloplasmin OS=Homo sapiens OX=9606 GN=CP PE=1 SV=1	1.29673e+07	1.04478e+07	1.36634e+07	1.16411e+07	1.12614e+07	1.18704e+07	1.0621e+07	1.2529e+07	1.04794e+07	1.32787e+07	1.35466e+07	1.09642e+07	1.9645e+07	1.82929e+07	1.75842e+07	2.33569e+07	2.20585e+07	2.18478e+07	1.27631e+07	1.17001e+07	8.92317e+06	2.09438e+07	1.39552e+07	1.49685e+07	2.05989e+07	2.01125e+07	1.72207e+07
1653	12.0646	2	798.346	1594.68	-0.00864595	-5.42172	125.39	VDKDNEDFQESNR		CERU_HUMAN	CERU_HUMAN			Ceruloplasmin OS=Homo sapiens OX=9606 GN=CP PE=1 SV=1	9.70042e+06	7.4125e+06	8.92396e+06	8.05455e+06	8.32005e+06	7.89754e+06	6.73766e+06	7.33766e+06	7.57623e+06	8.41695e+06	1.00231e+07	1.24208e+07	1.3127e+07	1.24801e+07	1.28304e+07	1.2568e+07	1.598e+07	1.40517e+07	7.56104e+06	7.20418e+06	9.65251e+06	7.95951e+06	9.52077e+06	9.27281e+06	7.08557e+06	6.45908e+06	6.65694e+06
3483	12.0646	3	532.561	1594.66	-0.0243937	-15.2969	58.12	VDKDNEDFQESNR		CERU_HUMAN	CERU_HUMAN			Ceruloplasmin OS=Homo sapiens OX=9606 GN=CP PE=1 SV=1	2.19927e+06	2.21638e+06	2.07712e+06	1.31846e+06	1.49538e+06	1.52801e+06	2.14788e+06	2.14444e+06	2.13563e+06	1.62542e+06	2.1368e+06	1.32986e+06	3.34645e+06	2.90762e+06	2.84266e+06	3.34795e+06	2.51315e+06	3.14234e+06	1.53116e+06	1.98498e+06	1.31076e+06	1.94764e+06	1.67044e+06	1.77651e+06	816576	1.11742e+06	1.33957e+06
1860	17.3067	2	595.76	1189.51	-0.0262207	-22.0429	75.4	MYYSAVDPTK	[1] Oxidation (M)	CERU_HUMAN	CERU_HUMAN			Ceruloplasmin OS=Homo sapiens OX=9606 GN=CP PE=1 SV=1	1.45407e+07	1.38683e+07	1.50912e+07	1.29004e+07	1.40946e+07	1.46789e+07	1.31382e+07	1.28719e+07	1.35054e+07	1.44405e+07	1.41154e+07	1.19924e+07	1.65681e+07	1.77276e+07	1.83394e+07	1.94621e+07	2.15542e+07	1.78916e+07	1.69895e+07	1.62092e+07	1.6349e+07	1.49837e+07	1.26807e+07	1.30091e+07	1.74595e+07	2.00687e+07	1.85508e+07
1953	35.8925	3	924.889	2771.65	0.221449	79.9044	80.28	ERGPEEEHLGILGPVIWAEVGDTIR		CERU_HUMAN	CERU_HUMAN			Ceruloplasmin OS=Homo sapiens OX=9606 GN=CP PE=1 SV=1	4.91668e+06	4.80841e+06	3.93521e+06	8.84536e+06	6.58004e+06	6.79058e+06	2.44727e+07	1.86813e+07	1.89625e+07	1.24794e+07	9.90326e+06	1.03286e+07	1.99699e+07	1.51707e+07	1.19917e+07	8.6638e+06	6.98094e+06	8.45872e+06	1.45254e+07	1.41361e+07	1.11705e+07	7.87042e+06	7.17047e+06	6.63775e+06	4.24994e+06	3.38334e+06	3.43167e+06
2069	24.3417	3	549.981	1646.92	0.0915984	55.621	47.5	KALYLQYTDETFR		CERU_HUMAN	CERU_HUMAN			Ceruloplasmin OS=Homo sapiens OX=9606 GN=CP PE=1 SV=1	3.15157e+06	4.00973e+06	3.5333e+06	5.78833e+06	4.46121e+06	5.67622e+06	4.13863e+06	5.4317e+06	4.75047e+06	3.13927e+06	3.3348e+06	3.41714e+06	8.53625e+06	5.2157e+06	8.2068e+06	5.80819e+06	6.19175e+06	5.61651e+06	4.20153e+06	4.25323e+06	4.06726e+06	3.80959e+06	5.09263e+06	4.00556e+06	1.91725e+06	2.435e+06	1.64527e+06
2166	14.2435	2	680.344	1358.67	-0.0451197	-33.2075	57.33	AETGDKVYVHLK		CERU_HUMAN	CERU_HUMAN			Ceruloplasmin OS=Homo sapiens OX=9606 GN=CP PE=1 SV=1	4.94509e+06	5.05069e+06	5.25689e+06	7.72026e+06	6.6656e+06	6.52285e+06	6.2244e+06	7.81844e+06	7.10667e+06	7.10318e+06	6.92819e+06	7.8031e+06	8.6434e+06	1.06944e+07	8.4376e+06	6.71325e+06	8.03514e+06	6.5061e+06	5.34707e+06	6.30277e+06	7.84898e+06	6.72327e+06	6.57231e+06	5.5604e+06	7.70916e+06	7.4223e+06	7.10105e+06
5352	31.9007	2	604.348	1206.68	0.0486004	40.2778	54.4	DIFTGLIGPMK	[10] Oxidation (M)	CERU_HUMAN	CERU_HUMAN			Ceruloplasmin OS=Homo sapiens OX=9606 GN=CP PE=1 SV=1	2.26038e+06	2.56042e+06	1.76398e+06	3.01606e+06	3.78266e+06	5.26406e+06	3.55262e+06	4.41771e+06	2.79519e+06	3.83805e+06	2.8445e+06	4.47654e+06	4.92711e+06	3.39462e+06	4.86606e+06	4.99778e+06	4.77797e+06	4.41716e+06	6.5586e+06	4.67358e+06	4.45243e+06	3.79155e+06	3.75158e+06	3.63914e+06	5.68367e+06	4.73082e+06	5.22859e+06
6287	30.7003	3	1237.12	3708.35	-0.268443	-72.3836	54.94	ADDKVYPGEQYTYMLLATEEQSPGEGDGNCVTR	[14] Oxidation (M)|[30] Carbamidomethyl (C)	CERU_HUMAN	CERU_HUMAN			Ceruloplasmin OS=Homo sapiens OX=9606 GN=CP PE=1 SV=1	2.21161e+06	1.76188e+06	1.66124e+06	1.19497e+06	1.31492e+06	2.08386e+06	2.63231e+06	2.48201e+06	1.92931e+06	914335	1.1558e+06	1.52774e+06	2.80136e+06	2.3771e+06	2.76081e+06	2.60088e+06	2.27311e+06	2.82172e+06	1.47041e+06	1.62773e+06	1.63463e+06	1.55806e+06	1.53574e+06	2.3553e+06	1.90276e+06	2.01921e+06	1.91622e+06
7672	43.3697	3	1054.17	3159.48	-0.0490746	-15.5323	49.78	DVDKEFYLFPTVFDENESLLLEDNIR		CERU_HUMAN	CERU_HUMAN			Ceruloplasmin OS=Homo sapiens OX=9606 GN=CP PE=1 SV=1	479810	568892	691013	1.63054e+06	1.64637e+06	1.27409e+06	2.48355e+06	2.09913e+06	1.54143e+06	1.07642e+06	1.19592e+06	677469	1.48805e+06	1.36339e+06	1.20147e+06	1.38731e+06	1.23432e+06	1.45546e+06	1.60636e+06	1.12345e+06	793610	1.41213e+06	1.35679e+06	824562	572245	657577	351336
505	23.6623	2	770.903	1539.79	0.0739053	47.9993	86.62	AFTECCVVASQLR	[5] Carbamidomethyl (C)|[6] Carbamidomethyl (C)	CO5_HUMAN	CO5_HUMAN			Complement C5 OS=Homo sapiens OX=9606 GN=C5 PE=1 SV=4	7.72095e+07	7.74618e+07	7.89208e+07	6.65381e+07	7.01251e+07	6.36447e+07	4.97566e+07	5.10299e+07	5.56837e+07	5.75992e+07	6.03625e+07	6.21789e+07	5.25291e+07	4.51728e+07	4.83124e+07	4.97367e+07	4.80832e+07	4.93577e+07	5.027e+07	5.03595e+07	4.8262e+07	5.49004e+07	5.11531e+07	5.94391e+07	5.38448e+07	5.04873e+07	6.11701e+07
536	17.4588	2	728.318	1454.62	-0.041314	-28.4011	68.93	TDAPDLPEENQAR		CO5_HUMAN	CO5_HUMAN			Complement C5 OS=Homo sapiens OX=9606 GN=C5 PE=1 SV=4	2.36908e+07	2.57704e+07	2.69609e+07	2.37551e+07	2.41101e+07	2.33303e+07	2.24401e+07	2.3524e+07	2.44132e+07	2.64982e+07	2.75227e+07	2.70638e+07	2.5284e+07	2.57767e+07	2.5405e+07	3.48432e+07	3.42278e+07	3.11565e+07	2.7743e+07	2.93935e+07	2.79288e+07	2.63196e+07	3.08752e+07	3.3368e+07	2.28451e+07	2.36145e+07	2.59483e+07
567	20.4812	2	612.306	1222.6	0.0149015	12.1885	74.24	ESYSGVTLDPR		CO5_HUMAN	CO5_HUMAN			Complement C5 OS=Homo sapiens OX=9606 GN=C5 PE=1 SV=4	2.0941e+07	2.34e+07	2.42222e+07	2.49534e+07	2.43617e+07	2.50134e+07	1.91473e+07	1.96391e+07	2.06425e+07	2.27024e+07	2.30427e+07	2.61056e+07	2.62437e+07	2.43144e+07	2.2213e+07	3.05397e+07	2.71246e+07	2.57121e+07	2.47617e+07	2.51362e+07	2.57944e+07	2.51739e+07	2.62545e+07	2.71625e+07	2.76342e+07	2.87454e+07	2.87955e+07
722	24.3723	2	680.408	1358.8	0.0465611	34.2675	96.66	FQNSAILTIQPK		CO5_HUMAN	CO5_HUMAN			Complement C5 OS=Homo sapiens OX=9606 GN=C5 PE=1 SV=4	1.95793e+07	1.96549e+07	2.1324e+07	2.0905e+07	2.42421e+07	1.97091e+07	2.04015e+07	2.12845e+07	2.09491e+07	2.19454e+07	2.11868e+07	2.38091e+07	2.35289e+07	2.18583e+07	2.21107e+07	2.12317e+07	2.14164e+07	1.75551e+07	2.50249e+07	2.38538e+07	2.526e+07	2.35638e+07	2.22543e+07	1.97001e+07	1.98747e+07	2.10273e+07	1.5916e+07
750	35.667	3	698.849	2093.52	0.258982	123.722	66.42	LNLVATPLFLKPGIPYPIK		CO5_HUMAN	CO5_HUMAN			Complement C5 OS=Homo sapiens OX=9606 GN=C5 PE=1 SV=4	1.57036e+07	1.4688e+07	1.75115e+07	1.93653e+07	2.05999e+07	2.38567e+07	2.01176e+07	2.12251e+07	1.83074e+07	2.01947e+07	1.97989e+07	1.84152e+07	2.13152e+07	1.67669e+07	1.83898e+07	2.34806e+07	1.99816e+07	2.12214e+07	2.40265e+07	1.9657e+07	2.02444e+07	1.85995e+07	2.06888e+07	1.81008e+07	1.48274e+07	1.53486e+07	1.46437e+07
1503	35.667	2	1047.61	2093.21	-0.0576902	-27.5599	71.54	LNLVATPLFLKPGIPYPIK		CO5_HUMAN	CO5_HUMAN			Complement C5 OS=Homo sapiens OX=9606 GN=C5 PE=1 SV=4	1.2201e+07	1.00429e+07	9.50663e+06	1.10251e+07	1.20205e+07	1.16327e+07	1.20884e+07	1.22391e+07	1.46701e+07	1.31719e+07	1.38063e+07	1.61586e+07	1.2406e+07	1.40662e+07	9.80342e+06	1.21909e+07	1.30981e+07	1.2195e+07	1.33905e+07	1.46983e+07	1.44166e+07	1.46154e+07	1.32106e+07	1.57678e+07	1.07279e+07	1.15286e+07	1.16271e+07
842	17.7032	2	724.336	1446.66	-0.0169416	-11.7107	93.54	IDTQDIEASHYR		CO5_HUMAN	CO5_HUMAN			Complement C5 OS=Homo sapiens OX=9606 GN=C5 PE=1 SV=4	1.33477e+07	1.58239e+07	1.51239e+07	1.66443e+07	1.44857e+07	1.64031e+07	1.53542e+07	1.39382e+07	1.59467e+07	1.42999e+07	1.58481e+07	1.79717e+07	1.25459e+07	1.45928e+07	1.4776e+07	1.44919e+07	1.76347e+07	1.53282e+07	1.53465e+07	1.51053e+07	1.7435e+07	1.45702e+07	1.83922e+07	1.77967e+07	1.28496e+07	1.3559e+07	1.19659e+07
848	20.4205	2	626.895	1251.77	0.0198388	15.8488	59.62	TLLPVSKPEIR		CO5_HUMAN	CO5_HUMAN			Complement C5 OS=Homo sapiens OX=9606 GN=C5 PE=1 SV=4	2.0799e+07	2.05813e+07	2.05135e+07	2.15511e+07	2.49111e+07	2.30559e+07	2.12982e+07	1.89079e+07	2.24432e+07	2.3511e+07	2.19711e+07	2.28283e+07	1.92789e+07	2.14934e+07	2.14621e+07	2.51903e+07	2.36326e+07	2.1721e+07	2.53611e+07	2.67496e+07	2.54904e+07	2.25751e+07	2.31524e+07	2.6079e+07	2.6352e+07	2.59452e+07	2.85528e+07
968	18.7365	2	542.292	1082.57	-0.0390758	-36.0941	69.04	LQGTLPVEAR		CO5_HUMAN	CO5_HUMAN			Complement C5 OS=Homo sapiens OX=9606 GN=C5 PE=1 SV=4	1.44248e+07	1.41517e+07	1.36024e+07	1.8722e+07	1.68758e+07	1.76882e+07	1.57773e+07	1.61596e+07	1.59167e+07	1.60876e+07	1.80917e+07	1.72923e+07	1.76314e+07	1.8304e+07	1.80269e+07	2.02352e+07	1.68118e+07	1.8147e+07	1.74754e+07	1.99259e+07	1.85511e+07	1.54424e+07	1.45206e+07	1.55181e+07	1.65342e+07	1.66062e+07	1.67896e+07
994	24.4958	2	775.885	1549.76	0.0581626	37.5316	71.38	TSTSEEVCSFYLK	[8] Carbamidomethyl (C)	CO5_HUMAN	CO5_HUMAN			Complement C5 OS=Homo sapiens OX=9606 GN=C5 PE=1 SV=4	1.80169e+07	2.12648e+07	2.36141e+07	2.54474e+07	2.61316e+07	2.60358e+07	2.64033e+07	2.71354e+07	2.71599e+07	2.36428e+07	2.65854e+07	2.68405e+07	2.54203e+07	2.4638e+07	2.46845e+07	2.64013e+07	2.68679e+07	2.50167e+07	2.7809e+07	2.69921e+07	2.57128e+07	2.61074e+07	2.81828e+07	2.8786e+07	1.70374e+07	1.89072e+07	1.6613e+07
1010	35.6993	2	920.048	1838.08	0.135311	73.6208	99.06	ALVEGVDQLFTDYQIK		CO5_HUMAN	CO5_HUMAN			Complement C5 OS=Homo sapiens OX=9606 GN=C5 PE=1 SV=4	1.1189e+07	1.06405e+07	1.10774e+07	1.62037e+07	1.6825e+07	2.05832e+07	1.83811e+07	1.99758e+07	1.87441e+07	1.52363e+07	1.52528e+07	1.48889e+07	1.54554e+07	1.34814e+07	1.46383e+07	1.34941e+07	1.31596e+07	1.3538e+07	1.65315e+07	1.47385e+07	1.52158e+07	1.77153e+07	1.73548e+07	1.90361e+07	7.4605e+06	7.66635e+06	8.23341e+06
1050	24.8658	2	587.831	1173.65	0.00888175	7.5677	64.78	DINYVNPVIK		CO5_HUMAN	CO5_HUMAN			Complement C5 OS=Homo sapiens OX=9606 GN=C5 PE=1 SV=4	2.48311e+07	2.74503e+07	2.48408e+07	2.69683e+07	3.02029e+07	2.85632e+07	2.42988e+07	2.61931e+07	2.65705e+07	2.56059e+07	2.81378e+07	2.33393e+07	3.13335e+07	2.56784e+07	2.87813e+07	2.65302e+07	2.84628e+07	2.40449e+07	2.5641e+07	2.84237e+07	2.57101e+07	2.97848e+07	3.10375e+07	2.35815e+07	2.75265e+07	2.61407e+07	2.67851e+07
1312	34.818	2	719.423	1436.83	0.0908803	63.2545	97.37	GGSASTWLTAFALR		CO5_HUMAN	CO5_HUMAN			Complement C5 OS=Homo sapiens OX=9606 GN=C5 PE=1 SV=4	1.24401e+07	1.12679e+07	1.25423e+07	1.48978e+07	1.48669e+07	1.59104e+07	1.60935e+07	1.56895e+07	1.48114e+07	1.36325e+07	1.5024e+07	1.47859e+07	1.70687e+07	1.50328e+07	1.47387e+07	1.52537e+07	1.45074e+07	1.34895e+07	1.51776e+07	1.59484e+07	1.65862e+07	1.5766e+07	1.5716e+07	1.66007e+07	1.28101e+07	1.25741e+07	1.26076e+07
1359	25.3938	2	447.769	893.524	-0.0343101	-38.3971	58.38	IPLDLVPK		CO5_HUMAN	CO5_HUMAN			Complement C5 OS=Homo sapiens OX=9606 GN=C5 PE=1 SV=4	6.23212e+06	5.85444e+06	5.53146e+06	5.11451e+06	7.27267e+06	4.79022e+06	4.51602e+06	7.31797e+06	5.61122e+06	5.9691e+06	7.57228e+06	6.16489e+06	8.14422e+06	5.55138e+06	7.79733e+06	7.27993e+06	7.42909e+06	5.70018e+06	7.48991e+06	8.56291e+06	5.96296e+06	7.63587e+06	7.47477e+06	5.5868e+06	6.8693e+06	6.14306e+06	6.05626e+06
1394	13.4093	2	626.32	1250.63	-0.0179439	-14.3477	71.18	IVACASYKPSR	[4] Carbamidomethyl (C)	CO5_HUMAN	CO5_HUMAN			Complement C5 OS=Homo sapiens OX=9606 GN=C5 PE=1 SV=4	4.75605e+06	4.40159e+06	5.06003e+06	7.00227e+06	4.9832e+06	5.30609e+06	4.30155e+06	4.55709e+06	5.41939e+06	6.64612e+06	7.78862e+06	7.79528e+06	6.9066e+06	5.899e+06	5.76402e+06	6.66406e+06	7.05916e+06	6.59168e+06	6.26934e+06	5.73941e+06	6.43592e+06	6.70735e+06	5.98465e+06	6.90939e+06	6.44377e+06	5.85935e+06	5.53864e+06
1455	15.4007	2	839.871	1677.73	-0.0475857	-28.3624	86.02	FSYSSGHVHLSSENK		CO5_HUMAN	CO5_HUMAN			Complement C5 OS=Homo sapiens OX=9606 GN=C5 PE=1 SV=4	6.78024e+06	6.40006e+06	7.49149e+06	7.40083e+06	6.47914e+06	7.5031e+06	7.75135e+06	7.47268e+06	8.48547e+06	7.90196e+06	9.00257e+06	1.03935e+07	6.04559e+06	7.62257e+06	5.48344e+06	8.81234e+06	9.48094e+06	8.23021e+06	6.25376e+06	7.45581e+06	8.91563e+06	7.13091e+06	8.56284e+06	7.00306e+06	5.62701e+06	6.14317e+06	5.85773e+06
1464	15.4007	3	560.275	1677.8	0.0289395	17.2488	35.11	FSYSSGHVHLSSENK		CO5_HUMAN	CO5_HUMAN			Complement C5 OS=Homo sapiens OX=9606 GN=C5 PE=1 SV=4	6.15714e+06	6.80403e+06	5.04237e+06	6.48635e+06	5.80371e+06	7.01409e+06	6.36438e+06	6.92728e+06	6.33743e+06	6.73813e+06	7.72787e+06	6.92018e+06	6.53159e+06	5.93295e+06	6.5476e+06	6.95447e+06	5.92722e+06	6.85787e+06	7.78689e+06	7.18782e+06	8.06162e+06	7.36656e+06	7.26166e+06	8.52552e+06	7.10493e+06	5.42264e+06	5.72621e+06
1572	24.5568	2	455.746	909.478	-0.0182813	-20.1005	51.03	VFQFLEK		CO5_HUMAN	CO5_HUMAN			Complement C5 OS=Homo sapiens OX=9606 GN=C5 PE=1 SV=4	4.05427e+06	5.12469e+06	4.19122e+06	5.64715e+06	6.80398e+06	5.08912e+06	3.55252e+06	5.79191e+06	5.49056e+06	5.83232e+06	5.5029e+06	5.23734e+06	8.35129e+06	4.64196e+06	6.30357e+06	5.77696e+06	7.70744e+06	4.0527e+06	8.01455e+06	7.38174e+06	6.99123e+06	8.02823e+06	6.62623e+06	6.28487e+06	7.95759e+06	7.91007e+06	5.57769e+06
1811	32.4727	2	768.497	1534.98	0.11801	76.8866	84.22	VSITSITVENVFVK		CO5_HUMAN	CO5_HUMAN			Complement C5 OS=Homo sapiens OX=9606 GN=C5 PE=1 SV=4	3.65848e+06	3.82618e+06	4.01441e+06	5.80159e+06	5.63003e+06	5.52843e+06	7.23628e+06	8.44807e+06	7.95932e+06	6.25856e+06	5.85412e+06	6.09655e+06	6.69583e+06	4.97579e+06	5.35873e+06	5.75153e+06	5.06672e+06	4.65464e+06	5.12316e+06	5.62406e+06	5.88001e+06	7.69765e+06	7.50578e+06	7.43377e+06	2.49784e+06	3.51119e+06	2.56548e+06
1920	22.437	2	682.895	1363.78	0.0252999	18.5517	71.13	ITHYNYLILSK		CO5_HUMAN	CO5_HUMAN			Complement C5 OS=Homo sapiens OX=9606 GN=C5 PE=1 SV=4	3.85459e+06	4.70183e+06	4.70323e+06	3.38676e+06	4.81696e+06	4.61136e+06	4.36522e+06	4.79331e+06	4.53793e+06	5.40553e+06	3.53574e+06	5.19645e+06	3.29202e+06	5.36657e+06	4.21993e+06	5.56849e+06	4.87571e+06	4.13435e+06	3.57873e+06	4.96848e+06	5.75738e+06	4.04177e+06	4.45078e+06	5.44264e+06	4.58853e+06	2.89468e+06	2.94476e+06
1979	16.9062	2	433.704	865.394	-0.0716618	-82.8014	42.07	GIYGTISR		CO5_HUMAN	CO5_HUMAN			Complement C5 OS=Homo sapiens OX=9606 GN=C5 PE=1 SV=4	5.19524e+06	5.34059e+06	5.58394e+06	5.74872e+06	6.96466e+06	6.25579e+06	5.21009e+06	5.24949e+06	5.27556e+06	5.33162e+06	5.05015e+06	4.43401e+06	7.93874e+06	7.19616e+06	8.37634e+06	6.48391e+06	7.38986e+06	6.96553e+06	6.99101e+06	6.79034e+06	5.73588e+06	7.51424e+06	6.15478e+06	6.28527e+06	8.67575e+06	8.67286e+06	8.74102e+06
2082	24.68	2	943.441	1884.87	-0.0106934	-5.67327	81.74	YKEDFSTTGTAYFEVK		CO5_HUMAN	CO5_HUMAN			Complement C5 OS=Homo sapiens OX=9606 GN=C5 PE=1 SV=4	9.62223e+06	9.21813e+06	9.81094e+06	9.51777e+06	9.92958e+06	9.83643e+06	1.08087e+07	6.64222e+06	1.03651e+07	9.84723e+06	6.74333e+06	1.13681e+07	9.77924e+06	8.65149e+06	7.98959e+06	9.06336e+06	1.02112e+07	1.08417e+07	1.11712e+07	9.7091e+06	1.15831e+07	8.35238e+06	1.15812e+07	9.84909e+06	7.77179e+06	7.17969e+06	9.1239e+06
2425	16.3246	2	759.88	1517.75	-0.0748305	-49.3013	39.78	VYSLNDDLKPAKR		CO5_HUMAN	CO5_HUMAN			Complement C5 OS=Homo sapiens OX=9606 GN=C5 PE=1 SV=4	5.71346e+06	5.93398e+06	5.59955e+06	5.68872e+06	4.08638e+06	4.82911e+06	5.89521e+06	5.69998e+06	5.51497e+06	5.65132e+06	5.26925e+06	4.72614e+06	3.216e+06	4.79157e+06	4.29411e+06	5.0281e+06	8.74465e+06	7.01041e+06	6.49287e+06	5.9694e+06	6.35682e+06	5.16218e+06	6.13827e+06	6.27552e+06	8.49065e+06	5.47933e+06	6.41606e+06
2426	21.6765	2	869.442	1736.87	-0.0129107	-7.43327	57.05	TGEAVAEKDSEITFIK		CO5_HUMAN	CO5_HUMAN			Complement C5 OS=Homo sapiens OX=9606 GN=C5 PE=1 SV=4	2.25703e+06	3.16937e+06	2.71589e+06	2.80095e+06	3.39785e+06	3.10365e+06	3.3414e+06	3.06981e+06	3.28527e+06	3.24833e+06	3.41318e+06	4.18577e+06	2.59555e+06	3.66645e+06	3.1889e+06	2.95724e+06	3.54016e+06	3.49115e+06	2.32856e+06	3.17279e+06	3.66216e+06	3.47744e+06	3.73888e+06	3.71483e+06	1.76015e+06	1.94776e+06	3.13136e+06
2855	14.7145	2	567.773	1133.53	-0.0428302	-37.7833	60	VTCTNAELVK	[3] Carbamidomethyl (C)	CO5_HUMAN	CO5_HUMAN			Complement C5 OS=Homo sapiens OX=9606 GN=C5 PE=1 SV=4	5.61224e+06	5.5815e+06	5.04322e+06	4.453e+06	5.30804e+06	4.53062e+06	6.18312e+06	5.46697e+06	5.6348e+06	5.62714e+06	5.90045e+06	5.14181e+06	5.86753e+06	5.15871e+06	6.38887e+06	6.20214e+06	5.83365e+06	6.08901e+06	4.69872e+06	6.0018e+06	4.99372e+06	5.83522e+06	5.37642e+06	6.22338e+06	4.68447e+06	3.4902e+06	4.36619e+06
2877	35.5357	2	1039.02	2076.02	-0.0688958	-33.1854	62.4	QLPGGQNPVSYVYLEVVSK		CO5_HUMAN	CO5_HUMAN			Complement C5 OS=Homo sapiens OX=9606 GN=C5 PE=1 SV=4	6.85666e+06	5.64122e+06	4.61047e+06	9.59813e+06	8.5685e+06	1.03819e+07	1.31866e+07	1.29543e+07	1.2876e+07	9.72167e+06	9.43668e+06	9.75821e+06	1.01119e+07	6.66293e+06	6.76195e+06	7.23059e+06	6.81485e+06	7.92185e+06	1.06263e+07	1.01809e+07	9.32736e+06	9.14377e+06	1.0877e+07	1.08531e+07	7.79854e+06	7.63606e+06	7.78218e+06
3107	28.197	2	809.05	1616.09	0.119771	74.1171	36.47	ALLVGEHLNIIVTPK		CO5_HUMAN	CO5_HUMAN			Complement C5 OS=Homo sapiens OX=9606 GN=C5 PE=1 SV=4	4.39565e+06	4.34692e+06	4.2451e+06	5.4118e+06	5.04173e+06	6.69855e+06	6.26258e+06	6.4601e+06	7.86186e+06	5.78696e+06	6.48745e+06	8.23354e+06	6.23867e+06	6.18829e+06	7.2486e+06	5.70468e+06	6.15556e+06	5.85072e+06	6.15719e+06	6.50854e+06	7.02443e+06	6.50453e+06	6.10267e+06	8.15479e+06	5.44315e+06	5.79208e+06	5.01288e+06
3501	38.7332	3	1123.54	3367.6	-0.0616539	-18.3076	35.05	DSLDQLVGGVPVTLNAQTIDVNQETSDLDPSK		CO5_HUMAN	CO5_HUMAN			Complement C5 OS=Homo sapiens OX=9606 GN=C5 PE=1 SV=4	1.17978e+06	1.07006e+06	947863	3.91522e+06	5.38248e+06	4.79812e+06	5.11749e+06	4.85667e+06	3.19463e+06	4.49954e+06	4.17198e+06	3.34102e+06	2.17745e+06	1.29693e+06	1.48833e+06	3.17244e+06	2.92743e+06	3.67205e+06	5.00122e+06	3.06281e+06	2.61407e+06	4.06955e+06	3.88586e+06	3.32193e+06	3.56182e+06	3.98379e+06	2.34814e+06
3923	36.3473	3	844.477	2530.41	0.166029	65.6178	36.26	EYVLPHFSVSIEPEYNFIGYK		CO5_HUMAN	CO5_HUMAN			Complement C5 OS=Homo sapiens OX=9606 GN=C5 PE=1 SV=4	2.15265e+06	1.90991e+06	2.31357e+06	3.08589e+06	3.32899e+06	3.21435e+06	4.99622e+06	4.16931e+06	4.01921e+06	3.83371e+06	3.66437e+06	2.9008e+06	3.53575e+06	3.5389e+06	2.90474e+06	3.8102e+06	2.95888e+06	2.4995e+06	3.62011e+06	3.5183e+06	2.92194e+06	3.06383e+06	2.74743e+06	2.93916e+06	1.17287e+06	1.87909e+06	1.4129e+06
4009	16.0447	2	1075.83	2149.65	-0.100914	-46.942	83.3	CCYDGACVNNDETCEQR	[1] Carbamidomethyl (C)|[2] Carbamidomethyl (C)|[7] Carbamidomethyl (C)|[14] Carbamidomethyl (C)	CO5_HUMAN	CO5_HUMAN			Complement C5 OS=Homo sapiens OX=9606 GN=C5 PE=1 SV=4	2.55563e+06	3.71756e+06	3.43576e+06	3.90386e+06	2.53435e+06	2.43439e+06	4.12844e+06	2.86676e+06	3.56852e+06	3.25203e+06	3.72583e+06	4.16679e+06	2.5351e+06	2.81419e+06	3.61874e+06	3.25673e+06	3.96332e+06	3.41316e+06	3.85023e+06	3.23609e+06	3.9323e+06	3.48412e+06	3.25601e+06	3.75739e+06	2.93209e+06	2.83704e+06	3.04634e+06
4437	14.0161	2	553.758	1105.5	-0.0389264	-35.2103	48.02	ENSQYQPIK		CO5_HUMAN	CO5_HUMAN			Complement C5 OS=Homo sapiens OX=9606 GN=C5 PE=1 SV=4	5.2317e+06	4.49379e+06	5.40208e+06	4.49596e+06	4.44544e+06	3.56377e+06	4.64827e+06	4.23959e+06	4.893e+06	4.09231e+06	5.84008e+06	5.00104e+06	5.58523e+06	5.21455e+06	5.07499e+06	4.72585e+06	3.70172e+06	4.71231e+06	3.84118e+06	3.97997e+06	4.87851e+06	5.69686e+06	5.28273e+06	5.41982e+06	4.39155e+06	4.31485e+06	4.2908e+06
4562	34.8507	3	757.45	2269.33	0.175231	77.223	35.68	DGHVILQLNSIPSSDFLCVR	[18] Carbamidomethyl (C)	CO5_HUMAN	CO5_HUMAN			Complement C5 OS=Homo sapiens OX=9606 GN=C5 PE=1 SV=4	2.41765e+06	1.88189e+06	1.75553e+06	3.72353e+06	3.94507e+06	3.44731e+06	4.06876e+06	4.09636e+06	3.39981e+06	2.91664e+06	3.20523e+06	3.07946e+06	3.25643e+06	2.09103e+06	2.25194e+06	2.5732e+06	2.93316e+06	3.07129e+06	3.65676e+06	2.46035e+06	3.29141e+06	4.14318e+06	3.74879e+06	2.83102e+06	2.0443e+06	2.29655e+06	1.43103e+06
5449	37.8568	2	1022.99	2043.96	-0.0640473	-31.334	61.72	SYFPESWLWEVHLVPR		CO5_HUMAN	CO5_HUMAN			Complement C5 OS=Homo sapiens OX=9606 GN=C5 PE=1 SV=4	2.64542e+06	1.7657e+06	1.84493e+06	2.89862e+06	2.50794e+06	3.15898e+06	4.56277e+06	4.3749e+06	4.88295e+06	3.99608e+06	4.51001e+06	4.66816e+06	3.69586e+06	3.38345e+06	3.60607e+06	2.43563e+06	2.83274e+06	2.92887e+06	4.1997e+06	4.81773e+06	3.96054e+06	3.15758e+06	2.73657e+06	3.06506e+06	1.53323e+06	2.12504e+06	2.31059e+06
9098	37.8233	2	884.514	1767.01	0.0655697	37.109	38.79	MVETTAYALLTSLNLK		CO5_HUMAN	CO5_HUMAN			Complement C5 OS=Homo sapiens OX=9606 GN=C5 PE=1 SV=4	1.03924e+06	1.2974e+06	1.41637e+06	1.92959e+06	2.19779e+06	1.91281e+06	2.37122e+06	2.05013e+06	1.94674e+06	2.23314e+06	1.68127e+06	1.64102e+06	2.32876e+06	1.7205e+06	1.86381e+06	1.91081e+06	1.60045e+06	2.03358e+06	2.12222e+06	2.26561e+06	1.60809e+06	1.55628e+06	2.09279e+06	2.00305e+06	1.47762e+06	1.89094e+06	1.4912e+06
50	24.3417	2	638.362	1274.71	0.0548005	42.9924	112.81	YGLVTYATYPK		CFAB_HUMAN	CFAB_HUMAN			Complement factor B OS=Homo sapiens OX=9606 GN=CFB PE=1 SV=2	8.30226e+07	1.01032e+08	1.02666e+08	1.02825e+08	1.02871e+08	9.80937e+07	8.98737e+07	9.75419e+07	9.80899e+07	1.08756e+08	1.09997e+08	1.1427e+08	1.32364e+08	1.34332e+08	1.29056e+08	1.30435e+08	1.29731e+08	1.17258e+08	1.08568e+08	1.11019e+08	1.11726e+08	9.77284e+07	9.57593e+07	8.64657e+07	1.23685e+08	1.26803e+08	1.257e+08
58	35.9243	2	922.073	1842.13	0.222212	120.642	86.27	EAGIPEFYDYDVALIK		CFAB_HUMAN	CFAB_HUMAN			Complement factor B OS=Homo sapiens OX=9606 GN=CFB PE=1 SV=2	9.71554e+07	9.48362e+07	9.83911e+07	1.07519e+08	1.06902e+08	1.20754e+08	1.16467e+08	1.14617e+08	1.13202e+08	1.04742e+08	1.01856e+08	1.0399e+08	1.4901e+08	1.15398e+08	1.21087e+08	1.29377e+08	1.31974e+08	1.30639e+08	1.21017e+08	1.19893e+08	1.16807e+08	9.99527e+07	1.05142e+08	1.11569e+08	1.10617e+08	1.144e+08	1.16236e+08
75	23.0178	3	708.397	2122.17	0.139869	65.913	69.9	YGQTIRPICLPCTEGTTR	[9] Carbamidomethyl (C)|[12] Carbamidomethyl (C)	CFAB_HUMAN	CFAB_HUMAN			Complement factor B OS=Homo sapiens OX=9606 GN=CFB PE=1 SV=2	7.86999e+07	8.8614e+07	9.73737e+07	8.3916e+07	8.2033e+07	7.49238e+07	7.39354e+07	8.07556e+07	7.94922e+07	7.85697e+07	7.87196e+07	8.3868e+07	1.14988e+08	1.09251e+08	1.11717e+08	1.14383e+08	1.20389e+08	1.04997e+08	9.09949e+07	7.68139e+07	8.14869e+07	8.02947e+07	7.58234e+07	7.32307e+07	9.89143e+07	9.34189e+07	1.0391e+08
87	21.8287	2	578.328	1154.64	0.0222181	19.2428	46.67	EELLPAQDIK		CFAB_HUMAN	CFAB_HUMAN			Complement factor B OS=Homo sapiens OX=9606 GN=CFB PE=1 SV=2	8.08982e+07	9.28946e+07	8.99984e+07	7.98091e+07	8.16626e+07	8.30806e+07	7.47394e+07	7.37968e+07	8.04663e+07	7.87509e+07	7.96566e+07	8.17935e+07	1.06541e+08	1.143e+08	1.04028e+08	1.1714e+08	1.17045e+08	1.18791e+08	8.62841e+07	8.44665e+07	8.15589e+07	8.56814e+07	8.57027e+07	8.56416e+07	1.0593e+08	1.11945e+08	1.14603e+08
116	13.631	2	683.814	1365.61	0.014725	10.7828	101.49	LEDSVTYHCSR	[9] Carbamidomethyl (C)	CFAB_HUMAN	CFAB_HUMAN			Complement factor B OS=Homo sapiens OX=9606 GN=CFB PE=1 SV=2	4.26022e+07	4.0776e+07	4.64806e+07	4.64929e+07	4.51527e+07	4.4449e+07	3.75145e+07	4.2168e+07	4.32549e+07	5.01895e+07	5.73276e+07	5.77355e+07	6.95184e+07	6.79163e+07	6.00411e+07	6.3996e+07	7.79359e+07	6.72373e+07	4.82115e+07	4.59859e+07	5.48767e+07	4.24991e+07	5.03401e+07	4.59736e+07	6.17991e+07	6.66962e+07	6.03859e+07
120	23.9083	2	957.97	1913.93	0.0850939	44.4624	104.22	FLCTGGVSPYADPNTCR	[3] Carbamidomethyl (C)|[16] Carbamidomethyl (C)	CFAB_HUMAN	CFAB_HUMAN			Complement factor B OS=Homo sapiens OX=9606 GN=CFB PE=1 SV=2	5.15666e+07	5.54689e+07	6.23971e+07	4.31268e+07	4.19707e+07	4.82308e+07	4.43805e+07	4.50853e+07	4.51191e+07	5.11633e+07	5.04207e+07	5.50455e+07	6.73215e+07	6.87212e+07	6.37055e+07	7.13401e+07	6.71111e+07	7.36773e+07	5.22819e+07	4.5501e+07	4.71348e+07	4.72486e+07	4.7206e+07	4.7609e+07	4.61627e+07	4.20816e+07	5.66038e+07
165	15.0595	2	590.317	1178.62	0.00177736	1.508	84.43	ALFVSEEEKK		CFAB_HUMAN	CFAB_HUMAN			Complement factor B OS=Homo sapiens OX=9606 GN=CFB PE=1 SV=2	3.79978e+07	4.10068e+07	4.58758e+07	4.03833e+07	3.92956e+07	3.86275e+07	4.15877e+07	4.25899e+07	4.09855e+07	4.27083e+07	4.97506e+07	4.9202e+07	5.48103e+07	5.79566e+07	5.06351e+07	5.5854e+07	6.13152e+07	5.80327e+07	4.33593e+07	4.31472e+07	4.81891e+07	4.11028e+07	4.53591e+07	4.17105e+07	5.41139e+07	5.62743e+07	5.257e+07
218	15.1824	2	701.812	1401.61	-0.0427146	-30.4745	61.62	QLNEINYEDHK		CFAB_HUMAN	CFAB_HUMAN			Complement factor B OS=Homo sapiens OX=9606 GN=CFB PE=1 SV=2	3.73018e+07	3.85173e+07	4.23279e+07	4.21073e+07	3.83527e+07	4.1276e+07	4.23251e+07	4.45956e+07	4.58475e+07	4.1522e+07	4.63348e+07	4.70095e+07	5.46864e+07	5.90378e+07	4.91299e+07	5.26487e+07	6.00966e+07	5.74966e+07	4.35369e+07	4.14453e+07	4.99143e+07	3.99904e+07	4.33014e+07	4.38524e+07	4.67236e+07	4.74229e+07	4.61423e+07
229	29.5663	2	653.871	1305.73	0.0832308	63.7469	72.43	EKLQDEDLGFL		CFAB_HUMAN	CFAB_HUMAN			Complement factor B OS=Homo sapiens OX=9606 GN=CFB PE=1 SV=2	3.26351e+07	3.69823e+07	3.56106e+07	3.87173e+07	4.13752e+07	4.20717e+07	3.46503e+07	3.99112e+07	3.33759e+07	4.25332e+07	4.39169e+07	3.72959e+07	6.22282e+07	4.68593e+07	5.09641e+07	5.20445e+07	4.79396e+07	4.6654e+07	4.4281e+07	4.43422e+07	4.28649e+07	4.31323e+07	4.04945e+07	3.58085e+07	5.12265e+07	5.47268e+07	5.65413e+07
302	17.1232	2	621.87	1241.73	0.027238	21.9361	99.15	VKDISEVVTPR		CFAB_HUMAN	CFAB_HUMAN			Complement factor B OS=Homo sapiens OX=9606 GN=CFB PE=1 SV=2	4.0085e+07	4.33198e+07	4.29197e+07	3.51626e+07	3.55207e+07	3.69506e+07	3.46521e+07	3.21959e+07	3.87982e+07	3.33704e+07	3.55319e+07	3.71733e+07	3.92009e+07	4.33108e+07	4.1063e+07	4.04683e+07	4.14106e+07	4.00845e+07	3.34018e+07	3.40186e+07	3.76259e+07	3.26148e+07	3.24942e+07	3.52176e+07	4.5916e+07	5.01537e+07	5.14569e+07
1114	17.0923	3	414.88	1241.62	-0.0787074	-63.3869	43.99	VKDISEVVTPR		CFAB_HUMAN	CFAB_HUMAN			Complement factor B OS=Homo sapiens OX=9606 GN=CFB PE=1 SV=2	8.27103e+06	7.09761e+06	8.90618e+06	6.29673e+06	7.2219e+06	7.70905e+06	6.59168e+06	7.20561e+06	6.88309e+06	7.09356e+06	6.13835e+06	5.69633e+06	1.30006e+07	1.19774e+07	9.93332e+06	1.25653e+07	9.60101e+06	1.17607e+07	7.61027e+06	9.66342e+06	5.31909e+06	7.46469e+06	4.46864e+06	3.55549e+06	1.16791e+07	1.05994e+07	8.81306e+06
406	20.9093	3	761.024	2280.05	0.0225982	9.91136	49.55	AIHCPRPHDFENGEYWPR	[4] Carbamidomethyl (C)	CFAB_HUMAN	CFAB_HUMAN			Complement factor B OS=Homo sapiens OX=9606 GN=CFB PE=1 SV=2	6.8625e+07	7.55065e+07	7.45024e+07	6.50485e+07	7.40863e+07	7.44673e+07	7.16134e+07	6.25888e+07	7.354e+07	8.19515e+07	7.54582e+07	8.50327e+07	8.63902e+07	1.00373e+08	1.01553e+08	1.07175e+08	9.83761e+07	9.37416e+07	7.72411e+07	8.57876e+07	8.87141e+07	6.42154e+07	6.85652e+07	7.05764e+07	9.72049e+07	1.05e+08	1.20901e+08
429	20.5123	2	508.266	1014.52	-0.017441	-17.1911	66.71	DISEVVTPR		CFAB_HUMAN	CFAB_HUMAN			Complement factor B OS=Homo sapiens OX=9606 GN=CFB PE=1 SV=2	3.71655e+07	3.70766e+07	4.14347e+07	3.96392e+07	3.62382e+07	3.40084e+07	3.29787e+07	3.55125e+07	3.26451e+07	3.86053e+07	4.34537e+07	3.88293e+07	5.37231e+07	5.58441e+07	4.73545e+07	4.79769e+07	4.93692e+07	4.92716e+07	4.30248e+07	3.66987e+07	3.37359e+07	4.28052e+07	3.84003e+07	3.50071e+07	4.99481e+07	4.9309e+07	4.70366e+07
458	13.1111	2	450.269	898.523	-0.0371135	-41.3033	56.33	ISVIRPSK		CFAB_HUMAN	CFAB_HUMAN			Complement factor B OS=Homo sapiens OX=9606 GN=CFB PE=1 SV=2	1.26513e+07	1.34155e+07	1.29842e+07	1.05708e+07	9.71512e+06	1.02437e+07	1.18943e+07	1.12443e+07	1.19235e+07	1.19217e+07	1.21804e+07	1.18481e+07	1.99224e+07	1.90708e+07	1.83637e+07	1.76308e+07	1.63446e+07	1.72797e+07	1.13964e+07	1.30577e+07	1.29408e+07	1.13133e+07	1.34719e+07	1.29609e+07	1.44467e+07	1.45423e+07	1.53101e+07
578	16.8135	2	483.731	965.447	-0.0350625	-36.3161	56	STGSWSTLK		CFAB_HUMAN	CFAB_HUMAN			Complement factor B OS=Homo sapiens OX=9606 GN=CFB PE=1 SV=2	2.71041e+07	2.61357e+07	2.53471e+07	2.17142e+07	2.58092e+07	2.32269e+07	1.95939e+07	2.13811e+07	2.24648e+07	2.57388e+07	2.34817e+07	2.21824e+07	4.16727e+07	3.61205e+07	3.43154e+07	3.54327e+07	3.01024e+07	3.29195e+07	2.84059e+07	3.07817e+07	2.49137e+07	2.47606e+07	2.16557e+07	2.36617e+07	3.72354e+07	4.01285e+07	3.65566e+07
654	24.0943	2	494.766	987.518	-0.0239505	-24.2526	58.76	CLVNLIEK	[1] Carbamidomethyl (C)	CFAB_HUMAN	CFAB_HUMAN			Complement factor B OS=Homo sapiens OX=9606 GN=CFB PE=1 SV=2	1.70668e+07	2.01409e+07	1.7691e+07	1.98122e+07	2.04285e+07	2.38822e+07	1.88569e+07	2.17846e+07	2.15648e+07	2.19478e+07	2.29316e+07	2.24875e+07	3.41855e+07	2.81024e+07	3.14871e+07	2.96204e+07	2.88554e+07	2.82502e+07	2.77875e+07	2.604e+07	2.23569e+07	2.47404e+07	2.36197e+07	2.13595e+07	2.32489e+07	2.04039e+07	2.17402e+07
744	19.1643	2	558.803	1115.59	-0.0466373	-41.8033	46.8	KCLVNLIEK	[2] Carbamidomethyl (C)	CFAB_HUMAN	CFAB_HUMAN			Complement factor B OS=Homo sapiens OX=9606 GN=CFB PE=1 SV=2	2.1148e+07	2.20043e+07	2.05817e+07	2.00802e+07	1.89421e+07	1.89151e+07	1.77176e+07	1.92875e+07	2.09455e+07	2.17045e+07	2.12128e+07	2.12915e+07	2.52092e+07	2.69185e+07	2.54778e+07	2.73301e+07	2.83904e+07	2.64085e+07	2.02013e+07	2.33747e+07	2.27679e+07	2.20116e+07	2.302e+07	2.19987e+07	2.39789e+07	2.34322e+07	2.81989e+07
829	13.793	2	540.27	1078.53	-0.0514742	-47.7242	73.43	GDSGGPLIVHK		CFAB_HUMAN	CFAB_HUMAN			Complement factor B OS=Homo sapiens OX=9606 GN=CFB PE=1 SV=2	2.42053e+07	2.54234e+07	2.54903e+07	1.98516e+07	2.0813e+07	1.97804e+07	2.20198e+07	2.27052e+07	2.49429e+07	2.13164e+07	2.30343e+07	2.20584e+07	2.84839e+07	2.63587e+07	2.61204e+07	2.36678e+07	2.43827e+07	2.04128e+07	2.0078e+07	2.09899e+07	2.19066e+07	2.16357e+07	2.22788e+07	2.09495e+07	1.69859e+07	1.79287e+07	1.76357e+07
840	11.7571	2	488.782	975.55	-0.000161263	-0.165305	85.22	VASYGVKPR		CFAB_HUMAN	CFAB_HUMAN			Complement factor B OS=Homo sapiens OX=9606 GN=CFB PE=1 SV=2	8.6655e+06	7.65676e+06	7.99336e+06	5.53605e+06	5.56629e+06	5.40822e+06	6.7653e+06	6.08804e+06	6.82596e+06	6.56489e+06	6.56809e+06	7.26233e+06	1.1488e+07	1.08578e+07	9.89395e+06	9.07802e+06	9.4799e+06	9.13292e+06	7.04141e+06	6.28398e+06	6.94244e+06	7.92396e+06	7.32687e+06	7.72131e+06	1.25788e+07	1.24379e+07	1.31581e+07
873	27.8552	3	884.778	2651.31	0.126383	47.6705	60.73	WSGQTAICDNGAGYCSNPGIPIGTR	[8] Carbamidomethyl (C)|[15] Carbamidomethyl (C)	CFAB_HUMAN	CFAB_HUMAN			Complement factor B OS=Homo sapiens OX=9606 GN=CFB PE=1 SV=2	1.48206e+07	1.84955e+07	1.71999e+07	1.3873e+07	1.61582e+07	1.27855e+07	1.16393e+07	1.869e+07	8.80053e+06	1.50982e+07	2.14585e+07	9.91263e+06	3.0754e+07	1.27212e+07	1.20132e+07	2.43996e+07	1.44862e+07	1.4511e+07	1.27481e+07	1.74926e+07	1.05637e+07	1.62997e+07	1.4342e+07	1.03183e+07	2.41071e+07	2.41899e+07	1.99958e+07
1275	27.8238	2	1326.51	2651.01	-0.177031	-66.7741	109.71	WSGQTAICDNGAGYCSNPGIPIGTR	[8] Carbamidomethyl (C)|[15] Carbamidomethyl (C)	CFAB_HUMAN	CFAB_HUMAN			Complement factor B OS=Homo sapiens OX=9606 GN=CFB PE=1 SV=2	1.20727e+07	9.55741e+06	1.18965e+07	7.32296e+06	5.61815e+06	9.25489e+06	7.61496e+06	5.57955e+06	9.00505e+06	8.27294e+06	8.74507e+06	1.08731e+07	1.13069e+07	1.27136e+07	1.13179e+07	1.25034e+07	1.32257e+07	1.33444e+07	1.15741e+07	8.86547e+06	1.03063e+07	4.54125e+06	6.34909e+06	9.8133e+06	1.3032e+07	1.7848e+07	1.87916e+07
899	21.9202	3	813.421	2437.24	-0.00982184	-4.02988	36.79	LPPTTTCQQQKEELLPAQDIK	[7] Carbamidomethyl (C)	CFAB_HUMAN	CFAB_HUMAN			Complement factor B OS=Homo sapiens OX=9606 GN=CFB PE=1 SV=2	1.73507e+07	1.9827e+07	1.88016e+07	2.57071e+07	2.72806e+07	2.66534e+07	2.60658e+07	2.6703e+07	2.73919e+07	1.83809e+07	2.14719e+07	2.03634e+07	3.45063e+07	3.8145e+07	3.02523e+07	2.3479e+07	2.57259e+07	2.22071e+07	1.94638e+07	2.21672e+07	2.21974e+07	2.2797e+07	2.16452e+07	2.32842e+07	3.24342e+07	3.41622e+07	2.78846e+07
943	15.2773	2	564.24	1126.46	-0.0285888	-25.3786	50.69	DAQYAPGYDK		CFAB_HUMAN	CFAB_HUMAN			Complement factor B OS=Homo sapiens OX=9606 GN=CFB PE=1 SV=2	2.70706e+07	3.06506e+07	2.66494e+07	2.32217e+07	2.31844e+07	2.38053e+07	2.61714e+07	2.42301e+07	2.82784e+07	2.60831e+07	2.72316e+07	2.79318e+07	4.17858e+07	3.60648e+07	3.20144e+07	3.43194e+07	2.95667e+07	3.024e+07	3.17982e+07	2.71845e+07	2.81454e+07	2.75894e+07	2.96251e+07	3.19535e+07	3.70777e+07	4.05987e+07	4.16263e+07
1082	31.5165	3	657.995	1970.96	0.958649	486.623	57.3	KEAGIPEFYDYDVALIK		CFAB_HUMAN	CFAB_HUMAN			Complement factor B OS=Homo sapiens OX=9606 GN=CFB PE=1 SV=2	1.35556e+07	1.28104e+07	1.24229e+07	1.47228e+07	1.424e+07	1.85794e+07	1.23296e+07	1.49418e+07	1.27941e+07	1.12705e+07	1.05845e+07	1.1703e+07	1.45893e+07	1.11019e+07	1.28596e+07	1.30192e+07	1.20118e+07	1.31915e+07	1.3159e+07	1.41678e+07	1.43118e+07	1.30969e+07	1.30814e+07	1.13084e+07	1.1804e+07	1.25627e+07	1.22503e+07
1388	24.7108	2	411.212	820.409	-0.060592	-73.8504	37.21	DLLYIGK		CFAB_HUMAN	CFAB_HUMAN			Complement factor B OS=Homo sapiens OX=9606 GN=CFB PE=1 SV=2	8.37766e+06	9.56786e+06	1.10525e+07	8.02316e+06	1.08903e+07	9.00037e+06	6.2168e+06	1.01916e+07	9.0776e+06	9.90669e+06	1.26015e+07	8.87398e+06	1.85231e+07	1.11582e+07	1.36717e+07	1.27428e+07	1.22108e+07	8.48442e+06	1.04139e+07	1.20291e+07	8.25335e+06	1.23744e+07	1.08984e+07	7.11107e+06	1.12211e+07	6.86149e+06	7.16882e+06
1518	12.1393	2	651.311	1300.61	-0.0364166	-27.9989	80.21	LPPTTTCQQQK	[7] Carbamidomethyl (C)	CFAB_HUMAN	CFAB_HUMAN			Complement factor B OS=Homo sapiens OX=9606 GN=CFB PE=1 SV=2	1.58507e+07	1.5296e+07	1.54565e+07	9.07135e+06	9.30622e+06	9.13371e+06	1.15588e+07	1.10879e+07	1.20875e+07	1.19332e+07	1.2969e+07	1.34284e+07	1.72308e+07	1.72464e+07	1.73533e+07	1.71477e+07	1.64226e+07	1.58225e+07	1.16279e+07	1.05858e+07	1.15517e+07	1.18628e+07	1.17641e+07	1.21528e+07	1.70555e+07	1.84448e+07	1.88935e+07
5329	12.7131	2	729.823	1457.63	-0.0734208	-50.3674	39.3	GTDYHKQPWQAK		CFAB_HUMAN	CFAB_HUMAN			Complement factor B OS=Homo sapiens OX=9606 GN=CFB PE=1 SV=2	1.19611e+06	971295	1.08557e+06	1.4085e+06	1.16059e+06	967859	727457	1.10899e+06	1.33119e+06	991737	1.22888e+06	1.56234e+06	1.84312e+06	1.72309e+06	1.5408e+06	1.26024e+06	2.0247e+06	1.43044e+06	1.19694e+06	846917	1.3985e+06	1.40262e+06	1.10689e+06	1.02763e+06	3.2744e+06	3.79456e+06	3.49794e+06
8885	38.166	2	885.464	1768.91	-0.0530464	-29.9872	41.82	DFHINLFQVLPWLK		CFAB_HUMAN	CFAB_HUMAN			Complement factor B OS=Homo sapiens OX=9606 GN=CFB PE=1 SV=2	1.01499e+07	1.01173e+07	9.69633e+06	1.28191e+07	1.42544e+07	1.37327e+07	1.37451e+07	1.30119e+07	1.10545e+07	1.22737e+07	1.17833e+07	1.08476e+07	1.1515e+07	9.2153e+06	9.41867e+06	1.08894e+07	1.00259e+07	9.42326e+06	1.24596e+07	1.14906e+07	1.21323e+07	1.08593e+07	1.21846e+07	1.04834e+07	7.89033e+06	8.80736e+06	7.62595e+06
156	28.2277	2	885.948	1769.88	-0.0318456	-17.9927	69	VIPACLPSPNYVVADR	[5] Carbamidomethyl (C)	PLMN_HUMAN	PLMN_HUMAN			Plasminogen OS=Homo sapiens OX=9606 GN=PLG PE=1 SV=2	1.34232e+08	1.40419e+08	1.35062e+08	1.29874e+08	1.32923e+08	1.52508e+08	1.02464e+08	1.12862e+08	1.09344e+08	1.14055e+08	1.15979e+08	1.05032e+08	1.21624e+08	9.50834e+07	9.46598e+07	8.205e+07	7.78915e+07	7.94196e+07	1.08151e+08	1.12414e+08	1.01663e+08	9.84245e+07	8.72902e+07	9.82042e+07	9.84634e+07	8.90567e+07	8.86568e+07
201	24.6185	2	953.426	1904.84	0.0268886	14.1162	116.36	NPDGDVGGPWCYTTNPR	[11] Carbamidomethyl (C)	PLMN_HUMAN	PLMN_HUMAN			Plasminogen OS=Homo sapiens OX=9606 GN=PLG PE=1 SV=2	7.78057e+07	8.87376e+07	8.75303e+07	8.60324e+07	8.5332e+07	8.7564e+07	6.34433e+07	6.00225e+07	6.53886e+07	6.05649e+07	5.98445e+07	6.45891e+07	5.86161e+07	5.63965e+07	5.40269e+07	4.21252e+07	4.06868e+07	4.23658e+07	5.5855e+07	5.62203e+07	5.67397e+07	5.21349e+07	5.69248e+07	5.67378e+07	7.56344e+07	8.45665e+07	8.08599e+07
259	24.9897	3	688.36	2062.06	0.136685	66.29	57.84	NPDADKGPWCFTTDPSVR	[10] Carbamidomethyl (C)	PLMN_HUMAN	PLMN_HUMAN			Plasminogen OS=Homo sapiens OX=9606 GN=PLG PE=1 SV=2	6.45047e+07	7.39707e+07	6.75683e+07	7.25038e+07	7.13952e+07	6.81552e+07	4.83283e+07	5.30629e+07	5.07325e+07	4.69537e+07	4.80577e+07	4.50152e+07	4.53792e+07	4.4344e+07	4.81497e+07	3.02643e+07	3.50568e+07	2.75971e+07	4.91098e+07	4.46009e+07	4.12675e+07	4.91139e+07	4.28149e+07	4.27272e+07	6.37938e+07	5.75775e+07	5.81087e+07
853	24.9897	2	1031.95	2061.88	-0.0459251	-22.2729	63.3	NPDADKGPWCFTTDPSVR	[10] Carbamidomethyl (C)	PLMN_HUMAN	PLMN_HUMAN			Plasminogen OS=Homo sapiens OX=9606 GN=PLG PE=1 SV=2	2.56453e+07	2.58237e+07	2.89344e+07	2.61369e+07	2.14942e+07	2.87283e+07	2.21783e+07	1.43079e+07	2.03079e+07	1.99662e+07	1.6459e+07	2.18907e+07	1.38401e+07	2.01604e+07	1.32995e+07	1.16093e+07	1.26889e+07	1.54181e+07	1.64089e+07	1.69405e+07	1.75967e+07	1.26568e+07	1.67665e+07	2.18306e+07	1.87977e+07	2.63748e+07	3.14693e+07
265	18.889	3	665.326	1992.96	0.0921926	46.2614	58.15	FSPATHPSEGLEENYCR	[16] Carbamidomethyl (C)	PLMN_HUMAN	PLMN_HUMAN			Plasminogen OS=Homo sapiens OX=9606 GN=PLG PE=1 SV=2	3.78348e+07	3.83115e+07	3.61154e+07	3.74192e+07	3.97786e+07	3.53523e+07	2.49411e+07	2.81803e+07	2.64729e+07	2.68509e+07	2.83273e+07	2.32957e+07	2.75017e+07	2.91168e+07	2.38898e+07	1.90506e+07	1.86693e+07	1.78547e+07	2.33068e+07	2.35952e+07	2.23502e+07	2.46992e+07	2.5277e+07	2.33259e+07	3.91366e+07	3.76258e+07	4.08021e+07
595	18.889	2	997.415	1992.81	-0.0487223	-24.4484	86.48	FSPATHPSEGLEENYCR	[16] Carbamidomethyl (C)	PLMN_HUMAN	PLMN_HUMAN			Plasminogen OS=Homo sapiens OX=9606 GN=PLG PE=1 SV=2	2.92739e+07	3.52044e+07	2.86468e+07	2.76453e+07	2.36625e+07	2.90773e+07	2.34336e+07	1.89484e+07	2.45553e+07	2.27214e+07	2.33091e+07	2.78521e+07	1.41971e+07	1.92305e+07	2.0293e+07	1.61742e+07	1.52349e+07	1.6549e+07	1.89593e+07	1.96085e+07	2.35721e+07	1.71922e+07	1.90545e+07	2.24807e+07	3.09214e+07	3.07187e+07	3.34699e+07
270	21.9503	3	764.008	2289	0.02764	12.0753	39.17	NPDNDPQGPWCYTTDPEKR	[11] Carbamidomethyl (C)	PLMN_HUMAN	PLMN_HUMAN			Plasminogen OS=Homo sapiens OX=9606 GN=PLG PE=1 SV=2	6.20324e+07	6.04184e+07	7.33268e+07	7.06267e+07	6.74259e+07	7.07357e+07	5.20553e+07	5.39329e+07	5.07455e+07	4.69e+07	5.02565e+07	4.87461e+07	5.54961e+07	5.02012e+07	4.43461e+07	3.28796e+07	3.34715e+07	3.31015e+07	5.23964e+07	4.36024e+07	4.6548e+07	4.2517e+07	4.21219e+07	4.49955e+07	6.0901e+07	6.00846e+07	6.27507e+07
278	16.2619	2	649.82	1297.63	-0.016454	-12.6799	73.59	HSIFTPETNPR		PLMN_HUMAN	PLMN_HUMAN			Plasminogen OS=Homo sapiens OX=9606 GN=PLG PE=1 SV=2	5.81994e+07	6.07219e+07	5.84896e+07	5.42813e+07	5.44875e+07	5.70347e+07	4.5136e+07	4.73191e+07	4.81092e+07	4.00322e+07	4.45028e+07	4.40289e+07	3.81258e+07	4.21276e+07	4.00395e+07	3.10301e+07	3.41586e+07	3.18905e+07	3.93747e+07	3.82873e+07	3.99068e+07	3.65246e+07	4.08309e+07	4.01386e+07	5.89697e+07	5.56605e+07	5.8723e+07
358	20.1745	2	570.808	1139.6	-0.0168687	-14.8021	68.07	EAQLPVIENK		PLMN_HUMAN	PLMN_HUMAN			Plasminogen OS=Homo sapiens OX=9606 GN=PLG PE=1 SV=2	5.15093e+07	4.77366e+07	5.26636e+07	5.18163e+07	4.88346e+07	4.89022e+07	3.88842e+07	4.22473e+07	3.99183e+07	3.58914e+07	3.95439e+07	3.86552e+07	4.10078e+07	4.19767e+07	3.89749e+07	2.98017e+07	2.95568e+07	2.87103e+07	3.54999e+07	3.58506e+07	3.69957e+07	3.92457e+07	3.946e+07	4.33983e+07	4.38941e+07	4.66271e+07	4.33325e+07
375	26.809	2	544.737	1087.46	-0.052499	-48.2744	63.45	WELCDIPR	[4] Carbamidomethyl (C)	PLMN_HUMAN	PLMN_HUMAN			Plasminogen OS=Homo sapiens OX=9606 GN=PLG PE=1 SV=2	3.51831e+07	3.05883e+07	3.37951e+07	3.46647e+07	3.80815e+07	3.94228e+07	2.52379e+07	2.41882e+07	2.72046e+07	2.38447e+07	2.63029e+07	2.68401e+07	2.81301e+07	2.67434e+07	2.64043e+07	1.80561e+07	1.93569e+07	1.81057e+07	2.48518e+07	2.64869e+07	2.74734e+07	2.51213e+07	2.33144e+07	2.36895e+07	3.43219e+07	4.30247e+07	4.51784e+07
401	17.7638	2	667.322	1332.63	-0.00430193	-3.22814	110.63	QLGAGSIEECAAK	[10] Carbamidomethyl (C)	PLMN_HUMAN	PLMN_HUMAN			Plasminogen OS=Homo sapiens OX=9606 GN=PLG PE=1 SV=2	4.16938e+07	3.98789e+07	4.15096e+07	4.55116e+07	4.07427e+07	4.33844e+07	3.66041e+07	3.80579e+07	3.5921e+07	3.17686e+07	3.18389e+07	3.1395e+07	3.15635e+07	3.61902e+07	3.44267e+07	2.62281e+07	2.59339e+07	2.30472e+07	3.03563e+07	3.08948e+07	3.33179e+07	3.30809e+07	3.43005e+07	3.56981e+07	3.59349e+07	3.82748e+07	3.75922e+07
403	23.9707	4	768.93	3071.69	0.309586	100.797	35.84	KLYDYCDVPQCAAPSFDCGKPQVEPK	[6] Carbamidomethyl (C)|[11] Carbamidomethyl (C)|[18] Carbamidomethyl (C)	PLMN_HUMAN	PLMN_HUMAN			Plasminogen OS=Homo sapiens OX=9606 GN=PLG PE=1 SV=2	4.76051e+07	5.85587e+07	5.31062e+07	4.30185e+07	4.79238e+07	3.93476e+07	3.28721e+07	3.78418e+07	3.51489e+07	2.93797e+07	3.51122e+07	3.07477e+07	3.01876e+07	2.92871e+07	3.23011e+07	2.07754e+07	2.28289e+07	1.84311e+07	2.73115e+07	2.57739e+07	2.72381e+07	2.92354e+07	2.67571e+07	2.49314e+07	4.63932e+07	4.43386e+07	4.12317e+07
825	24.0015	3	1024.8	3071.38	-0.00614402	-2.00041	71.69	KLYDYCDVPQCAAPSFDCGKPQVEPK	[6] Carbamidomethyl (C)|[11] Carbamidomethyl (C)|[18] Carbamidomethyl (C)	PLMN_HUMAN	PLMN_HUMAN			Plasminogen OS=Homo sapiens OX=9606 GN=PLG PE=1 SV=2	2.58691e+07	3.00189e+07	2.67328e+07	2.42082e+07	2.55449e+07	2.81306e+07	2.17529e+07	1.97355e+07	2.00068e+07	1.81789e+07	1.82607e+07	2.27313e+07	2.02476e+07	1.81493e+07	1.7578e+07	1.46661e+07	1.44515e+07	1.73288e+07	1.53987e+07	1.58206e+07	1.75506e+07	1.9508e+07	2.13681e+07	2.24263e+07	2.37068e+07	2.8642e+07	3.32907e+07
514	17.5512	2	515.785	1029.55	-0.0156701	-15.22	73.61	LSSPAVITDK		PLMN_HUMAN	PLMN_HUMAN			Plasminogen OS=Homo sapiens OX=9606 GN=PLG PE=1 SV=2	3.55233e+07	3.38408e+07	3.29774e+07	2.98752e+07	3.19752e+07	3.11283e+07	2.39907e+07	2.37253e+07	2.39884e+07	2.57543e+07	2.3577e+07	2.36642e+07	2.57698e+07	2.67926e+07	2.35087e+07	1.88438e+07	1.79046e+07	1.8186e+07	2.12664e+07	2.25038e+07	1.8701e+07	2.61816e+07	2.28663e+07	2.3161e+07	3.14169e+07	3.47426e+07	3.38153e+07
726	25.8867	3	724.744	2171.21	0.125173	57.6547	65.25	VVGGCVAHPHSWPWQVSLR	[5] Carbamidomethyl (C)	PLMN_HUMAN	PLMN_HUMAN			Plasminogen OS=Homo sapiens OX=9606 GN=PLG PE=1 SV=2	3.32761e+07	3.32016e+07	3.12037e+07	3.27874e+07	3.16696e+07	3.76537e+07	2.69986e+07	2.7876e+07	3.02389e+07	2.16319e+07	2.29232e+07	2.62581e+07	2.57178e+07	2.3933e+07	2.28924e+07	1.43381e+07	1.89198e+07	1.63426e+07	2.34977e+07	2.13631e+07	1.98723e+07	1.93205e+07	2.12762e+07	2.13383e+07	2.65529e+07	2.93652e+07	2.83968e+07
773	26.5963	3	1079.77	3236.29	-0.125344	-38.7292	99.47	VQSTELCAGHLAGGTDSCQGDSGGPLVCFEK	[7] Carbamidomethyl (C)|[18] Carbamidomethyl (C)|[28] Carbamidomethyl (C)	PLMN_HUMAN	PLMN_HUMAN			Plasminogen OS=Homo sapiens OX=9606 GN=PLG PE=1 SV=2	3.43614e+07	3.05711e+07	3.04484e+07	2.30687e+07	2.47527e+07	2.85872e+07	2.1301e+07	1.99891e+07	2.25686e+07	1.82288e+07	1.73036e+07	1.99654e+07	2.3599e+07	1.8079e+07	1.77923e+07	1.25466e+07	1.25229e+07	1.26831e+07	1.75588e+07	1.52406e+07	1.58666e+07	1.38737e+07	1.6702e+07	1.83317e+07	1.9522e+07	1.63196e+07	2.12717e+07
774	36.1825	2	1137	2271.98	-0.101062	-44.48	149.15	TECFITGWGETQGTFGAGLLK	[3] Carbamidomethyl (C)	PLMN_HUMAN	PLMN_HUMAN			Plasminogen OS=Homo sapiens OX=9606 GN=PLG PE=1 SV=2	2.1768e+07	1.89673e+07	1.87161e+07	3.79329e+07	4.24161e+07	4.60239e+07	3.29047e+07	3.52357e+07	3.63427e+07	2.47008e+07	2.48451e+07	2.55104e+07	2.47851e+07	2.03103e+07	1.90967e+07	1.75695e+07	1.61423e+07	1.72706e+07	3.04555e+07	2.86044e+07	2.7149e+07	2.70663e+07	2.6993e+07	2.76773e+07	2.53898e+07	2.61195e+07	2.71101e+07
4416	36.2148	3	758.455	2272.34	0.259172	114.068	45.87	TECFITGWGETQGTFGAGLLK	[3] Carbamidomethyl (C)	PLMN_HUMAN	PLMN_HUMAN			Plasminogen OS=Homo sapiens OX=9606 GN=PLG PE=1 SV=2	2.34412e+06	1.44961e+06	2.60302e+06	3.63149e+06	4.62008e+06	4.75962e+06	3.60434e+06	4.61174e+06	2.05823e+06	3.87704e+06	3.53966e+06	2.25582e+06	2.91994e+06	2.06026e+06	3.75319e+06	3.13771e+06	2.49083e+06	2.78459e+06	3.62661e+06	1.98654e+06	1.70676e+06	3.09809e+06	3.30837e+06	2.55949e+06	2.55087e+06	3.30891e+06	2.61043e+06
826	18.312	2	897.398	1792.78	-0.031425	-17.5283	79.17	CTTPPPSSGPTYQCLK	[1] Carbamidomethyl (C)|[14] Carbamidomethyl (C)	PLMN_HUMAN	PLMN_HUMAN			Plasminogen OS=Homo sapiens OX=9606 GN=PLG PE=1 SV=2	3.47228e+07	3.61359e+07	3.22231e+07	3.30173e+07	3.41993e+07	3.14893e+07	2.74888e+07	2.44079e+07	2.88419e+07	2.38744e+07	2.57093e+07	2.68943e+07	2.32624e+07	2.23118e+07	2.13254e+07	1.69583e+07	1.90805e+07	1.61212e+07	2.22405e+07	2.08609e+07	2.12895e+07	2.00496e+07	2.25069e+07	2.32449e+07	2.09684e+07	2.27255e+07	2.21218e+07
855	13.5048	2	728.823	1455.63	-0.0368866	-25.34	84.71	APWCHTTNSQVR	[4] Carbamidomethyl (C)	PLMN_HUMAN	PLMN_HUMAN			Plasminogen OS=Homo sapiens OX=9606 GN=PLG PE=1 SV=2	1.90784e+07	1.66468e+07	2.06962e+07	1.23168e+07	1.23997e+07	1.05479e+07	8.04897e+06	1.10416e+07	1.02952e+07	1.35499e+07	1.53428e+07	1.5961e+07	9.36502e+06	8.5323e+06	9.88843e+06	9.3111e+06	1.13611e+07	9.01981e+06	9.66926e+06	9.43495e+06	1.31127e+07	8.48593e+06	8.70646e+06	8.23516e+06	2.12227e+07	2.11482e+07	1.98e+07
975	19.6225	2	1063.45	2124.89	-0.0714185	-33.6093	103.25	ATTVTGTPCQDWAAQEPHR	[9] Carbamidomethyl (C)	PLMN_HUMAN	PLMN_HUMAN			Plasminogen OS=Homo sapiens OX=9606 GN=PLG PE=1 SV=2	1.89572e+07	2.04092e+07	1.77139e+07	1.59332e+07	1.45173e+07	1.41452e+07	1.34025e+07	1.12241e+07	1.29052e+07	1.10834e+07	1.13854e+07	1.55915e+07	9.2276e+06	1.11025e+07	1.14864e+07	8.50275e+06	9.25049e+06	8.42546e+06	1.03569e+07	1.21022e+07	1.2467e+07	8.43013e+06	9.73542e+06	1.11205e+07	1.56996e+07	1.78961e+07	1.70518e+07
1211	25.8557	3	982.088	2943.24	-0.0445039	-15.1205	71.63	LYDYCDVPQCAAPSFDCGKPQVEPK	[5] Carbamidomethyl (C)|[10] Carbamidomethyl (C)|[17] Carbamidomethyl (C)	PLMN_HUMAN	PLMN_HUMAN			Plasminogen OS=Homo sapiens OX=9606 GN=PLG PE=1 SV=2	1.71714e+07	1.59378e+07	1.88352e+07	1.16527e+07	1.35921e+07	1.50612e+07	8.44885e+06	8.36638e+06	9.80403e+06	1.05082e+07	1.05322e+07	9.75197e+06	9.21441e+06	1.03352e+07	7.70708e+06	7.54675e+06	8.67261e+06	6.47299e+06	1e+07	9.95537e+06	8.96201e+06	9.75522e+06	8.21949e+06	9.13394e+06	1.25959e+07	1.5487e+07	1.59758e+07
1217	19.9595	2	506.724	1011.43	-0.0148611	-14.6929	35.23	WEYCNLK	[4] Carbamidomethyl (C)	PLMN_HUMAN	PLMN_HUMAN			Plasminogen OS=Homo sapiens OX=9606 GN=PLG PE=1 SV=2	1.26061e+07	1.34912e+07	1.62863e+07	1.31817e+07	1.50482e+07	1.45385e+07	9.82497e+06	1.11809e+07	1.03916e+07	1.06663e+07	1.0351e+07	1.0059e+07	1.08783e+07	1.04102e+07	9.99617e+06	7.44306e+06	8.81482e+06	7.783e+06	1.12638e+07	9.50751e+06	8.01562e+06	1.06171e+07	8.71049e+06	9.61331e+06	1.2435e+07	1.4058e+07	1.4373e+07
1322	10.818	2	605.851	1209.69	0.0865176	71.5258	40.08	WSSTSPHRPR		PLMN_HUMAN	PLMN_HUMAN			Plasminogen OS=Homo sapiens OX=9606 GN=PLG PE=1 SV=2	7.3507e+06	6.99506e+06	8.20653e+06	6.53856e+06	6.70815e+06	6.61394e+06	5.17675e+06	5.21092e+06	5.50848e+06	4.87394e+06	4.19563e+06	5.28462e+06	5.57012e+06	5.71833e+06	5.23186e+06	3.06996e+06	3.56845e+06	3.53847e+06	4.55274e+06	4.03607e+06	4.5569e+06	4.28711e+06	5.08337e+06	4.58993e+06	7.83091e+06	7.84938e+06	7.86821e+06
1540	17.4588	3	761.349	2281.02	-0.0408905	-17.926	63.68	RATTVTGTPCQDWAAQEPHR	[10] Carbamidomethyl (C)	PLMN_HUMAN	PLMN_HUMAN			Plasminogen OS=Homo sapiens OX=9606 GN=PLG PE=1 SV=2	1.23114e+07	1.35388e+07	1.1193e+07	1.29833e+07	1.26838e+07	1.3986e+07	1.0531e+07	9.455e+06	1.09791e+07	1.00729e+07	9.64916e+06	1.04796e+07	9.8679e+06	1.08126e+07	1.01314e+07	7.28705e+06	7.58371e+06	6.37577e+06	7.5614e+06	7.73397e+06	9.38225e+06	9.39795e+06	1.02089e+07	1.08558e+07	1.19624e+07	1.1481e+07	1.48548e+07
2051	14.9006	3	928.08	2781.22	-0.0716003	-25.7436	63	GNVAVTVSGHTCQHWSAQTPHTHNR	[12] Carbamidomethyl (C)	PLMN_HUMAN	PLMN_HUMAN			Plasminogen OS=Homo sapiens OX=9606 GN=PLG PE=1 SV=2	1.09694e+07	1.23394e+07	1.1858e+07	8.06237e+06	7.54142e+06	5.60132e+06	9.47819e+06	6.97869e+06	7.05161e+06	6.28874e+06	7.06863e+06	7.7429e+06	4.8656e+06	7.07836e+06	5.7416e+06	5.06999e+06	7.42656e+06	5.19893e+06	4.0039e+06	6.19448e+06	6.75389e+06	5.35174e+06	4.43758e+06	4.26387e+06	9.49258e+06	6.82194e+06	7.76254e+06
2153	12.4938	3	538.272	1611.79	0.0261632	16.2326	38.59	RAPWCHTTNSQVR	[5] Carbamidomethyl (C)	PLMN_HUMAN	PLMN_HUMAN			Plasminogen OS=Homo sapiens OX=9606 GN=PLG PE=1 SV=2	3.19032e+06	3.36441e+06	3.31764e+06	5.89634e+06	5.988e+06	5.39926e+06	5.04227e+06	4.78963e+06	5.31753e+06	3.00174e+06	2.87977e+06	2.76993e+06	5.18505e+06	4.77379e+06	4.95714e+06	2.30717e+06	2.41787e+06	2.06387e+06	3.0074e+06	3.19809e+06	2.97009e+06	2.9415e+06	3.45887e+06	3.56058e+06	3.03392e+06	3.09665e+06	3.17155e+06
2473	12.4938	2	806.885	1611.76	-0.0133153	-8.26128	39.38	RAPWCHTTNSQVR	[5] Carbamidomethyl (C)	PLMN_HUMAN	PLMN_HUMAN			Plasminogen OS=Homo sapiens OX=9606 GN=PLG PE=1 SV=2	3.34594e+06	2.53657e+06	2.7088e+06	6.82959e+06	6.56348e+06	5.87233e+06	3.79346e+06	4.48488e+06	4.38809e+06	2.65572e+06	3.56253e+06	3.82326e+06	4.11308e+06	4.40298e+06	4.68797e+06	2.22077e+06	2.68755e+06	1.90482e+06	3.03498e+06	2.60465e+06	3.2809e+06	2.87664e+06	3.19339e+06	3.16976e+06	2.94372e+06	3.17708e+06	2.89298e+06
2273	24.4958	2	1067.4	2132.79	-0.0810502	-38.0005	70.73	NPDNDPQGPWCYTTDPEK	[11] Carbamidomethyl (C)	PLMN_HUMAN	PLMN_HUMAN			Plasminogen OS=Homo sapiens OX=9606 GN=PLG PE=1 SV=2	9.01955e+06	1.06401e+07	1.16596e+07	9.04727e+06	8.92227e+06	1.02142e+07	7.48644e+06	6.31006e+06	7.89726e+06	8.59828e+06	8.71368e+06	8.63925e+06	7.98679e+06	7.94489e+06	8.17657e+06	7.57328e+06	6.96012e+06	9.12957e+06	8.77194e+06	9.69182e+06	8.35987e+06	7.01851e+06	7.40771e+06	8.99396e+06	9.56971e+06	1.02974e+07	1.19152e+07
2376	14.309	2	496.718	991.422	-0.0209251	-21.1057	71.98	TPENFPCK	[7] Carbamidomethyl (C)	PLMN_HUMAN	PLMN_HUMAN			Plasminogen OS=Homo sapiens OX=9606 GN=PLG PE=1 SV=2	1.60186e+07	1.50877e+07	1.60887e+07	1.17673e+07	1.1293e+07	1.19193e+07	1.12608e+07	1.0768e+07	1.2017e+07	1.06453e+07	1.25121e+07	9.9056e+06	1.19459e+07	1.17477e+07	1.25128e+07	9.11619e+06	8.16332e+06	7.32378e+06	7.95595e+06	1.02525e+07	9.25949e+06	1.2246e+07	1.09877e+07	1.1172e+07	1.66572e+07	1.48979e+07	1.56362e+07
4854	11.9869	2	513.748	1025.48	-0.0404342	-39.4279	44.67	KVYLSECK	[7] Carbamidomethyl (C)	PLMN_HUMAN	PLMN_HUMAN			Plasminogen OS=Homo sapiens OX=9606 GN=PLG PE=1 SV=2	2.72806e+06	2.26266e+06	2.61957e+06	1.79221e+06	1.81489e+06	1.88658e+06	2.12991e+06	1.93135e+06	2.05264e+06	1.52556e+06	1.52569e+06	1.58836e+06	2.12825e+06	1.84393e+06	1.91318e+06	1.24161e+06	1.03151e+06	1.06359e+06	1.19978e+06	1.24231e+06	1.41015e+06	1.67149e+06	1.54153e+06	1.87657e+06	1.73377e+06	1.45202e+06	1.7669e+06
10	18.494	3	755.911	2264.71	0.780291	344.662	55.41	SCESNSPFPVHPGTAECCTK	[2] Carbamidomethyl (C)|[17] Carbamidomethyl (C)|[18] Carbamidomethyl (C)	VTDB_HUMAN	VTDB_HUMAN			Vitamin D-binding protein OS=Homo sapiens OX=9606 GN=GC PE=1 SV=1	3.05302e+08	2.9044e+08	3.113e+08	2.38078e+08	2.50691e+08	2.31698e+08	2.31204e+08	2.27251e+08	2.36064e+08	2.46359e+08	2.36955e+08	2.37287e+08	2.28798e+08	2.13942e+08	2.1022e+08	2.49861e+08	2.44818e+08	2.41526e+08	2.31281e+08	2.38398e+08	2.2081e+08	1.93677e+08	2.19295e+08	2.21832e+08	3.04005e+08	3.17035e+08	3.82217e+08
326	18.4642	2	1132.92	2263.83	-0.104221	-46.0353	84.65	SCESNSPFPVHPGTAECCTK	[2] Carbamidomethyl (C)|[17] Carbamidomethyl (C)|[18] Carbamidomethyl (C)	VTDB_HUMAN	VTDB_HUMAN			Vitamin D-binding protein OS=Homo sapiens OX=9606 GN=GC PE=1 SV=1	4.8459e+07	6.85314e+07	5.27138e+07	4.1876e+07	3.95299e+07	4.02212e+07	4.83338e+07	4.29313e+07	4.8517e+07	4.54642e+07	4.61957e+07	5.80545e+07	2.19351e+07	3.2732e+07	3.85659e+07	3.65129e+07	4.48821e+07	4.18875e+07	4.38462e+07	4.12264e+07	5.50676e+07	3.03226e+07	3.69092e+07	4.0426e+07	5.8206e+07	5.8534e+07	6.17091e+07
32	21.8592	2	1046.94	2091.86	0.0453848	21.6963	136.45	SLGECCDVEDSTTCFNAK	[5] Carbamidomethyl (C)|[6] Carbamidomethyl (C)|[14] Carbamidomethyl (C)	VTDB_HUMAN	VTDB_HUMAN			Vitamin D-binding protein OS=Homo sapiens OX=9606 GN=GC PE=1 SV=1	2.03538e+08	2.1606e+08	2.09041e+08	1.71117e+08	1.75953e+08	1.87229e+08	1.67059e+08	1.67314e+08	1.73847e+08	1.82628e+08	1.72265e+08	1.83287e+08	1.49448e+08	1.38249e+08	1.39764e+08	1.64411e+08	1.64992e+08	1.65785e+08	1.74725e+08	1.65277e+08	1.66561e+08	1.41148e+08	1.48267e+08	1.6227e+08	2.26179e+08	2.40363e+08	2.53428e+08
41	25.2692	2	1027.97	2053.93	0.0765362	37.2646	131.44	GQELCADYSENTFTEYK	[5] Carbamidomethyl (C)	VTDB_HUMAN	VTDB_HUMAN			Vitamin D-binding protein OS=Homo sapiens OX=9606 GN=GC PE=1 SV=1	1.58649e+08	1.59699e+08	1.61807e+08	1.16204e+08	1.13326e+08	1.34299e+08	1.09645e+08	1.13172e+08	1.17384e+08	1.34302e+08	1.32127e+08	1.3799e+08	8.93613e+07	8.44474e+07	8.57569e+07	1.27604e+08	1.23806e+08	1.26217e+08	1.29844e+08	1.30196e+08	1.29356e+08	9.85512e+07	1.07219e+08	1.10155e+08	1.44621e+08	1.56927e+08	1.63783e+08
62	21.8898	2	458.217	914.419	-0.0309045	-33.7957	53.73	YTFELSR		VTDB_HUMAN	VTDB_HUMAN			Vitamin D-binding protein OS=Homo sapiens OX=9606 GN=GC PE=1 SV=1	5.71725e+07	6.28995e+07	7.37831e+07	6.09695e+07	5.56405e+07	5.57166e+07	5.40104e+07	6.08583e+07	5.33199e+07	5.65291e+07	6.636e+07	5.31963e+07	5.27181e+07	4.99401e+07	5.15853e+07	5.67148e+07	6.27032e+07	5.4711e+07	6.22752e+07	5.89116e+07	5.79957e+07	5.95591e+07	5.36166e+07	5.07771e+07	9.33092e+07	9.16292e+07	7.6537e+07
69	19.2243	3	442.919	1325.74	-0.00977801	-7.37548	53.33	RTHLPEVFLSK		VTDB_HUMAN	VTDB_HUMAN			Vitamin D-binding protein OS=Homo sapiens OX=9606 GN=GC PE=1 SV=1	6.61856e+07	5.85253e+07	6.23334e+07	6.38316e+07	6.74783e+07	6.06452e+07	5.28449e+07	5.51003e+07	5.75469e+07	5.33341e+07	5.69919e+07	5.30794e+07	5.29724e+07	4.78292e+07	4.86319e+07	5.68833e+07	5.50971e+07	5.60193e+07	5.77796e+07	5.60449e+07	5.21877e+07	5.07232e+07	4.99053e+07	5.01261e+07	8.43151e+07	8.42372e+07	8.53106e+07
203	19.2243	2	663.884	1325.75	0.00795748	6.00227	73.39	RTHLPEVFLSK		VTDB_HUMAN	VTDB_HUMAN			Vitamin D-binding protein OS=Homo sapiens OX=9606 GN=GC PE=1 SV=1	8.06233e+07	8.74071e+07	8.26906e+07	7.94702e+07	7.75488e+07	8.31632e+07	7.44289e+07	7.3123e+07	8.16177e+07	7.88383e+07	7.81181e+07	8.65609e+07	6.72859e+07	6.52125e+07	6.79229e+07	7.87975e+07	8.22075e+07	7.50895e+07	7.18766e+07	7.87435e+07	8.43982e+07	7.67016e+07	6.93499e+07	8.23921e+07	1.0172e+08	1.09684e+08	1.06993e+08
112	22.2527	2	585.834	1169.65	0.00820192	7.01231	63.14	THLPEVFLSK		VTDB_HUMAN	VTDB_HUMAN			Vitamin D-binding protein OS=Homo sapiens OX=9606 GN=GC PE=1 SV=1	8.83401e+07	9.36882e+07	8.9393e+07	7.72689e+07	8.87326e+07	9.04775e+07	8.09752e+07	7.40813e+07	8.54236e+07	8.72699e+07	8.7454e+07	9.43564e+07	6.70935e+07	7.47209e+07	7.24642e+07	8.46345e+07	8.71948e+07	8.34931e+07	7.74961e+07	8.53345e+07	9.04662e+07	7.18033e+07	7.72143e+07	8.21169e+07	1.12269e+08	1.2331e+08	1.31952e+08
199	15.1824	2	638.295	1274.58	0.0151979	11.924	67.89	VCSQYAAYGEK	[2] Carbamidomethyl (C)	VTDB_HUMAN	VTDB_HUMAN			Vitamin D-binding protein OS=Homo sapiens OX=9606 GN=GC PE=1 SV=1	1.02759e+08	1.11012e+08	1.15019e+08	9.2015e+07	8.72913e+07	8.89853e+07	9.57436e+07	9.60624e+07	1.02177e+08	8.22885e+07	9.66676e+07	9.19453e+07	8.42129e+07	8.32249e+07	8.29559e+07	8.39776e+07	9.16627e+07	8.58272e+07	9.12042e+07	8.57749e+07	8.88226e+07	8.57281e+07	1.0398e+08	1.02848e+08	9.5648e+07	1.076e+08	1.0155e+08
214	16.9993	2	400.216	798.417	-0.06843	-85.6998	31.14	VLEPTLK		VTDB_HUMAN	VTDB_HUMAN			Vitamin D-binding protein OS=Homo sapiens OX=9606 GN=GC PE=1 SV=1	6.46321e+07	5.08236e+07	5.18369e+07	3.92214e+07	4.64638e+07	4.05104e+07	3.73787e+07	4.35797e+07	4.24408e+07	4.58939e+07	3.91098e+07	3.68227e+07	4.2687e+07	4.03284e+07	3.7935e+07	4.67598e+07	3.7697e+07	3.98781e+07	4.159e+07	4.89892e+07	3.56049e+07	4.34104e+07	2.82358e+07	3.15602e+07	7.4532e+07	7.16294e+07	5.70514e+07
226	27.1463	2	847.976	1693.94	0.0331265	19.5563	74.71	KFPSGTFEQVSQLVK		VTDB_HUMAN	VTDB_HUMAN			Vitamin D-binding protein OS=Homo sapiens OX=9606 GN=GC PE=1 SV=1	1.45147e+08	1.26733e+08	1.43882e+08	1.25925e+08	1.26999e+08	1.4202e+08	1.35677e+08	1.17471e+08	1.45395e+08	1.21753e+08	1.17241e+08	1.25606e+08	1.02795e+08	1.07056e+08	9.93719e+07	1.10102e+08	1.21402e+08	1.10688e+08	1.31599e+08	1.11421e+08	1.31723e+08	9.72918e+07	1.088e+08	1.26393e+08	1.26519e+08	1.42644e+08	1.44111e+08
538	27.1463	3	565.651	1693.93	0.0259142	15.2985	44.79	KFPSGTFEQVSQLVK		VTDB_HUMAN	VTDB_HUMAN			Vitamin D-binding protein OS=Homo sapiens OX=9606 GN=GC PE=1 SV=1	5.86056e+07	6.5457e+07	5.99552e+07	6.15202e+07	6.31865e+07	6.22605e+07	5.19923e+07	7.32482e+07	5.85915e+07	5.03983e+07	5.61978e+07	4.86086e+07	5.99748e+07	3.97464e+07	4.25197e+07	4.73169e+07	4.75321e+07	4.18503e+07	5.6916e+07	5.85218e+07	4.63581e+07	5.32796e+07	4.99434e+07	4.77844e+07	6.08643e+07	5.6935e+07	5.71591e+07
26659	43.8303	2	848.012	1694.01	0.105993	62.5732	30.73	KFPSGTFEQVSQLVK		VTDB_HUMAN	VTDB_HUMAN			Vitamin D-binding protein OS=Homo sapiens OX=9606 GN=GC PE=1 SV=1	2.92809e+06	4.25398e+06	3.84433e+06	4.23272e+06	4.29189e+06	4.31287e+06	3.96097e+06	4.09334e+06	4.00793e+06	3.94299e+06	3.63541e+06	3.43356e+06	2.60654e+06	3.46621e+06	3.43191e+06	3.04238e+06	3.39876e+06	2.75325e+06	2.6021e+06	3.95876e+06	3.49942e+06	3.57764e+06	2.77379e+06	2.47727e+06	3.37934e+06	2.64719e+06	3.94327e+06
243	28.6605	3	1050.14	3147.4	0.0382964	12.1678	55.8	RSDFASNCCSINSPPLYCDSEIDAELK	[8] Carbamidomethyl (C)|[9] Carbamidomethyl (C)|[18] Carbamidomethyl (C)	VTDB_HUMAN	VTDB_HUMAN			Vitamin D-binding protein OS=Homo sapiens OX=9606 GN=GC PE=1 SV=1	1.02376e+08	7.67834e+07	8.27577e+07	7.25354e+07	7.27312e+07	8.91093e+07	1.09155e+08	7.82679e+07	1.27734e+08	8.51245e+07	7.80202e+07	1.00342e+08	5.54988e+07	6.38773e+07	5.91722e+07	5.76786e+07	7.19355e+07	6.57135e+07	1.20502e+08	9.09258e+07	1.0907e+08	7.33995e+07	7.74645e+07	1.01647e+08	7.04397e+07	7.09136e+07	8.45189e+07
260	25.5178	2	1259.46	2516.91	-0.0984001	-39.0941	132.1	EVVSLTEACCAEGADPDCYDTR	[9] Carbamidomethyl (C)|[10] Carbamidomethyl (C)|[18] Carbamidomethyl (C)	VTDB_HUMAN	VTDB_HUMAN			Vitamin D-binding protein OS=Homo sapiens OX=9606 GN=GC PE=1 SV=1	6.47978e+07	6.16998e+07	6.21494e+07	5.4526e+07	5.416e+07	6.39553e+07	5.84913e+07	4.85706e+07	5.88645e+07	5.12456e+07	4.8675e+07	5.68018e+07	4.0568e+07	3.89683e+07	3.65443e+07	4.46207e+07	4.42189e+07	4.66907e+07	5.18667e+07	4.93256e+07	5.56885e+07	3.6394e+07	4.77454e+07	5.44427e+07	5.19735e+07	6.54505e+07	7.01568e+07
1600	25.5178	3	840.052	2517.13	0.125491	49.857	58.41	EVVSLTEACCAEGADPDCYDTR	[9] Carbamidomethyl (C)|[10] Carbamidomethyl (C)|[18] Carbamidomethyl (C)	VTDB_HUMAN	VTDB_HUMAN			Vitamin D-binding protein OS=Homo sapiens OX=9606 GN=GC PE=1 SV=1	1.17775e+07	1.06598e+07	6.68884e+06	5.99479e+06	9.01628e+06	5.64104e+06	4.71576e+06	1.23225e+07	5.84269e+06	7.31283e+06	1.13712e+07	4.11634e+06	1.19055e+07	6.3021e+06	5.1834e+06	5.60296e+06	9.26436e+06	4.4063e+06	6.92435e+06	8.20726e+06	3.96502e+06	1.04418e+07	8.28672e+06	4.03102e+06	1.16111e+07	6.91574e+06	4.923e+06
328	20.8787	2	469.727	937.44	-0.0354084	-37.7699	53.04	ELSSFIDK		VTDB_HUMAN	VTDB_HUMAN			Vitamin D-binding protein OS=Homo sapiens OX=9606 GN=GC PE=1 SV=1	3.78885e+07	3.89341e+07	3.9649e+07	3.1156e+07	3.13954e+07	3.34944e+07	3.05098e+07	3.30001e+07	2.88965e+07	3.36758e+07	3.57728e+07	2.67689e+07	3.08592e+07	2.775e+07	2.73827e+07	2.90858e+07	3.53597e+07	3.39936e+07	3.76595e+07	3.24499e+07	3.00922e+07	3.33038e+07	2.80053e+07	2.96383e+07	4.25395e+07	4.29654e+07	3.95538e+07
330	31.4538	3	992.166	2973.48	0.153927	51.7693	73.53	ELSSFIDKGQELCADYSENTFTEYK	[13] Carbamidomethyl (C)	VTDB_HUMAN	VTDB_HUMAN			Vitamin D-binding protein OS=Homo sapiens OX=9606 GN=GC PE=1 SV=1	3.38122e+07	3.18305e+07	3.15717e+07	5.67717e+07	4.95353e+07	5.83566e+07	6.47184e+07	5.67932e+07	5.77438e+07	4.10997e+07	3.83834e+07	3.77336e+07	4.12953e+07	3.12113e+07	2.98846e+07	3.12985e+07	2.92259e+07	3.19466e+07	4.3841e+07	4.11271e+07	4.12893e+07	4.21667e+07	4.76902e+07	4.75557e+07	7.56656e+07	8.0548e+07	7.5543e+07
48545	43.9537	3	992.121	2973.34	0.0190011	6.39054	31.41	ELSSFIDKGQELCADYSENTFTEYK	[13] Carbamidomethyl (C)	VTDB_HUMAN	VTDB_HUMAN			Vitamin D-binding protein OS=Homo sapiens OX=9606 GN=GC PE=1 SV=1	511013	1.02178e+06	1.06113e+06	1.31614e+06	1.28625e+06	1.08316e+06	1.28881e+06	1.26948e+06	1.00934e+06	838835	932303	992870	860606	919073	931081	869890	764902	700311	813967	890046	861974	787528	1.02111e+06	644021	1.36537e+06	1.58063e+06	1.74621e+06
439	22.0715	3	728.344	2182.01	0.058785	26.9415	41.39	GQELCADYSENTFTEYKK	[5] Carbamidomethyl (C)	VTDB_HUMAN	VTDB_HUMAN			Vitamin D-binding protein OS=Homo sapiens OX=9606 GN=GC PE=1 SV=1	3.39414e+07	3.69447e+07	3.97072e+07	2.897e+07	2.72625e+07	2.2527e+07	2.91047e+07	3.02809e+07	3.03756e+07	2.68769e+07	2.90786e+07	2.85706e+07	2.88831e+07	2.5457e+07	2.60867e+07	3.35283e+07	3.02443e+07	2.70805e+07	2.76159e+07	2.53502e+07	2.51074e+07	2.80734e+07	2.1561e+07	2.6667e+07	4.13675e+07	3.95057e+07	3.91166e+07
1025	22.0715	2	1091.92	2181.82	-0.130213	-59.6772	78.89	GQELCADYSENTFTEYKK	[5] Carbamidomethyl (C)	VTDB_HUMAN	VTDB_HUMAN			Vitamin D-binding protein OS=Homo sapiens OX=9606 GN=GC PE=1 SV=1	1.50855e+07	1.77796e+07	1.45472e+07	9.5516e+06	1.36975e+07	1.41262e+07	1.37515e+07	9.60197e+06	1.46548e+07	1.63334e+07	1.30705e+07	1.69535e+07	7.00914e+06	7.65281e+06	8.15165e+06	1.40429e+07	1.25308e+07	1.27373e+07	1.11447e+07	1.30453e+07	1.37111e+07	9.05359e+06	1.14932e+07	1.08096e+07	1.6526e+07	2.03926e+07	2.35423e+07
632	48.205	2	1183.73	2365.44	0.181569	76.7649	139.2	VPTADLEDVLPLAEDITNILSK		VTDB_HUMAN	VTDB_HUMAN			Vitamin D-binding protein OS=Homo sapiens OX=9606 GN=GC PE=1 SV=1	6.65102e+06	4.02643e+06	4.05665e+06	4.86944e+07	4.64407e+07	2.95945e+07	6.53293e+07	5.81097e+07	4.36378e+07	3.75791e+07	2.6449e+07	2.0705e+07	1.30532e+07	1.01864e+07	8.39793e+06	1.40539e+07	1.10589e+07	1.27825e+07	5.70617e+07	4.24003e+07	2.74969e+07	4.87513e+07	4.6608e+07	3.66816e+07	2.6527e+07	2.04138e+07	1.53172e+07
660	30.448	2	783.949	1565.88	0.0735739	46.9878	92.25	FPSGTFEQVSQLVK		VTDB_HUMAN	VTDB_HUMAN			Vitamin D-binding protein OS=Homo sapiens OX=9606 GN=GC PE=1 SV=1	5.45541e+07	5.70226e+07	5.6767e+07	3.28354e+07	3.25311e+07	3.31905e+07	3.57485e+07	3.87735e+07	3.87293e+07	5.05257e+07	4.76739e+07	5.01102e+07	3.98103e+07	3.32715e+07	3.41775e+07	4.75908e+07	4.99016e+07	4.89922e+07	4.36144e+07	4.21775e+07	4.20159e+07	3.42185e+07	4.01389e+07	3.78676e+07	5.66719e+07	6.26404e+07	6.48561e+07
662	13.5695	2	475.714	949.413	-0.0412045	-43.3981	62.35	LCDNLSTK	[2] Carbamidomethyl (C)	VTDB_HUMAN	VTDB_HUMAN			Vitamin D-binding protein OS=Homo sapiens OX=9606 GN=GC PE=1 SV=1	2.86569e+07	2.64014e+07	2.51408e+07	1.75256e+07	1.79376e+07	1.66804e+07	2.30378e+07	2.15558e+07	2.10956e+07	2.12463e+07	2.25278e+07	1.90682e+07	2.26954e+07	2.06287e+07	2.15347e+07	1.99579e+07	1.77385e+07	1.83963e+07	1.85984e+07	2.04121e+07	1.80573e+07	2.36223e+07	2.16662e+07	2.48788e+07	3.84882e+07	4.25052e+07	4.03833e+07
665	11.4302	2	476.759	951.503	0.000337849	0.355069	51.92	ELPEHTVK		VTDB_HUMAN	VTDB_HUMAN			Vitamin D-binding protein OS=Homo sapiens OX=9606 GN=GC PE=1 SV=1	1.27895e+07	1.19632e+07	1.26888e+07	7.62065e+06	7.99785e+06	7.57724e+06	1.0082e+07	9.9721e+06	9.5907e+06	9.39615e+06	9.6453e+06	9.48785e+06	9.41585e+06	9.14656e+06	8.27853e+06	8.41359e+06	8.70881e+06	7.96503e+06	8.15304e+06	7.64787e+06	8.19135e+06	9.02106e+06	9.75535e+06	8.96004e+06	1.622e+07	1.60867e+07	1.73767e+07
1003	35.47	2	765.452	1528.89	0.111225	72.7544	90.11	EDFTSLSLVLYSR		VTDB_HUMAN	VTDB_HUMAN			Vitamin D-binding protein OS=Homo sapiens OX=9606 GN=GC PE=1 SV=1	1.23655e+07	1.16312e+07	1.24276e+07	2.51874e+07	2.63794e+07	2.3858e+07	3.59972e+07	3.38184e+07	2.92289e+07	3.05811e+07	2.43532e+07	2.24458e+07	1.74122e+07	1.51845e+07	1.62697e+07	1.9135e+07	1.97542e+07	1.86451e+07	2.65465e+07	2.39899e+07	2.00087e+07	2.67339e+07	2.3978e+07	2.21385e+07	2.03063e+07	1.95943e+07	1.93506e+07
1760	12.1025	2	409.179	816.344	-0.0689199	-84.4179	38.13	EFSHLGK		VTDB_HUMAN	VTDB_HUMAN			Vitamin D-binding protein OS=Homo sapiens OX=9606 GN=GC PE=1 SV=1	5.27711e+06	5.154e+06	5.3735e+06	2.88541e+06	3.4105e+06	3.12418e+06	3.95909e+06	3.96469e+06	4.53e+06	3.26707e+06	4.08783e+06	3.69565e+06	3.99729e+06	4.18543e+06	3.90186e+06	3.45825e+06	2.69586e+06	3.17031e+06	3.15847e+06	3.58975e+06	3.16426e+06	4.30369e+06	4.0559e+06	4.00511e+06	5.39662e+06	5.16197e+06	5.56522e+06
2490	12.2178	2	470.758	939.501	-0.0374497	-39.8596	46.88	AKLPDATPK		VTDB_HUMAN	VTDB_HUMAN			Vitamin D-binding protein OS=Homo sapiens OX=9606 GN=GC PE=1 SV=1	3.99014e+06	3.23772e+06	3.21502e+06	980315	817332	875183	4.79626e+06	4.7923e+06	4.65916e+06	3.22605e+06	3.66674e+06	3.27911e+06	2.83051e+06	2.51722e+06	2.97444e+06	2.60658e+06	2.80729e+06	2.53771e+06	4.98762e+06	4.58154e+06	4.57981e+06	2.69243e+06	2.42787e+06	2.84403e+06	4.16385e+06	4.46497e+06	4.50835e+06
2722	16.9675	2	533.791	1065.57	-0.0028611	-2.68504	45.67	KELSSFIDK		VTDB_HUMAN	VTDB_HUMAN			Vitamin D-binding protein OS=Homo sapiens OX=9606 GN=GC PE=1 SV=1	5.18695e+06	3.57986e+06	5.10967e+06	4.09808e+06	4.00318e+06	4.68285e+06	4.03487e+06	3.99601e+06	3.81394e+06	3.69712e+06	4.71524e+06	4.63916e+06	4.75836e+06	4.90456e+06	4.53145e+06	5.72185e+06	4.6575e+06	5.41046e+06	5.6265e+06	4.57938e+06	4.95392e+06	5.36295e+06	4.6454e+06	4.36986e+06	6.34471e+06	4.90978e+06	5.99842e+06
5088	43.913	3	936.215	2805.62	0.0868882	30.9702	64.81	LAQKVPTADLEDVLPLAEDITNILSK		VTDB_HUMAN	VTDB_HUMAN			Vitamin D-binding protein OS=Homo sapiens OX=9606 GN=GC PE=1 SV=1	422544	508103	577292	2.5954e+06	2.57376e+06	1.81607e+06	3.34276e+06	2.88557e+06	2.6187e+06	1.60301e+06	1.27946e+06	985429	1.0559e+06	982705	820784	604838	672429	819939	2.02293e+06	1.90098e+06	1.36234e+06	2.09864e+06	1.93873e+06	1.61323e+06	5.78017e+06	4.76901e+06	2.63457e+06
9825	10.8619	2	722.84	1443.67	0.0892301	61.8119	44.73	NSKFEDCCQEK	[7] Carbamidomethyl (C)|[8] Carbamidomethyl (C)	VTDB_HUMAN	VTDB_HUMAN			Vitamin D-binding protein OS=Homo sapiens OX=9606 GN=GC PE=1 SV=1	785773	636769	781623	652783	806956	741767	778291	845153	917817	613298	654718	688408	847251	804171	890586	490772	580119	559034	509415	676428	586943	933113	816894	1.00995e+06	1.35348e+06	1.08237e+06	1.31934e+06
28405	38.2348	2	627.956	1253.9	0.188396	150.271	40.65	HLSLLTTLSNR		VTDB_HUMAN	VTDB_HUMAN			Vitamin D-binding protein OS=Homo sapiens OX=9606 GN=GC PE=1 SV=1	126451	312581	424447	260822	143191	167007	357973	245072	503292	329351	212880	200947	157044	140637	139419	277377	184829	145051	218879	210314	383459	269200	138865	197963	258817	245816	113745
107	28.4125	2	906.496	1810.98	0.0353105	19.4984	130.92	SPEQQETVLDGNLIIR		ITIH4_HUMAN	ITIH4_HUMAN			Inter-alpha-trypsin inhibitor heavy chain H4 OS=Homo sapiens OX=9606 GN=ITIH4 PE=1 SV=4	5.53242e+07	5.19652e+07	5.08089e+07	8.32319e+07	7.80701e+07	9.3565e+07	6.98778e+07	6.61793e+07	6.66388e+07	8.84786e+07	8.47461e+07	8.5717e+07	9.61895e+07	7.73449e+07	7.70585e+07	7.91634e+07	7.64934e+07	7.4603e+07	7.82018e+07	7.63901e+07	7.62593e+07	8.0824e+07	8.25016e+07	8.34464e+07	8.83447e+07	9.05339e+07	9.46705e+07
1409	28.444	3	604.698	1811.07	0.12912	71.2998	60.47	SPEQQETVLDGNLIIR		ITIH4_HUMAN	ITIH4_HUMAN			Inter-alpha-trypsin inhibitor heavy chain H4 OS=Homo sapiens OX=9606 GN=ITIH4 PE=1 SV=4	4.74945e+06	5.42313e+06	5.02394e+06	7.44811e+06	8.46783e+06	9.0937e+06	5.55271e+06	8.00569e+06	5.17385e+06	8.21607e+06	1.12683e+07	6.68334e+06	1.23447e+07	7.30972e+06	7.7981e+06	8.05393e+06	6.42857e+06	8.61424e+06	6.60129e+06	7.43064e+06	6.27583e+06	9.50172e+06	9.79189e+06	7.9091e+06	9.15544e+06	8.33169e+06	6.44401e+06
127	20.2052	2	572.823	1143.63	0.0181052	15.8316	98.45	GPDVLTATVSGK		ITIH4_HUMAN	ITIH4_HUMAN			Inter-alpha-trypsin inhibitor heavy chain H4 OS=Homo sapiens OX=9606 GN=ITIH4 PE=1 SV=4	4.45092e+07	4.48171e+07	4.64748e+07	5.2822e+07	5.54027e+07	5.56665e+07	3.85627e+07	3.89417e+07	3.79049e+07	5.73859e+07	6.19769e+07	5.81309e+07	6.9849e+07	7.09869e+07	6.32314e+07	6.737e+07	6.39934e+07	6.47816e+07	5.00686e+07	5.10259e+07	5.00217e+07	5.2538e+07	5.16797e+07	5.36398e+07	6.76068e+07	7.07531e+07	6.82922e+07
150	23.5088	3	647.388	1939.14	0.099611	51.3712	77.65	NPLVWVHASPEHVVVTR		ITIH4_HUMAN	ITIH4_HUMAN			Inter-alpha-trypsin inhibitor heavy chain H4 OS=Homo sapiens OX=9606 GN=ITIH4 PE=1 SV=4	5.37385e+07	5.82732e+07	5.78274e+07	8.04832e+07	8.65366e+07	7.72854e+07	5.56374e+07	5.80829e+07	6.0866e+07	7.18697e+07	7.4061e+07	7.44228e+07	1.00892e+08	9.44098e+07	8.99771e+07	8.66852e+07	8.91341e+07	7.90198e+07	6.83829e+07	6.64317e+07	6.71392e+07	7.14679e+07	6.83854e+07	7.10527e+07	6.60372e+07	6.46306e+07	6.55002e+07
1115	23.4777	2	970.509	1939	-0.0388636	-20.0427	96.69	NPLVWVHASPEHVVVTR		ITIH4_HUMAN	ITIH4_HUMAN			Inter-alpha-trypsin inhibitor heavy chain H4 OS=Homo sapiens OX=9606 GN=ITIH4 PE=1 SV=4	1.49678e+07	1.28192e+07	1.08922e+07	1.71461e+07	1.46066e+07	1.97463e+07	1.34816e+07	1.0683e+07	1.27089e+07	1.64064e+07	1.60495e+07	1.79594e+07	1.36208e+07	1.9928e+07	1.57926e+07	1.81931e+07	1.46388e+07	1.98488e+07	1.03064e+07	1.45525e+07	1.59318e+07	1.08549e+07	1.5707e+07	1.63022e+07	1.49018e+07	1.4729e+07	1.85076e+07
256	14.5604	2	654.321	1306.63	-0.0241972	-18.5185	126.09	AEAQAQYSAAVAK		ITIH4_HUMAN	ITIH4_HUMAN			Inter-alpha-trypsin inhibitor heavy chain H4 OS=Homo sapiens OX=9606 GN=ITIH4 PE=1 SV=4	3.27473e+07	3.50833e+07	3.71238e+07	4.38459e+07	4.0613e+07	3.91802e+07	2.83512e+07	3.10263e+07	3.05347e+07	4.73979e+07	5.16769e+07	4.9189e+07	5.5905e+07	5.24313e+07	4.81781e+07	4.81543e+07	4.98218e+07	4.76249e+07	3.8394e+07	3.85482e+07	4.20724e+07	3.61301e+07	3.91568e+07	4.0335e+07	5.00036e+07	5.19989e+07	5.05929e+07
263	26.0105	3	728.743	2183.21	0.116545	53.3852	41.95	QLGLPGPPDVPDHAAYHPFR		ITIH4_HUMAN	ITIH4_HUMAN			Inter-alpha-trypsin inhibitor heavy chain H4 OS=Homo sapiens OX=9606 GN=ITIH4 PE=1 SV=4	3.64299e+07	4.04454e+07	4.22685e+07	5.24269e+07	5.35937e+07	5.87072e+07	3.58448e+07	3.44861e+07	3.59437e+07	4.42234e+07	4.47673e+07	4.38032e+07	5.6172e+07	5.02311e+07	5.07638e+07	4.28715e+07	4.56644e+07	3.83807e+07	4.10037e+07	4.02768e+07	4.68531e+07	3.84594e+07	3.68491e+07	4.20652e+07	5.23015e+07	5.22638e+07	4.98318e+07
297	29.7267	2	1208.05	2414.08	-0.0931654	-38.591	105.18	QGPVNLLSDPEQGVEVTGQYER		ITIH4_HUMAN	ITIH4_HUMAN			Inter-alpha-trypsin inhibitor heavy chain H4 OS=Homo sapiens OX=9606 GN=ITIH4 PE=1 SV=4	2.98312e+07	2.50999e+07	2.67686e+07	3.84233e+07	3.76663e+07	4.6373e+07	2.87246e+07	2.63608e+07	3.23553e+07	3.60808e+07	3.33811e+07	3.79768e+07	5.0074e+07	3.94381e+07	3.8051e+07	3.461e+07	3.79897e+07	3.7291e+07	3.87465e+07	3.42579e+07	3.75184e+07	3.25572e+07	3.59899e+07	4.03921e+07	3.98993e+07	4.10943e+07	4.55015e+07
1482	29.7267	3	805.782	2414.32	0.151997	62.9604	54.61	QGPVNLLSDPEQGVEVTGQYER		ITIH4_HUMAN	ITIH4_HUMAN			Inter-alpha-trypsin inhibitor heavy chain H4 OS=Homo sapiens OX=9606 GN=ITIH4 PE=1 SV=4	6.10173e+06	9.97797e+06	8.39825e+06	1.08817e+07	1.31615e+07	9.11431e+06	7.45431e+06	1.41502e+07	7.14144e+06	1.16767e+07	1.05178e+07	7.33036e+06	1.81221e+07	1.07699e+07	1.00607e+07	1.07442e+07	9.55715e+06	8.43576e+06	9.40965e+06	1.18422e+07	8.63385e+06	1.37738e+07	1.17999e+07	7.11089e+06	7.25006e+06	1.03029e+07	6.98496e+06
312	13.038	2	602.844	1203.67	0.0118127	9.81396	72.01	FKPTLSQQQK		ITIH4_HUMAN	ITIH4_HUMAN			Inter-alpha-trypsin inhibitor heavy chain H4 OS=Homo sapiens OX=9606 GN=ITIH4 PE=1 SV=4	2.08449e+07	2.04169e+07	2.25699e+07	2.26457e+07	2.33588e+07	2.18002e+07	1.57922e+07	1.83333e+07	1.77995e+07	2.61991e+07	3.02185e+07	2.92407e+07	3.74181e+07	3.52866e+07	3.4076e+07	3.03873e+07	3.23306e+07	2.93853e+07	2.18845e+07	2.2328e+07	2.55963e+07	2.39584e+07	2.45075e+07	2.43842e+07	3.76739e+07	3.83092e+07	3.55421e+07
3224	13.038	3	402.197	1203.57	-0.0905542	-75.2323	41.14	FKPTLSQQQK		ITIH4_HUMAN	ITIH4_HUMAN			Inter-alpha-trypsin inhibitor heavy chain H4 OS=Homo sapiens OX=9606 GN=ITIH4 PE=1 SV=4	2.38418e+06	1.98552e+06	2.21545e+06	1.53011e+06	1.85383e+06	1.28779e+06	1.65124e+06	1.26142e+06	1.50428e+06	2.04054e+06	2.13355e+06	1.23169e+06	2.77854e+06	2.43468e+06	4.74703e+06	2.86857e+06	1.35843e+06	1.36508e+06	1.09887e+06	2.10624e+06	1.51388e+06	2.10134e+06	968771	1.55395e+06	2.02005e+06	2.06412e+06	2.29264e+06
424	19.5303	2	500.271	998.528	-0.0224959	-22.5286	96.78	LALDNGGLAR		ITIH4_HUMAN	ITIH4_HUMAN			Inter-alpha-trypsin inhibitor heavy chain H4 OS=Homo sapiens OX=9606 GN=ITIH4 PE=1 SV=4	2.05218e+07	2.03042e+07	2.06198e+07	2.49822e+07	2.328e+07	2.40187e+07	1.5465e+07	1.79298e+07	1.85944e+07	2.61496e+07	2.69319e+07	2.48849e+07	3.2722e+07	3.37398e+07	3.08463e+07	3.23732e+07	2.99508e+07	2.85397e+07	2.48799e+07	2.24755e+07	2.32916e+07	2.53656e+07	2.36666e+07	2.40224e+07	3.22163e+07	3.43643e+07	3.29555e+07
508	20.4812	2	464.74	927.465	-0.0376118	-40.5516	57.15	ILDDLSPR		ITIH4_HUMAN	ITIH4_HUMAN			Inter-alpha-trypsin inhibitor heavy chain H4 OS=Homo sapiens OX=9606 GN=ITIH4 PE=1 SV=4	1.76854e+07	1.59951e+07	1.96218e+07	2.26116e+07	2.11599e+07	2.24872e+07	1.46708e+07	1.66973e+07	1.63488e+07	2.15631e+07	2.18768e+07	1.9873e+07	3.37178e+07	3.38888e+07	3.09529e+07	2.65405e+07	2.45393e+07	2.25526e+07	2.33242e+07	1.90784e+07	1.79813e+07	2.48157e+07	2.00415e+07	2.28603e+07	2.90925e+07	2.78026e+07	2.47102e+07
568	32.154	2	524.338	1046.66	0.0237657	22.7067	83.98	LGVYELLLK		ITIH4_HUMAN	ITIH4_HUMAN			Inter-alpha-trypsin inhibitor heavy chain H4 OS=Homo sapiens OX=9606 GN=ITIH4 PE=1 SV=4	1.40409e+07	1.7018e+07	1.61719e+07	2.12371e+07	1.63229e+07	2.21819e+07	1.85174e+07	1.6554e+07	1.18997e+07	2.10467e+07	1.77419e+07	1.81432e+07	2.96124e+07	2.69086e+07	2.5811e+07	2.45978e+07	2.08934e+07	2.45202e+07	1.92795e+07	1.87542e+07	1.72597e+07	1.99219e+07	2.40093e+07	1.89725e+07	1.68194e+07	1.89691e+07	1.71606e+07
621	12.5304	2	484.294	966.573	-0.0246278	-25.4788	39.97	VRPQQLVK		ITIH4_HUMAN	ITIH4_HUMAN			Inter-alpha-trypsin inhibitor heavy chain H4 OS=Homo sapiens OX=9606 GN=ITIH4 PE=1 SV=4	1.17531e+07	1.13829e+07	1.18842e+07	1.21186e+07	1.16938e+07	1.25966e+07	1.01057e+07	1.04897e+07	1.09073e+07	1.33632e+07	1.46025e+07	1.41314e+07	2.28071e+07	1.87982e+07	1.97302e+07	1.61967e+07	1.66902e+07	1.51332e+07	1.17529e+07	1.19975e+07	1.21133e+07	1.38462e+07	1.35446e+07	1.46858e+07	1.474e+07	1.51712e+07	1.48751e+07
696	12.5304	2	509.278	1016.54	0.000523219	0.514706	71.37	FAHTVVTSR		ITIH4_HUMAN	ITIH4_HUMAN			Inter-alpha-trypsin inhibitor heavy chain H4 OS=Homo sapiens OX=9606 GN=ITIH4 PE=1 SV=4	1.07825e+07	1.10748e+07	9.90376e+06	1.08078e+07	1.17813e+07	1.09634e+07	9.07071e+06	9.05262e+06	1.00117e+07	1.23224e+07	1.28407e+07	1.25317e+07	2.15423e+07	1.98343e+07	1.74988e+07	1.36196e+07	1.40898e+07	1.32203e+07	1.19007e+07	9.82161e+06	1.12558e+07	1.19656e+07	1.22745e+07	1.27058e+07	1.24715e+07	1.19512e+07	1.25475e+07
715	13.3437	2	782.877	1563.74	-0.0498609	-31.8846	117.09	EKAEAQAQYSAAVAK		ITIH4_HUMAN	ITIH4_HUMAN			Inter-alpha-trypsin inhibitor heavy chain H4 OS=Homo sapiens OX=9606 GN=ITIH4 PE=1 SV=4	1.08742e+07	1.15653e+07	1.27288e+07	1.5586e+07	1.62291e+07	1.49941e+07	9.3245e+06	1.05252e+07	1.07695e+07	1.53089e+07	1.70146e+07	1.71963e+07	1.83936e+07	1.99305e+07	1.74027e+07	1.53811e+07	1.88715e+07	1.61866e+07	1.25497e+07	1.16575e+07	1.4561e+07	1.36786e+07	1.31728e+07	1.30585e+07	1.78466e+07	1.68498e+07	1.71434e+07
2899	13.3766	3	522.262	1563.76	-0.0261137	-16.699	47.97	EKAEAQAQYSAAVAK		ITIH4_HUMAN	ITIH4_HUMAN			Inter-alpha-trypsin inhibitor heavy chain H4 OS=Homo sapiens OX=9606 GN=ITIH4 PE=1 SV=4	2.52915e+06	2.78015e+06	1.66993e+06	2.26258e+06	1.84744e+06	2.53758e+06	1.36636e+06	1.63367e+06	2.21921e+06	3.06141e+06	2.11248e+06	1.83775e+06	3.56846e+06	3.67222e+06	3.92159e+06	3.08028e+06	2.02842e+06	1.71598e+06	1.93268e+06	2.70693e+06	1.9921e+06	2.12253e+06	1.86682e+06	2.57979e+06	2.88257e+06	2.50486e+06	2.17627e+06
772	23.1708	2	467.248	932.482	-0.0509033	-54.586	39.94	NVVFVIDK		ITIH4_HUMAN	ITIH4_HUMAN			Inter-alpha-trypsin inhibitor heavy chain H4 OS=Homo sapiens OX=9606 GN=ITIH4 PE=1 SV=4	1.0196e+07	1.10736e+07	1.2497e+07	1.41941e+07	1.41351e+07	1.41566e+07	7.4733e+06	1.20351e+07	1.09974e+07	1.34075e+07	1.54218e+07	1.10055e+07	2.42377e+07	2.02e+07	2.12301e+07	1.56196e+07	1.79554e+07	1.10985e+07	1.4941e+07	1.2726e+07	1.26466e+07	1.77423e+07	1.59805e+07	1.034e+07	1.91028e+07	1.55825e+07	1.16022e+07
1243	29.8518	2	726.909	1451.8	0.0769082	52.9771	121.24	NGIDIYSLTVDSR		ITIH4_HUMAN	ITIH4_HUMAN			Inter-alpha-trypsin inhibitor heavy chain H4 OS=Homo sapiens OX=9606 GN=ITIH4 PE=1 SV=4	1.62117e+07	1.52542e+07	1.61207e+07	1.43024e+07	1.48525e+07	1.22141e+07	2.74382e+07	2.48706e+07	2.37974e+07	2.11567e+07	1.84385e+07	2.13174e+07	3.35366e+07	2.729e+07	3.08358e+07	2.12255e+07	2.0502e+07	1.86163e+07	1.95228e+07	2.00919e+07	1.6298e+07	1.60059e+07	1.42699e+07	1.60449e+07	1.93049e+07	1.77518e+07	1.77923e+07
1353	39.6598	3	1087.9	3260.68	0.037847	11.6072	84.45	DQFNLIVFSTEATQWRPSLVPASAENVNK		ITIH4_HUMAN	ITIH4_HUMAN			Inter-alpha-trypsin inhibitor heavy chain H4 OS=Homo sapiens OX=9606 GN=ITIH4 PE=1 SV=4	6.00329e+06	4.43734e+06	4.14855e+06	1.45156e+07	1.55488e+07	1.49745e+07	1.8799e+07	1.72776e+07	1.55611e+07	1.65309e+07	1.49361e+07	1.38807e+07	1.55618e+07	1.03081e+07	9.31563e+06	1.19361e+07	1.13456e+07	1.17605e+07	1.30472e+07	1.08276e+07	8.80382e+06	1.14877e+07	1.09497e+07	9.67917e+06	7.4248e+06	7.97766e+06	5.60575e+06
1358	14.4665	2	562.272	1122.53	-0.0162864	-14.5085	44.48	NVHSGSTFFK		ITIH4_HUMAN	ITIH4_HUMAN			Inter-alpha-trypsin inhibitor heavy chain H4 OS=Homo sapiens OX=9606 GN=ITIH4 PE=1 SV=4	1.48123e+07	1.37183e+07	1.49786e+07	1.42914e+07	1.41856e+07	1.3054e+07	1.50702e+07	1.47329e+07	1.60809e+07	1.80989e+07	1.99737e+07	1.88314e+07	2.11464e+07	2.30137e+07	2.13002e+07	2.08182e+07	2.32765e+07	1.87649e+07	1.41998e+07	1.69155e+07	1.83041e+07	1.6152e+07	1.65398e+07	1.71273e+07	1.76199e+07	1.76167e+07	1.62962e+07
1535	36.9242	2	1167.5	2332.99	-0.110186	-47.2274	99.4	RLDYQEGPPGVEISCWSVEL	[15] Carbamidomethyl (C)	ITIH4_HUMAN	ITIH4_HUMAN			Inter-alpha-trypsin inhibitor heavy chain H4 OS=Homo sapiens OX=9606 GN=ITIH4 PE=1 SV=4	5.53427e+06	4.18768e+06	3.24974e+06	1.11788e+07	1.13912e+07	1.02264e+07	1.19278e+07	1.05564e+07	1.24659e+07	1.37922e+07	1.30595e+07	1.39622e+07	1.2775e+07	8.85319e+06	8.6129e+06	8.5237e+06	7.55794e+06	7.90958e+06	1.32956e+07	1.13341e+07	9.69579e+06	1.07088e+07	1.08383e+07	9.0546e+06	9.19993e+06	8.03284e+06	7.69165e+06
1537	35.3088	3	990.135	2967.38	0.00343649	1.15809	82.41	FSSHVGGTLGQFYQEVLWGSPAASDDGR		ITIH4_HUMAN	ITIH4_HUMAN			Inter-alpha-trypsin inhibitor heavy chain H4 OS=Homo sapiens OX=9606 GN=ITIH4 PE=1 SV=4	8.85515e+06	8.24536e+06	7.49255e+06	1.39708e+07	1.37704e+07	1.28381e+07	1.5373e+07	1.30068e+07	1.39794e+07	1.71843e+07	1.39269e+07	1.33296e+07	1.85149e+07	1.2721e+07	1.18239e+07	1.25742e+07	1.17175e+07	1.35221e+07	1.80385e+07	1.46013e+07	1.46249e+07	1.16556e+07	1.3199e+07	1.33504e+07	7.10783e+06	9.77116e+06	8.10568e+06
1557	16.9062	2	614.805	1227.6	-0.0654	-53.272	60.31	IPKPEASFSPR		ITIH4_HUMAN	ITIH4_HUMAN			Inter-alpha-trypsin inhibitor heavy chain H4 OS=Homo sapiens OX=9606 GN=ITIH4 PE=1 SV=4	6.43063e+06	7.8112e+06	6.85534e+06	7.15892e+06	5.66746e+06	7.39524e+06	7.30512e+06	6.99893e+06	7.96565e+06	8.89724e+06	1.00333e+07	1.01585e+07	8.04847e+06	9.83849e+06	9.13584e+06	9.96894e+06	1.12591e+07	1.16296e+07	1.01148e+07	8.95467e+06	1.00704e+07	8.18491e+06	7.94955e+06	8.62565e+06	9.60309e+06	1.04211e+07	1.02854e+07
1834	16.937	3	410.211	1227.61	-0.0499839	-40.7148	38.89	IPKPEASFSPR		ITIH4_HUMAN	ITIH4_HUMAN			Inter-alpha-trypsin inhibitor heavy chain H4 OS=Homo sapiens OX=9606 GN=ITIH4 PE=1 SV=4	3.01517e+06	3.54005e+06	3.00858e+06	4.04339e+06	5.20248e+06	3.82555e+06	2.95217e+06	2.92529e+06	3.5161e+06	6.01714e+06	4.58929e+06	4.70149e+06	6.11929e+06	4.62393e+06	5.48132e+06	6.56396e+06	5.40984e+06	4.64003e+06	4.88932e+06	5.66936e+06	4.90321e+06	3.92294e+06	3.18224e+06	3.1177e+06	6.30501e+06	5.3242e+06	4.06135e+06
1610	27.5138	2	602.376	1202.74	-0.0015321	-1.27384	52.06	RLGVYELLLK		ITIH4_HUMAN	ITIH4_HUMAN			Inter-alpha-trypsin inhibitor heavy chain H4 OS=Homo sapiens OX=9606 GN=ITIH4 PE=1 SV=4	1.08262e+07	1.19489e+07	1.05943e+07	1.43376e+07	1.2856e+07	1.262e+07	9.97344e+06	1.35308e+07	1.043e+07	1.16185e+07	1.1869e+07	1.06237e+07	1.83492e+07	1.25917e+07	1.47223e+07	1.24332e+07	1.13358e+07	9.50217e+06	1.44029e+07	1.30833e+07	1.26073e+07	1.19299e+07	1.13789e+07	1.23937e+07	1.06027e+07	1.03216e+07	1.18582e+07
1934	34.8845	2	642.871	1283.73	0.0718808	55.997	93.59	AGFSWIEVTFK		ITIH4_HUMAN	ITIH4_HUMAN			Inter-alpha-trypsin inhibitor heavy chain H4 OS=Homo sapiens OX=9606 GN=ITIH4 PE=1 SV=4	4.89302e+06	4.15033e+06	4.66468e+06	9.28745e+06	8.6404e+06	8.68722e+06	8.33665e+06	8.56477e+06	7.13892e+06	8.81296e+06	8.76645e+06	7.27204e+06	9.52356e+06	7.1587e+06	8.80636e+06	9.8475e+06	7.39271e+06	7.17007e+06	8.24485e+06	6.16698e+06	6.06309e+06	7.40582e+06	7.34181e+06	5.77955e+06	5.36114e+06	5.59867e+06	5.14374e+06
20704	41.1572	2	1297.1	2592.19	-0.175501	-67.6991	92.16	LPEGSVSLIILLTDGDPTVGETNPR		ITIH4_HUMAN	ITIH4_HUMAN			Inter-alpha-trypsin inhibitor heavy chain H4 OS=Homo sapiens OX=9606 GN=ITIH4 PE=1 SV=4	257640	151815	115011	951494	787108	620023	664831	564853	449722	659055	422409	372591	566496	463403	321898	507521	386513	409597	309354	490567	271294	754162	850235	390777	217221	222318	173342
2	26.7488	2	610.824	1219.63	0.0342714	28.1005	81.88	NFPSPVDAAFR		HEMO_HUMAN	HEMO_HUMAN			Hemopexin OS=Homo sapiens OX=9606 GN=HPX PE=1 SV=2	5.41248e+08	5.86259e+08	5.63029e+08	5.66106e+08	6.21655e+08	5.95377e+08	4.92868e+08	5.31436e+08	4.9498e+08	7.01132e+08	7.15621e+08	6.70165e+08	4.4453e+08	3.79844e+08	3.78651e+08	4.86036e+08	4.61108e+08	4.22375e+08	5.77147e+08	6.36166e+08	6.24607e+08	6.73336e+08	6.56325e+08	6.48939e+08	6.93378e+08	6.98211e+08	6.93041e+08
4	27.1148	2	748.414	1494.81	0.141677	94.788	84.77	YYCFQGNQFLR	[3] Carbamidomethyl (C)	HEMO_HUMAN	HEMO_HUMAN			Hemopexin OS=Homo sapiens OX=9606 GN=HPX PE=1 SV=2	4.58708e+08	4.72397e+08	4.68546e+08	4.67718e+08	4.86175e+08	5.08859e+08	4.20643e+08	4.05107e+08	4.4146e+08	5.5255e+08	5.54563e+08	5.79976e+08	3.62911e+08	3.18903e+08	3.18278e+08	3.8325e+08	3.88256e+08	3.57398e+08	5.14078e+08	5.08918e+08	5.18312e+08	5.26295e+08	5.0929e+08	5.71259e+08	5.77028e+08	5.89518e+08	5.92365e+08
7	28.197	2	856.974	1711.93	0.170726	99.7371	137.2	GECQAEGVLFFQGDR	[3] Carbamidomethyl (C)	HEMO_HUMAN	HEMO_HUMAN			Hemopexin OS=Homo sapiens OX=9606 GN=HPX PE=1 SV=2	4.05538e+08	3.93877e+08	4.05922e+08	2.60567e+08	2.57816e+08	2.97487e+08	2.49834e+08	2.45068e+08	2.70475e+08	4.02527e+08	3.87739e+08	4.01697e+08	2.07536e+08	1.85449e+08	1.83342e+08	2.9473e+08	3.01232e+08	2.82361e+08	3.3296e+08	3.4955e+08	3.48044e+08	3.25042e+08	3.21073e+08	3.37975e+08	3.7878e+08	4.01079e+08	4.08151e+08
12	27.3607	2	919.522	1837.03	0.149581	81.4324	80.3	SGAQATWTELPWPHEK		HEMO_HUMAN	HEMO_HUMAN			Hemopexin OS=Homo sapiens OX=9606 GN=HPX PE=1 SV=2	4.12635e+08	3.4729e+08	4.16977e+08	3.40252e+08	3.04185e+08	3.82069e+08	3.44997e+08	2.7193e+08	4.02481e+08	3.706e+08	3.35718e+08	4.38253e+08	2.11853e+08	2.60872e+08	2.3858e+08	2.69009e+08	3.28215e+08	2.90646e+08	3.88229e+08	3.47049e+08	4.15389e+08	2.90862e+08	3.14253e+08	4.2008e+08	2.78593e+08	3.30885e+08	3.38985e+08
46807	45.3103	2	919.502	1836.99	0.10932	59.5139	53.26	SGAQATWTELPWPHEK		HEMO_HUMAN	HEMO_HUMAN			Hemopexin OS=Homo sapiens OX=9606 GN=HPX PE=1 SV=2	438692	808074	865507	762459	886479	674230	791112	737858	551312	864256	724937	734722	278574	668256	584473	791589	706937	702361	546776	657498	628364	597829	546874	372241	470169	397542	4.45352e+06
18	17.8238	2	571.827	1141.64	0.015554	13.6245	66.65	QGHNSVFLIK		HEMO_HUMAN	HEMO_HUMAN			Hemopexin OS=Homo sapiens OX=9606 GN=HPX PE=1 SV=2	1.29758e+08	1.43156e+08	1.4058e+08	1.47669e+08	1.37987e+08	1.64506e+08	1.5295e+08	1.37966e+08	1.56784e+08	1.7083e+08	1.8628e+08	2.0049e+08	9.66348e+07	1.09804e+08	1.19193e+08	1.18604e+08	1.31207e+08	1.25563e+08	1.67613e+08	1.54765e+08	1.91424e+08	1.71638e+08	1.97954e+08	2.14817e+08	1.65424e+08	1.67845e+08	1.99119e+08
61	30.8582	2	565.357	1128.7	0.055946	49.5692	46.28	RLWWLDLK		HEMO_HUMAN	HEMO_HUMAN			Hemopexin OS=Homo sapiens OX=9606 GN=HPX PE=1 SV=2	1.00832e+08	1.03165e+08	1.0475e+08	9.40708e+07	9.15698e+07	9.95766e+07	1.10247e+08	1.09956e+08	1.08758e+08	1.1162e+08	1.04494e+08	1.07725e+08	8.07879e+07	7.43054e+07	7.1785e+07	7.7568e+07	7.64011e+07	7.74958e+07	1.17696e+08	1.13735e+08	1.10607e+08	1.12593e+08	1.175e+08	1.11612e+08	6.29959e+07	7.46911e+07	7.29439e+07
119	21.4608	2	571.302	1140.59	0.00728256	6.38495	82.91	GGYTLVSGYPK		HEMO_HUMAN	HEMO_HUMAN			Hemopexin OS=Homo sapiens OX=9606 GN=HPX PE=1 SV=2	1.45128e+08	1.5887e+08	1.71464e+08	1.3723e+08	1.327e+08	1.38893e+08	1.28342e+08	1.4551e+08	1.353e+08	1.23176e+08	1.4104e+08	1.24396e+08	1.41162e+08	1.41379e+08	1.37545e+08	1.36944e+08	1.41876e+08	1.34609e+08	1.35206e+08	1.3205e+08	1.24208e+08	1.47002e+08	1.33422e+08	1.36672e+08	1.22475e+08	1.21129e+08	1.0944e+08
121	33.5467	2	1182.54	2363.06	-0.09319	-39.4345	109.32	LLQDEFPGIPSPLDAAVECHR	[19] Carbamidomethyl (C)	HEMO_HUMAN	HEMO_HUMAN			Hemopexin OS=Homo sapiens OX=9606 GN=HPX PE=1 SV=2	9.7411e+07	9.40864e+07	8.33167e+07	6.60348e+07	8.6044e+07	8.07153e+07	8.3918e+07	7.76033e+07	1.28015e+08	9.34277e+07	1.22439e+08	1.14701e+08	5.70845e+07	6.11438e+07	4.3539e+07	5.96291e+07	7.64316e+07	6.32363e+07	1.00349e+08	1.0562e+08	1.12255e+08	1.06627e+08	1.0237e+08	1.45524e+08	1.2586e+08	1.15089e+08	1.5573e+08
243	28.6605	3	1050.14	3147.4	-0.0655036	-20.8116	62.64	CSPHLVLSALTSDNHGATYAFSGTHYWR	[1] Carbamidomethyl (C)	HEMO_HUMAN	HEMO_HUMAN			Hemopexin OS=Homo sapiens OX=9606 GN=HPX PE=1 SV=2	1.02376e+08	7.67834e+07	8.27577e+07	7.25354e+07	7.27312e+07	8.91093e+07	1.09155e+08	7.82679e+07	1.27734e+08	8.51245e+07	7.80202e+07	1.00342e+08	5.54988e+07	6.38773e+07	5.91722e+07	5.76786e+07	7.19355e+07	6.57135e+07	1.20502e+08	9.09258e+07	1.0907e+08	7.33995e+07	7.74645e+07	1.01647e+08	7.04397e+07	7.09136e+07	8.45189e+07
340	32.852	2	1249.55	2497.09	-0.138519	-55.4689	108.29	EVGTPHGIILDSVDAAFICPGSSR	[19] Carbamidomethyl (C)	HEMO_HUMAN	HEMO_HUMAN			Hemopexin OS=Homo sapiens OX=9606 GN=HPX PE=1 SV=2	4.17705e+07	3.37934e+07	3.65007e+07	2.83141e+07	3.9871e+07	3.86368e+07	3.77405e+07	3.52385e+07	5.66769e+07	4.09842e+07	4.71306e+07	4.39858e+07	3.06425e+07	2.12053e+07	1.91018e+07	2.40778e+07	3.02798e+07	2.53867e+07	4.07465e+07	3.96699e+07	4.05423e+07	4.01188e+07	4.16012e+07	5.77655e+07	3.57126e+07	3.35139e+07	4.61479e+07
360	21.3368	2	509.268	1016.52	-0.0119815	-11.7866	46.58	VWVYPPEK		HEMO_HUMAN	HEMO_HUMAN			Hemopexin OS=Homo sapiens OX=9606 GN=HPX PE=1 SV=2	1.18251e+08	1.26372e+08	1.45551e+08	1.05764e+08	1.01891e+08	1.00358e+08	8.99615e+07	1.0007e+08	9.43742e+07	1.34102e+08	1.43364e+08	1.32118e+08	8.18039e+07	7.95253e+07	8.01225e+07	1.01491e+08	1.11314e+08	9.61959e+07	1.34125e+08	1.21542e+08	1.22149e+08	1.33331e+08	1.2513e+08	1.23381e+08	1.13734e+08	1.11962e+08	9.97928e+07
379	17.5202	2	634.841	1267.67	0.000966478	0.762407	44.52	FDPVRGEVPPR		HEMO_HUMAN	HEMO_HUMAN			Hemopexin OS=Homo sapiens OX=9606 GN=HPX PE=1 SV=2	1.13775e+08	1.33042e+08	1.28758e+08	1.45196e+08	1.32848e+08	1.45202e+08	1.39805e+08	1.29505e+08	1.49082e+08	1.48693e+08	1.60899e+08	1.78015e+08	9.15256e+07	1.05998e+08	1.10849e+08	1.0938e+08	1.18153e+08	1.15581e+08	1.429e+08	1.38315e+08	1.66087e+08	1.58871e+08	1.70398e+08	1.8464e+08	1.71565e+08	1.8265e+08	1.89685e+08
770	17.4285	3	423.552	1267.63	-0.0325909	-25.7094	41.89	FDPVRGEVPPR		HEMO_HUMAN	HEMO_HUMAN			Hemopexin OS=Homo sapiens OX=9606 GN=HPX PE=1 SV=2	8.11156e+07	6.27902e+07	7.19966e+07	7.07116e+07	8.09026e+07	7.87161e+07	6.11567e+07	6.44571e+07	6.01923e+07	8.24349e+07	7.42648e+07	6.18753e+07	6.21852e+07	5.70162e+07	5.2844e+07	6.29047e+07	5.34247e+07	5.61173e+07	7.05437e+07	7.5212e+07	6.17746e+07	8.90634e+07	6.55246e+07	6.36636e+07	9.70891e+07	9.75583e+07	7.83934e+07
723	17.2143	2	573.323	1144.63	0.00326239	2.85017	57.09	VWVYPPEKK		HEMO_HUMAN	HEMO_HUMAN			Hemopexin OS=Homo sapiens OX=9606 GN=HPX PE=1 SV=2	2.06188e+07	2.05903e+07	2.33973e+07	2.07311e+07	2.06042e+07	2.04695e+07	2.3676e+07	2.11516e+07	2.40289e+07	2.17253e+07	3.11766e+07	3.18288e+07	1.5779e+07	1.65329e+07	1.55001e+07	1.71897e+07	1.92103e+07	2.04641e+07	2.72388e+07	2.41839e+07	2.65261e+07	2.551e+07	2.99993e+07	3.13911e+07	3.59154e+07	4.34931e+07	4.04426e+07
911	19.7758	2	659.352	1316.69	0.0139386	10.5862	62.47	GDKVWVYPPEK		HEMO_HUMAN	HEMO_HUMAN			Hemopexin OS=Homo sapiens OX=9606 GN=HPX PE=1 SV=2	4.61558e+07	5.55759e+07	5.33195e+07	5.65151e+07	5.89616e+07	5.70847e+07	5.58614e+07	5.89456e+07	6.00958e+07	5.64348e+07	5.48027e+07	5.54966e+07	4.61312e+07	4.96657e+07	4.59865e+07	4.33097e+07	4.70111e+07	4.16105e+07	5.50739e+07	5.42319e+07	5.96015e+07	6.53789e+07	6.72089e+07	7.0108e+07	7.18474e+07	7.48881e+07	8.26341e+07
1279	22.6498	2	702.848	1403.68	0.0192457	13.7111	82.68	SWPAVGNCSSALR	[8] Carbamidomethyl (C)	HEMO_HUMAN	HEMO_HUMAN			Hemopexin OS=Homo sapiens OX=9606 GN=HPX PE=1 SV=2	8.51327e+06	9.94813e+06	1.0013e+07	9.54332e+06	9.9202e+06	9.14067e+06	1.13066e+07	1.02949e+07	8.76623e+06	1.2542e+07	1.25173e+07	1.42567e+07	9.29982e+06	1.13867e+07	1.06316e+07	1.27846e+07	1.39113e+07	1.29674e+07	1.32021e+07	1.16914e+07	1.32897e+07	1.1672e+07	1.35282e+07	1.37782e+07	1.46333e+07	1.39428e+07	1.74221e+07
1550	35.7632	2	487.28	972.545	0.00208146	2.14022	48.23	LWWLDLK		HEMO_HUMAN	HEMO_HUMAN			Hemopexin OS=Homo sapiens OX=9606 GN=HPX PE=1 SV=2	1.0548e+07	1.03818e+07	1.28485e+07	1.11798e+07	1.35069e+07	1.30663e+07	1.32693e+07	1.26463e+07	8.78531e+06	1.81981e+07	1.74909e+07	1.20469e+07	1.14129e+07	7.87467e+06	1.20236e+07	1.33546e+07	1.00318e+07	1.21473e+07	1.71692e+07	1.1322e+07	9.50048e+06	1.50766e+07	1.69136e+07	1.47775e+07	1.00448e+07	1.14494e+07	9.92733e+06
2063	35.2763	2	750.881	1499.75	0.0724688	48.323	73.09	EWFWDLATGTMK	[11] Oxidation (M)	HEMO_HUMAN	HEMO_HUMAN			Hemopexin OS=Homo sapiens OX=9606 GN=HPX PE=1 SV=2	3.02512e+07	3.07424e+07	3.32373e+07	2.74937e+07	3.00452e+07	3.14823e+07	3.11258e+07	2.92362e+07	2.77287e+07	3.41288e+07	3.19064e+07	3.10386e+07	2.67221e+07	2.32585e+07	2.26837e+07	3.40448e+07	3.15516e+07	3.17737e+07	3.94462e+07	3.67414e+07	3.57497e+07	2.68145e+07	3.28429e+07	2.79332e+07	3.8022e+07	4.00638e+07	3.89263e+07
2188	20.3897	2	579.744	1157.47	0.0106721	9.22026	40.3	DYFMPCPGR	[4] Oxidation (M)|[6] Carbamidomethyl (C)	HEMO_HUMAN	HEMO_HUMAN			Hemopexin OS=Homo sapiens OX=9606 GN=HPX PE=1 SV=2	1.03483e+07	9.46079e+06	1.0904e+07	1.06157e+07	1.25073e+07	1.22304e+07	1.16382e+07	1.0714e+07	1.08756e+07	1.28945e+07	1.011e+07	1.10668e+07	1.14284e+07	1.13102e+07	1.1986e+07	1.04889e+07	9.79413e+06	1.08356e+07	1.40407e+07	1.43693e+07	1.34298e+07	1.1691e+07	1.14838e+07	1.10185e+07	1.86598e+07	2.05663e+07	1.9855e+07
3112	12.6039	2	519.719	1037.42	-0.0292273	-28.1721	66.08	VDGALCMEK	[6] Carbamidomethyl (C)|[7] Oxidation (M)	HEMO_HUMAN	HEMO_HUMAN			Hemopexin OS=Homo sapiens OX=9606 GN=HPX PE=1 SV=2	5.05833e+06	4.49745e+06	4.13218e+06	4.30852e+06	4.33573e+06	4.46378e+06	3.88433e+06	3.5837e+06	4.41936e+06	5.28514e+06	6.40358e+06	5.18069e+06	4.85554e+06	4.45861e+06	4.29135e+06	4.69133e+06	4.10053e+06	4.18847e+06	5.44466e+06	6.00059e+06	5.14507e+06	4.95654e+06	4.85766e+06	5.18723e+06	9.81385e+06	1.11229e+07	1.12381e+07
3157	11.7954	2	407.187	812.359	-0.0739138	-90.9784	43.92	LHIMAGR	[4] Oxidation (M)	HEMO_HUMAN	HEMO_HUMAN;HYI_HUMAN	HYI_HUMAN		Hemopexin OS=Homo sapiens OX=9606 GN=HPX PE=1 SV=2	1.84408e+06	1.77202e+06	1.63481e+06	1.96856e+06	1.96147e+06	1.6499e+06	1.68943e+06	1.62511e+06	1.86591e+06	2.42651e+06	2.36283e+06	2.22934e+06	2.23773e+06	2.11002e+06	2.0531e+06	2.81737e+06	2.4213e+06	2.38816e+06	2.69267e+06	2.40916e+06	2.36228e+06	2.9958e+06	2.94571e+06	2.72403e+06	4.08005e+06	4.25209e+06	4.69297e+06
3780	35.9883	2	886.522	1771.03	0.0369946	20.8892	73.67	LYLVQGTQVYVFLTK		HEMO_HUMAN	HEMO_HUMAN			Hemopexin OS=Homo sapiens OX=9606 GN=HPX PE=1 SV=2	1.00368e+07	8.94858e+06	8.22712e+06	1.3417e+07	1.20682e+07	1.24752e+07	2.06027e+07	2.12308e+07	2.02879e+07	1.23139e+07	1.31172e+07	1.132e+07	1.19208e+07	9.14333e+06	8.68323e+06	9.43438e+06	1.03321e+07	9.48519e+06	1.35784e+07	1.09414e+07	1.01914e+07	1.23883e+07	1.32933e+07	1.29627e+07	6.55908e+06	6.4899e+06	6.96929e+06
4205	35.6993	3	1073.79	3218.36	-0.100582	-31.2516	76.64	DGWHSWPIAHQWPQGPSAVDAAFSWEEK		HEMO_HUMAN	HEMO_HUMAN			Hemopexin OS=Homo sapiens OX=9606 GN=HPX PE=1 SV=2	4.68132e+06	3.9763e+06	4.13221e+06	4.30784e+06	4.1646e+06	4.80334e+06	1.1799e+07	1.07263e+07	1.2428e+07	5.45601e+06	5.27e+06	5.55502e+06	4.61308e+06	5.1847e+06	3.90574e+06	4.84891e+06	5.66756e+06	3.57205e+06	5.97115e+06	6.27388e+06	4.29866e+06	3.63308e+06	3.57251e+06	3.67067e+06	2.15351e+06	2.39708e+06	2.25555e+06
5529	37.789	2	742.881	1483.75	0.0667544	44.9924	54.85	EWFWDLATGTMK		HEMO_HUMAN	HEMO_HUMAN			Hemopexin OS=Homo sapiens OX=9606 GN=HPX PE=1 SV=2	2.43768e+06	3.02222e+06	2.56851e+06	2.92776e+06	3.34529e+06	3.65206e+06	2.8827e+06	3.62376e+06	2.86459e+06	3.3467e+06	3.60381e+06	3.49571e+06	3.09811e+06	2.57081e+06	3.09401e+06	3.21668e+06	3.80051e+06	3.4294e+06	3.80304e+06	3.46651e+06	3.51794e+06	2.72023e+06	3.07201e+06	2.55263e+06	4.49201e+06	4.61403e+06	3.26557e+06
98	33.7013	2	817.912	1633.81	-0.0218085	-13.3481	119.36	SELTQQLNALFQDK		APOA4_HUMAN	APOA4_HUMAN			Apolipoprotein A-IV OS=Homo sapiens OX=9606 GN=APOA4 PE=1 SV=3	4.97067e+07	4.40667e+07	5.01721e+07	8.5291e+07	9.66326e+07	9.88896e+07	6.97801e+07	6.77359e+07	6.68939e+07	6.09873e+07	6.34194e+07	6.37773e+07	8.00431e+07	6.56003e+07	6.22692e+07	4.67448e+07	4.84287e+07	4.95105e+07	1.03803e+08	9.10323e+07	9.16376e+07	8.10563e+07	9.13202e+07	9.83943e+07	4.51927e+07	5.03127e+07	5.19199e+07
164	21.031	2	704.381	1406.75	0.0441209	31.3647	120.34	LGEVNTYAGDLQK		APOA4_HUMAN	APOA4_HUMAN			Apolipoprotein A-IV OS=Homo sapiens OX=9606 GN=APOA4 PE=1 SV=3	3.72428e+07	4.43192e+07	4.67448e+07	6.84586e+07	6.92589e+07	7.06527e+07	4.87853e+07	4.91738e+07	4.83855e+07	5.23238e+07	4.67028e+07	4.76714e+07	5.77388e+07	5.4776e+07	5.72498e+07	4.9017e+07	5.16009e+07	4.57721e+07	6.93864e+07	6.75825e+07	6.62008e+07	7.30061e+07	7.90943e+07	7.53943e+07	3.66315e+07	3.51817e+07	4.08987e+07
252	19.8068	3	665.36	1993.06	0.0721874	36.2207	43.95	ENADSLQASLRPHADELK		APOA4_HUMAN	APOA4_HUMAN			Apolipoprotein A-IV OS=Homo sapiens OX=9606 GN=APOA4 PE=1 SV=3	3.15332e+07	3.42724e+07	3.66421e+07	5.25176e+07	5.3623e+07	5.24987e+07	3.78369e+07	3.64555e+07	3.9536e+07	3.66698e+07	3.75089e+07	3.69199e+07	4.56792e+07	4.52509e+07	4.34518e+07	3.40067e+07	3.65026e+07	3.41112e+07	4.89264e+07	4.91399e+07	5.33318e+07	4.50445e+07	5.91012e+07	6.03204e+07	2.6724e+07	2.9932e+07	3.02755e+07
1076	19.8068	2	997.451	1992.89	-0.0994434	-49.8967	39.4	ENADSLQASLRPHADELK		APOA4_HUMAN	APOA4_HUMAN			Apolipoprotein A-IV OS=Homo sapiens OX=9606 GN=APOA4 PE=1 SV=3	1.39906e+07	1.78907e+07	1.50109e+07	1.99996e+07	2.0059e+07	1.91507e+07	1.60531e+07	1.38395e+07	1.6534e+07	1.86571e+07	1.55884e+07	2.15399e+07	1.17326e+07	1.67117e+07	1.90367e+07	1.88021e+07	1.56877e+07	1.68272e+07	1.96351e+07	2.26584e+07	2.42195e+07	1.58059e+07	1.54449e+07	1.69778e+07	1.32581e+07	1.373e+07	1.69114e+07
287	14.7455	2	643.836	1285.66	-0.0298325	-23.2035	50.09	AKIDQNVEELK		APOA4_HUMAN	APOA4_HUMAN			Apolipoprotein A-IV OS=Homo sapiens OX=9606 GN=APOA4 PE=1 SV=3	3.97372e+07	4.00006e+07	4.35466e+07	5.57311e+07	5.1915e+07	5.41996e+07	4.5003e+07	4.68511e+07	4.77774e+07	4.12748e+07	4.5077e+07	4.95688e+07	3.97919e+07	4.14785e+07	3.72881e+07	3.08933e+07	3.38843e+07	2.86329e+07	4.2822e+07	4.68533e+07	5.40247e+07	5.09105e+07	5.31265e+07	5.17192e+07	4.40002e+07	4.41592e+07	4.31813e+07
363	25.7022	3	695.39	2083.15	0.102873	49.386	61.06	SLAELGGHLDQQVEEFRR		APOA4_HUMAN	APOA4_HUMAN			Apolipoprotein A-IV OS=Homo sapiens OX=9606 GN=APOA4 PE=1 SV=3	2.50212e+07	2.53422e+07	2.33695e+07	5.06118e+07	5.42029e+07	5.72316e+07	3.5866e+07	3.88453e+07	3.81985e+07	3.25949e+07	3.07623e+07	2.95244e+07	3.62792e+07	3.61987e+07	3.81447e+07	2.78857e+07	2.90781e+07	2.46486e+07	4.59325e+07	4.77553e+07	4.63218e+07	4.68395e+07	4.79144e+07	4.45921e+07	2.17134e+07	2.38258e+07	2.49417e+07
368	25.794	2	660.366	1318.72	0.0608424	46.1397	89.78	DKVNSFFSTFK		APOA4_HUMAN	APOA4_HUMAN			Apolipoprotein A-IV OS=Homo sapiens OX=9606 GN=APOA4 PE=1 SV=3	3.44573e+07	3.65852e+07	3.62766e+07	4.67425e+07	4.78046e+07	5.47404e+07	3.68553e+07	4.05707e+07	3.6431e+07	3.49904e+07	4.0585e+07	3.82468e+07	4.15415e+07	4.33281e+07	4.40372e+07	3.68278e+07	3.6633e+07	3.30478e+07	5.11473e+07	5.2169e+07	5.12435e+07	4.95607e+07	4.7081e+07	4.94901e+07	3.24585e+07	3.17955e+07	3.43374e+07
381	23.4777	3	602.672	1804.99	0.0828313	45.8922	78.07	LGPHAGDVEGHLSFLEK		APOA4_HUMAN	APOA4_HUMAN			Apolipoprotein A-IV OS=Homo sapiens OX=9606 GN=APOA4 PE=1 SV=3	2.17064e+07	2.06321e+07	1.94897e+07	3.73173e+07	3.41598e+07	3.25704e+07	2.2614e+07	2.26588e+07	2.53593e+07	2.18284e+07	2.11466e+07	2.43292e+07	2.67722e+07	2.3023e+07	2.59357e+07	2.15496e+07	1.95747e+07	1.9521e+07	3.50858e+07	3.2227e+07	3.32121e+07	2.91132e+07	2.93715e+07	2.72156e+07	1.82303e+07	1.56026e+07	1.65652e+07
754	23.4777	2	903.461	1804.91	-0.0041098	-2.27701	93.31	LGPHAGDVEGHLSFLEK		APOA4_HUMAN	APOA4_HUMAN			Apolipoprotein A-IV OS=Homo sapiens OX=9606 GN=APOA4 PE=1 SV=3	1.71343e+07	1.72118e+07	1.74352e+07	2.26036e+07	2.60299e+07	3.02441e+07	2.22617e+07	1.59894e+07	1.86402e+07	1.91611e+07	1.88146e+07	2.21567e+07	1.32965e+07	2.08258e+07	1.86026e+07	1.68036e+07	1.77803e+07	2.00628e+07	1.8373e+07	2.75912e+07	2.63385e+07	2.10966e+07	2.2939e+07	2.89863e+07	1.28914e+07	1.68997e+07	2.14449e+07
2093	23.4777	4	452.235	1804.91	9.31551e-06	0.0051612	36.87	LGPHAGDVEGHLSFLEK		APOA4_HUMAN	APOA4_HUMAN			Apolipoprotein A-IV OS=Homo sapiens OX=9606 GN=APOA4 PE=1 SV=3	3.71043e+06	4.02191e+06	3.17102e+06	5.73336e+06	4.93404e+06	5.13607e+06	2.56574e+06	3.65256e+06	4.67188e+06	2.22944e+06	4.1372e+06	3.04057e+06	5.24776e+06	4.15783e+06	5.12462e+06	2.51519e+06	3.48313e+06	3.372e+06	6.27045e+06	2.86999e+06	3.69772e+06	7.13332e+06	5.06683e+06	3.42106e+06	4.0143e+06	2.62632e+06	2.26973e+06
434	16.1996	2	675.806	1349.6	-0.0484196	-35.8758	88.54	SLAPYAQDTQEK		APOA4_HUMAN	APOA4_HUMAN			Apolipoprotein A-IV OS=Homo sapiens OX=9606 GN=APOA4 PE=1 SV=3	3.34783e+07	3.53396e+07	3.40098e+07	4.65463e+07	4.24149e+07	4.47517e+07	3.71055e+07	3.70529e+07	3.99755e+07	3.45155e+07	3.76398e+07	3.70231e+07	3.81172e+07	4.14138e+07	4.23814e+07	3.35816e+07	3.3053e+07	3.1289e+07	4.56321e+07	4.38784e+07	4.92779e+07	4.45768e+07	4.50579e+07	4.76807e+07	2.88405e+07	2.66411e+07	2.71814e+07
456	19.5303	2	552.794	1103.57	0.0118826	10.7675	39.27	LEPYADQLR		APOA4_HUMAN	APOA4_HUMAN			Apolipoprotein A-IV OS=Homo sapiens OX=9606 GN=APOA4 PE=1 SV=3	2.21444e+07	2.22192e+07	2.16505e+07	3.67787e+07	3.81435e+07	3.45803e+07	2.35415e+07	2.7634e+07	2.50514e+07	2.47669e+07	2.39257e+07	2.3675e+07	3.10319e+07	3.46136e+07	3.32434e+07	2.48178e+07	2.17125e+07	2.33339e+07	3.66647e+07	3.81479e+07	3.2697e+07	3.57941e+07	3.31264e+07	3.35241e+07	2.17269e+07	2.50852e+07	2.05151e+07
511	21.0613	2	542.268	1082.52	-0.00785837	-7.25927	32.56	LTPYADEFK		APOA4_HUMAN	APOA4_HUMAN			Apolipoprotein A-IV OS=Homo sapiens OX=9606 GN=APOA4 PE=1 SV=3	1.76931e+07	1.7763e+07	2.16733e+07	3.32318e+07	3.00228e+07	3.28491e+07	2.06679e+07	2.26894e+07	2.19983e+07	2.44123e+07	2.33585e+07	2.12983e+07	2.70726e+07	2.74288e+07	2.81578e+07	2.0756e+07	2.24598e+07	2.08236e+07	3.31269e+07	3.02033e+07	3.07956e+07	3.1726e+07	3.00561e+07	2.88425e+07	1.90839e+07	2.14143e+07	1.78579e+07
566	19.1945	2	492.256	982.497	-0.0478731	-48.7236	74.09	LAPLAEDVR		APOA4_HUMAN	APOA4_HUMAN			Apolipoprotein A-IV OS=Homo sapiens OX=9606 GN=APOA4 PE=1 SV=3	1.49226e+07	1.26266e+07	1.55129e+07	2.09176e+07	2.70059e+07	2.16765e+07	1.7545e+07	1.68056e+07	1.73942e+07	1.59502e+07	1.62083e+07	1.36612e+07	2.20601e+07	1.95688e+07	1.79796e+07	1.40141e+07	1.52714e+07	1.45607e+07	2.48026e+07	2.49792e+07	2.06402e+07	2.22067e+07	2.23702e+07	2.02009e+07	1.22151e+07	1.26311e+07	1.0546e+07
600	15.8004	2	629.83	1257.65	-0.0220695	-17.548	40.12	IDQTVEELRR		APOA4_HUMAN	APOA4_HUMAN			Apolipoprotein A-IV OS=Homo sapiens OX=9606 GN=APOA4 PE=1 SV=3	1.44583e+07	1.43484e+07	1.54422e+07	2.51571e+07	2.26269e+07	2.41198e+07	2.19564e+07	2.03555e+07	2.17822e+07	2.1561e+07	2.39023e+07	2.3964e+07	2.4399e+07	2.86914e+07	2.52062e+07	2.02661e+07	2.3757e+07	2.09655e+07	2.36761e+07	2.22027e+07	2.49745e+07	2.54045e+07	2.53784e+07	2.71039e+07	1.67077e+07	1.73808e+07	1.79746e+07
1408	15.8004	3	420.209	1257.61	-0.062632	-49.8001	41.16	IDQTVEELRR		APOA4_HUMAN	APOA4_HUMAN			Apolipoprotein A-IV OS=Homo sapiens OX=9606 GN=APOA4 PE=1 SV=3	5.45747e+06	5.14334e+06	6.28596e+06	6.3325e+06	9.06066e+06	6.69934e+06	5.09476e+06	5.71009e+06	6.61913e+06	5.24953e+06	4.01496e+06	3.38248e+06	6.50615e+06	6.89371e+06	7.44021e+06	5.76806e+06	4.47433e+06	3.4532e+06	7.20365e+06	7.15311e+06	6.01254e+06	7.7133e+06	3.46584e+06	5.76189e+06	2.56558e+06	3.57393e+06	2.91723e+06
688	13.4411	2	618.335	1234.65	-0.0121651	-9.85298	70.95	LLPHANEVSQK		APOA4_HUMAN	APOA4_HUMAN			Apolipoprotein A-IV OS=Homo sapiens OX=9606 GN=APOA4 PE=1 SV=3	9.03153e+06	7.23564e+06	9.80815e+06	1.44499e+07	1.43501e+07	1.16276e+07	8.52389e+06	8.46872e+06	1.04061e+07	9.17556e+06	1.13567e+07	1.05025e+07	1.08084e+07	1.10638e+07	1.08117e+07	8.27921e+06	1.02174e+07	8.30401e+06	1.32881e+07	1.32652e+07	1.45913e+07	1.2422e+07	1.44174e+07	1.20925e+07	6.73113e+06	7.70581e+06	6.95487e+06
738	15.5243	2	488.243	974.471	-0.0319366	-32.7722	81.37	ISASAEELR		APOA4_HUMAN	APOA4_HUMAN			Apolipoprotein A-IV OS=Homo sapiens OX=9606 GN=APOA4 PE=1 SV=3	2.01949e+07	1.90295e+07	1.83538e+07	2.23287e+07	2.45676e+07	2.35547e+07	2.03487e+07	1.9312e+07	1.84441e+07	1.99557e+07	1.9144e+07	1.89219e+07	2.26074e+07	2.30835e+07	2.12428e+07	1.93789e+07	1.65935e+07	1.83747e+07	2.61365e+07	2.58517e+07	2.47709e+07	2.64595e+07	2.51769e+07	2.44692e+07	1.7288e+07	1.72537e+07	1.52011e+07
852	27.73	3	643.351	1927.03	0.0889042	46.1374	64.98	SLAELGGHLDQQVEEFR		APOA4_HUMAN	APOA4_HUMAN			Apolipoprotein A-IV OS=Homo sapiens OX=9606 GN=APOA4 PE=1 SV=3	1.39928e+07	1.60087e+07	1.34836e+07	2.89298e+07	2.5665e+07	2.54023e+07	1.72554e+07	2.14475e+07	1.52069e+07	1.9109e+07	1.64846e+07	1.72523e+07	2.52847e+07	1.80424e+07	1.98307e+07	1.56168e+07	1.65632e+07	1.26761e+07	2.55236e+07	2.85959e+07	2.46963e+07	2.61776e+07	2.51021e+07	1.91714e+07	1.41363e+07	1.32031e+07	1.39868e+07
884	27.699	2	964.444	1926.87	-0.0695814	-36.1097	87.79	SLAELGGHLDQQVEEFR		APOA4_HUMAN	APOA4_HUMAN			Apolipoprotein A-IV OS=Homo sapiens OX=9606 GN=APOA4 PE=1 SV=3	1.86735e+07	1.86668e+07	1.82093e+07	2.40981e+07	2.42557e+07	2.54486e+07	1.8912e+07	1.53644e+07	1.93771e+07	1.93253e+07	1.73435e+07	2.31607e+07	1.77333e+07	2.21684e+07	2.0909e+07	1.64503e+07	1.76289e+07	1.90492e+07	2.91112e+07	2.67694e+07	2.71165e+07	2.30149e+07	2.49451e+07	3.20372e+07	1.5915e+07	1.58819e+07	1.54603e+07
1100	19.5303	3	480.624	1438.85	0.0583547	40.5581	43.94	KLVPFATELHER		APOA4_HUMAN	APOA4_HUMAN			Apolipoprotein A-IV OS=Homo sapiens OX=9606 GN=APOA4 PE=1 SV=3	1.34951e+07	1.1955e+07	1.2977e+07	1.8386e+07	1.82861e+07	1.7503e+07	1.41989e+07	1.58715e+07	1.53293e+07	1.32516e+07	1.36085e+07	1.15449e+07	1.76977e+07	1.75571e+07	1.56359e+07	1.34609e+07	1.58623e+07	1.47554e+07	1.48838e+07	1.50582e+07	1.49241e+07	2.27922e+07	2.11869e+07	1.92321e+07	1.22197e+07	1.36042e+07	1.20979e+07
1404	19.5303	2	720.358	1438.7	-0.0919137	-63.8825	58.52	KLVPFATELHER		APOA4_HUMAN	APOA4_HUMAN			Apolipoprotein A-IV OS=Homo sapiens OX=9606 GN=APOA4 PE=1 SV=3	9.65879e+06	9.82324e+06	8.73914e+06	1.33713e+07	1.39831e+07	1.42766e+07	1.12696e+07	1.09288e+07	1.26836e+07	1.1835e+07	1.02066e+07	1.2629e+07	1.03961e+07	1.11816e+07	1.39841e+07	1.37774e+07	1.10175e+07	1.16287e+07	1.39711e+07	1.65758e+07	1.65911e+07	1.53787e+07	1.65622e+07	1.91813e+07	1.03306e+07	1.02611e+07	1.33785e+07
1527	26.5037	2	538.778	1075.54	0.00758429	7.05165	70.12	VNSFFSTFK		APOA4_HUMAN	APOA4_HUMAN			Apolipoprotein A-IV OS=Homo sapiens OX=9606 GN=APOA4 PE=1 SV=3	5.42499e+06	7.02641e+06	5.82054e+06	8.39058e+06	1.01158e+07	1.04771e+07	7.24485e+06	8.65745e+06	5.86216e+06	6.12995e+06	8.27788e+06	5.90482e+06	9.99526e+06	8.02338e+06	8.07246e+06	6.86488e+06	6.71757e+06	6.41476e+06	9.04215e+06	1.09364e+07	8.41155e+06	1.21928e+07	9.71703e+06	9.16829e+06	5.78912e+06	5.17661e+06	3.98189e+06
1781	14.806	3	451.547	1351.62	-0.0334476	-24.7457	44.89	RVEPYGENFNK		APOA4_HUMAN	APOA4_HUMAN			Apolipoprotein A-IV OS=Homo sapiens OX=9606 GN=APOA4 PE=1 SV=3	4.57172e+06	4.30655e+06	3.61494e+06	5.46794e+06	6.32803e+06	6.59698e+06	4.64759e+06	5.31409e+06	4.44158e+06	4.17173e+06	4.58266e+06	4.19609e+06	7.61082e+06	5.15646e+06	5.95829e+06	3.92748e+06	4.50283e+06	3.99288e+06	7.23237e+06	6.74948e+06	6.48246e+06	5.47066e+06	6.4858e+06	6.63153e+06	2.88123e+06	3.83145e+06	3.28347e+06
1796	17.3373	2	544.285	1086.55	-0.00112513	-1.0355	37.51	IDQNVEELK		APOA4_HUMAN	APOA4_HUMAN			Apolipoprotein A-IV OS=Homo sapiens OX=9606 GN=APOA4 PE=1 SV=3	7.78434e+06	8.48998e+06	8.27435e+06	9.3789e+06	8.83702e+06	9.47774e+06	7.56791e+06	8.58348e+06	7.93771e+06	6.83548e+06	6.63189e+06	8.85546e+06	1.23104e+07	1.37104e+07	1.32043e+07	1.25435e+07	1.28736e+07	1.25925e+07	9.30452e+06	9.01952e+06	8.23803e+06	1.06524e+07	1.03629e+07	1.01758e+07	1.11333e+07	1.10098e+07	1.10106e+07
2118	14.7757	2	488.752	975.489	-0.0244301	-25.0434	40.21	QLTPYAQR		APOA4_HUMAN	APOA4_HUMAN			Apolipoprotein A-IV OS=Homo sapiens OX=9606 GN=APOA4 PE=1 SV=3	5.55555e+06	5.3857e+06	5.83749e+06	7.82016e+06	7.38342e+06	7.3937e+06	7.53507e+06	6.0401e+06	7.14368e+06	6.232e+06	5.71858e+06	6.5477e+06	8.44659e+06	7.87293e+06	8.02102e+06	5.98445e+06	5.87055e+06	5.96695e+06	6.80527e+06	7.0027e+06	7.94934e+06	9.28628e+06	7.02875e+06	8.33469e+06	6.12428e+06	5.13398e+06	5.42093e+06
2852	18.067	2	551.776	1101.54	-0.0299286	-27.1691	71.83	IDQTVEELR		APOA4_HUMAN	APOA4_HUMAN			Apolipoprotein A-IV OS=Homo sapiens OX=9606 GN=APOA4 PE=1 SV=3	4.41833e+06	4.6989e+06	4.38965e+06	4.9978e+06	3.68915e+06	5.24282e+06	2.77933e+06	4.38781e+06	3.2479e+06	4.85405e+06	3.71262e+06	4.29113e+06	3.44424e+06	4.99762e+06	3.708e+06	3.95396e+06	4.30804e+06	4.10057e+06	6.77536e+06	5.14418e+06	4.79559e+06	4.78076e+06	3.98603e+06	5.19568e+06	4.37172e+06	3.72698e+06	3.44615e+06
3105	14.9328	2	650.803	1299.59	-0.0865994	-66.6314	53.23	IDQNVEELKGR		APOA4_HUMAN	APOA4_HUMAN			Apolipoprotein A-IV OS=Homo sapiens OX=9606 GN=APOA4 PE=1 SV=3	4.34188e+06	3.82171e+06	4.84813e+06	5.59937e+06	5.40516e+06	4.97619e+06	5.30592e+06	4.81524e+06	5.1195e+06	5.24428e+06	5.39219e+06	5.97345e+06	7.05509e+06	6.68566e+06	6.18254e+06	6.11973e+06	6.05199e+06	5.65838e+06	4.11831e+06	4.99758e+06	4.60084e+06	5.93769e+06	5.34884e+06	5.60722e+06	5.83999e+06	6.55986e+06	5.76879e+06
50	24.3417	2	638.362	1274.71	0.0442005	34.6761	48.17	TLNICEVGTIR	[5] Carbamidomethyl (C)	CO6_HUMAN	CO6_HUMAN			Complement component C6 OS=Homo sapiens OX=9606 GN=C6 PE=1 SV=3	8.30226e+07	1.01032e+08	1.02666e+08	1.02825e+08	1.02871e+08	9.80937e+07	8.98737e+07	9.75419e+07	9.80899e+07	1.08756e+08	1.09997e+08	1.1427e+08	1.32364e+08	1.34332e+08	1.29056e+08	1.30435e+08	1.29731e+08	1.17258e+08	1.08568e+08	1.11019e+08	1.11726e+08	9.77284e+07	9.57593e+07	8.64657e+07	1.23685e+08	1.26803e+08	1.257e+08
759	24.1568	2	748.881	1495.75	0.0507291	33.9167	108.28	GEVLDNSFTGGICK	[13] Carbamidomethyl (C)	CO6_HUMAN	CO6_HUMAN			Complement component C6 OS=Homo sapiens OX=9606 GN=C6 PE=1 SV=3	1.98383e+07	1.95545e+07	1.92645e+07	1.96177e+07	1.98126e+07	2.1933e+07	1.74105e+07	1.86327e+07	1.79972e+07	2.1243e+07	2.22288e+07	2.15992e+07	1.84785e+07	1.76645e+07	1.82441e+07	1.69284e+07	1.72552e+07	1.76674e+07	1.94415e+07	1.99928e+07	2.18963e+07	1.98812e+07	1.97039e+07	1.86224e+07	2.43346e+07	2.74773e+07	2.50934e+07
978	21.5218	2	623.817	1245.62	-0.00855489	-6.86794	85.51	IGESIELTCPK	[9] Carbamidomethyl (C)	CO6_HUMAN	CO6_HUMAN			Complement component C6 OS=Homo sapiens OX=9606 GN=C6 PE=1 SV=3	1.3972e+07	1.39331e+07	1.63179e+07	1.60864e+07	1.66096e+07	1.48989e+07	1.57543e+07	1.47174e+07	1.52211e+07	1.76015e+07	1.91664e+07	1.57693e+07	1.3583e+07	1.49267e+07	1.59128e+07	1.36339e+07	1.45331e+07	1.34899e+07	1.58728e+07	1.5958e+07	1.79494e+07	1.86821e+07	1.86576e+07	1.90447e+07	2.07669e+07	1.96173e+07	1.95498e+07
1096	25.8252	3	621.02	1860.04	0.0842557	45.2999	37.86	ALNHLPLEYNSALYSR		CO6_HUMAN	CO6_HUMAN			Complement component C6 OS=Homo sapiens OX=9606 GN=C6 PE=1 SV=3	1.22019e+07	1.08312e+07	1.03822e+07	1.25543e+07	1.30744e+07	1.47797e+07	8.78064e+06	1.27449e+07	1.02053e+07	1.14944e+07	1.43465e+07	1.20665e+07	1.53381e+07	9.6862e+06	9.89896e+06	9.51064e+06	9.3114e+06	9.03238e+06	8.4366e+06	9.59834e+06	1.09337e+07	1.14789e+07	1.20936e+07	1.04289e+07	1.33457e+07	1.3667e+07	1.41935e+07
1587	25.8252	2	930.975	1859.94	-0.0170574	-9.1709	82.62	ALNHLPLEYNSALYSR		CO6_HUMAN	CO6_HUMAN			Complement component C6 OS=Homo sapiens OX=9606 GN=C6 PE=1 SV=3	1.02569e+07	1.12029e+07	1.01981e+07	1.24732e+07	1.13451e+07	1.28375e+07	1.06121e+07	8.49168e+06	1.03625e+07	1.26159e+07	9.71736e+06	1.21902e+07	9.70553e+06	1.06821e+07	8.70921e+06	8.39643e+06	9.71872e+06	1.10477e+07	1.18253e+07	1.15035e+07	1.19225e+07	1.17235e+07	1.12181e+07	1.22173e+07	1.02783e+07	1.09214e+07	1.36208e+07
1254	31.1703	3	981.505	2941.49	-0.000958894	-0.325989	51.02	SVLRPSQFGGQPCTAPLVAFQPCIPSK	[13] Carbamidomethyl (C)|[23] Carbamidomethyl (C)	CO6_HUMAN	CO6_HUMAN			Complement component C6 OS=Homo sapiens OX=9606 GN=C6 PE=1 SV=3	1.05183e+07	8.99098e+06	1.14241e+07	5.13669e+06	5.2773e+06	3.71739e+06	1.02423e+07	1.07097e+07	1.04922e+07	1.31115e+07	1.48603e+07	1.28107e+07	1.20884e+07	1.12752e+07	1.04201e+07	1.02445e+07	8.51544e+06	7.87049e+06	9.82722e+06	1.00985e+07	9.31698e+06	7.74688e+06	8.01576e+06	8.54567e+06	1.57872e+07	1.68448e+07	1.62373e+07
1287	22.2225	2	884.861	1767.71	-0.0158214	-8.95014	101.71	YYQENFCEQICSK	[7] Carbamidomethyl (C)|[11] Carbamidomethyl (C)	CO6_HUMAN	CO6_HUMAN			Complement component C6 OS=Homo sapiens OX=9606 GN=C6 PE=1 SV=3	1.88765e+07	1.81342e+07	2.0871e+07	1.66771e+07	1.75887e+07	2.16553e+07	1.67817e+07	1.47511e+07	1.90894e+07	1.91419e+07	1.83995e+07	1.99583e+07	1.46548e+07	1.52895e+07	1.47102e+07	1.48329e+07	1.61548e+07	1.45399e+07	1.58506e+07	1.72175e+07	1.60666e+07	1.58904e+07	1.72366e+07	1.8291e+07	1.8466e+07	2.09833e+07	2.32649e+07
1341	22.2527	2	856.813	1711.61	-0.0020279	-1.18479	74.26	ESCGYDTCYDWEK	[3] Carbamidomethyl (C)|[8] Carbamidomethyl (C)	CO6_HUMAN	CO6_HUMAN			Complement component C6 OS=Homo sapiens OX=9606 GN=C6 PE=1 SV=3	1.00489e+07	1.09994e+07	1.06796e+07	1.14059e+07	1.0657e+07	1.19644e+07	9.10754e+06	9.59202e+06	1.05826e+07	1.12683e+07	1.11592e+07	1.29152e+07	8.23547e+06	1.09509e+07	9.54064e+06	8.83879e+06	9.20443e+06	9.25044e+06	1.04963e+07	1.08489e+07	1.20154e+07	1.12683e+07	1.12731e+07	1.29466e+07	1.26898e+07	1.19365e+07	1.27536e+07
1528	23.7243	2	612.826	1223.64	0.0544582	44.5072	78.67	SEYGAALAWEK		CO6_HUMAN	CO6_HUMAN			Complement component C6 OS=Homo sapiens OX=9606 GN=C6 PE=1 SV=3	1.6199e+07	1.83621e+07	1.96491e+07	2.0222e+07	1.86134e+07	1.7691e+07	1.68549e+07	1.88937e+07	1.73146e+07	1.87646e+07	1.77104e+07	1.95882e+07	1.68295e+07	1.67426e+07	1.70668e+07	1.60187e+07	1.45783e+07	1.57675e+07	1.97482e+07	1.64182e+07	1.94227e+07	1.93836e+07	1.65844e+07	1.80069e+07	1.98728e+07	1.60763e+07	1.51489e+07
1741	33.1678	3	1131.51	3391.49	-0.0646616	-19.0654	46.86	DLTSLGHNENQQGSFSSQGGSSFSVPIFYSSK		CO6_HUMAN	CO6_HUMAN			Complement component C6 OS=Homo sapiens OX=9606 GN=C6 PE=1 SV=3	4.2776e+06	6.0433e+06	4.79214e+06	9.0389e+06	8.58006e+06	1.00691e+07	7.96421e+06	6.52324e+06	7.28436e+06	7.89e+06	7.00012e+06	7.52044e+06	6.67569e+06	5.72476e+06	5.37153e+06	4.78337e+06	4.83677e+06	5.57176e+06	9.34388e+06	8.41618e+06	8.22319e+06	7.47165e+06	5.46463e+06	5.86462e+06	8.46548e+06	9.01474e+06	1.01356e+07
2023	29.1258	2	593.842	1185.67	0.0298129	25.145	76.63	DLHLSDVFLK		CO6_HUMAN	CO6_HUMAN			Complement component C6 OS=Homo sapiens OX=9606 GN=C6 PE=1 SV=3	5.56132e+06	5.54322e+06	5.13043e+06	5.51747e+06	5.31593e+06	4.98866e+06	4.28916e+06	5.95401e+06	4.23236e+06	6.06434e+06	5.81936e+06	4.82061e+06	4.22257e+06	4.44032e+06	5.39538e+06	5.52102e+06	4.38424e+06	4.77118e+06	5.67468e+06	5.07588e+06	5.55313e+06	5.82698e+06	5.27634e+06	6.21127e+06	5.26859e+06	6.26843e+06	6.16129e+06
2031	26.7488	2	1171.96	2341.91	-0.118015	-50.3901	75.24	YTCQGNSWTPPISNSLTCEK	[3] Carbamidomethyl (C)|[18] Carbamidomethyl (C)	CO6_HUMAN	CO6_HUMAN			Complement component C6 OS=Homo sapiens OX=9606 GN=C6 PE=1 SV=3	8.86162e+06	8.64974e+06	8.49062e+06	6.47176e+06	6.20134e+06	9.34657e+06	6.05999e+06	5.16923e+06	5.70891e+06	8.54203e+06	7.07276e+06	9.21161e+06	5.27091e+06	7.21606e+06	5.29116e+06	6.42947e+06	6.89834e+06	7.95759e+06	8.25073e+06	6.44836e+06	7.44722e+06	5.68823e+06	5.94804e+06	1.02656e+07	9.96195e+06	9.76967e+06	1.17607e+07
2255	23.9392	2	515.787	1029.56	0.0345334	33.5431	38.95	QLEWGLER		CO6_HUMAN	CO6_HUMAN			Complement component C6 OS=Homo sapiens OX=9606 GN=C6 PE=1 SV=3	6.2939e+06	5.16714e+06	6.17842e+06	6.34027e+06	6.17473e+06	5.35026e+06	4.99473e+06	6.78942e+06	7.01589e+06	7.28227e+06	6.76763e+06	7.49277e+06	7.74866e+06	5.20613e+06	7.59536e+06	4.86376e+06	6.87935e+06	4.03567e+06	6.81069e+06	6.87997e+06	6.40268e+06	7.81986e+06	5.538e+06	4.94619e+06	6.94162e+06	5.71278e+06	7.03321e+06
2582	17.6422	2	445.22	888.426	-0.0556126	-62.5929	47.13	GFVVAGPSR		CO6_HUMAN	CO6_HUMAN			Complement component C6 OS=Homo sapiens OX=9606 GN=C6 PE=1 SV=3	6.4539e+06	6.09925e+06	7.01849e+06	6.60755e+06	6.15486e+06	5.6606e+06	4.83001e+06	6.48028e+06	5.40725e+06	6.51104e+06	6.67944e+06	7.47749e+06	7.25099e+06	6.3758e+06	6.02778e+06	6.19263e+06	4.85096e+06	5.7494e+06	6.29609e+06	6.58925e+06	5.91531e+06	6.93691e+06	5.16677e+06	4.73876e+06	8.48493e+06	1.03552e+07	9.09692e+06
3141	13.3115	2	601.794	1201.57	0.000691766	0.575717	59.46	HEGSFIQGAEK		CO6_HUMAN	CO6_HUMAN			Complement component C6 OS=Homo sapiens OX=9606 GN=C6 PE=1 SV=3	2.1541e+06	2.20848e+06	2.4657e+06	2.34384e+06	1.83239e+06	1.58797e+06	2.10218e+06	2.35338e+06	2.57409e+06	2.45234e+06	2.17307e+06	3.00955e+06	2.57745e+06	2.10627e+06	2.74402e+06	2.19245e+06	2.42539e+06	2.05502e+06	2.08275e+06	2.01123e+06	2.0852e+06	2.40248e+06	2.56957e+06	2.27172e+06	2.39648e+06	2.0362e+06	1.86128e+06
3316	43.113	2	1005.55	2009.09	0.00346237	1.72336	125.9	ENPAVIDFELAPIVDLVR		CO6_HUMAN	CO6_HUMAN			Complement component C6 OS=Homo sapiens OX=9606 GN=C6 PE=1 SV=3	1.06615e+06	959583	1.15795e+06	4.61796e+06	4.48657e+06	3.40161e+06	4.53532e+06	4.45254e+06	4.00115e+06	5.04349e+06	4.7186e+06	3.94393e+06	2.2058e+06	1.96241e+06	1.86293e+06	1.76044e+06	1.68576e+06	1.56711e+06	4.02588e+06	3.82619e+06	3.28035e+06	4.92468e+06	4.32504e+06	4.15416e+06	2.45183e+06	2.35527e+06	1.68232e+06
3893	11.95	2	630.768	1259.52	-0.0684183	-54.3179	66.15	SENINHNSAFK		CO6_HUMAN	CO6_HUMAN			Complement component C6 OS=Homo sapiens OX=9606 GN=C6 PE=1 SV=3	1.9215e+06	2.08255e+06	2.2912e+06	1.45268e+06	1.50228e+06	1.44656e+06	1.44577e+06	1.72567e+06	1.37654e+06	1.72284e+06	1.72399e+06	2.25754e+06	1.89595e+06	1.71663e+06	1.73127e+06	1.48581e+06	1.36306e+06	1.39529e+06	1.81983e+06	1.45874e+06	1.7203e+06	1.91024e+06	1.94434e+06	1.74336e+06	2.54484e+06	2.57279e+06	2.80488e+06
3906	26.6882	3	967.778	2900.31	-0.0187983	-6.48142	40.81	YTCQGNSWTPPISNSLTCEKDTLTK	[3] Carbamidomethyl (C)|[18] Carbamidomethyl (C)	CO6_HUMAN	CO6_HUMAN			Complement component C6 OS=Homo sapiens OX=9606 GN=C6 PE=1 SV=3	2.84016e+06	1.59016e+06	3.10649e+06	1.73578e+06	3.15616e+06	3.63747e+06	3.35616e+06	2.46017e+06	3.26867e+06	2.86357e+06	2.50811e+06	3.0856e+06	2.50469e+06	2.51883e+06	2.49055e+06	2.08802e+06	2.32093e+06	2.15419e+06	2.92769e+06	1.53639e+06	2.67068e+06	1.92814e+06	2.02393e+06	2.81185e+06	4.59028e+06	3.37923e+06	3.00307e+06
6952	10.9031	2	708.878	1415.74	0.0515084	36.3839	75.17	RSENINHNSAFK		CO6_HUMAN	CO6_HUMAN			Complement component C6 OS=Homo sapiens OX=9606 GN=C6 PE=1 SV=3	857090	634163	825959	598216	635816	608575	534250	638463	653876	599488	565548	750185	665350	765385	747139	482770	575100	569067	510167	570686	567545	630643	734044	640192	777166	627003	890771
12316	10.9473	3	472.907	1415.7	0.0096285	6.80128	43.41	RSENINHNSAFK		CO6_HUMAN	CO6_HUMAN			Complement component C6 OS=Homo sapiens OX=9606 GN=C6 PE=1 SV=3	451497	383797	319331	277253	226767	301465	300827	324264	249115	254926	388299	324014	327785	358539	391481	220080	326075	272620	261091	275934	261260	343752	296412	274550	305142	393576	395731
8487	38.2698	2	1326.97	2651.92	-0.188009	-70.8902	42.64	CPINCLLGDFGPWSDCDPCIEK	[1] Carbamidomethyl (C)|[5] Carbamidomethyl (C)|[16] Carbamidomethyl (C)|[19] Carbamidomethyl (C)	CO6_HUMAN	CO6_HUMAN			Complement component C6 OS=Homo sapiens OX=9606 GN=C6 PE=1 SV=3	1.32698e+06	1.32247e+06	1.32543e+06	1.79477e+06	1.82468e+06	2.23061e+06	1.60684e+06	1.71956e+06	1.72724e+06	1.68645e+06	1.34076e+06	1.77927e+06	1.46275e+06	1.38857e+06	1.2401e+06	1.10027e+06	1.19073e+06	1.38064e+06	2.00123e+06	1.50702e+06	1.66301e+06	1.13898e+06	2.07472e+06	1.89036e+06	1.41761e+06	1.43882e+06	1.44272e+06
56325	10.818	2	1006.39	2010.77	0.00798286	3.97006	39.86	KLECNGENDCGDNSDER	[4] Carbamidomethyl (C)|[10] Carbamidomethyl (C)	CO6_HUMAN	CO6_HUMAN			Complement component C6 OS=Homo sapiens OX=9606 GN=C6 PE=1 SV=3	259890	158821	261751	116687	120223	94606	146368	137004	152300	154444	189064	199646	163244	189494	149147	173813	212970	159547	161046	158691	145341	167946	158330	227505	218643	261746	301281
63	31.108	3	744.841	2231.5	0.256241	114.842	61.73	GQPSVLQVVNLPIVERPVCK	[19] Carbamidomethyl (C)	THRB_HUMAN	THRB_HUMAN			Prothrombin OS=Homo sapiens OX=9606 GN=F2 PE=1 SV=2	1.0576e+08	1.10547e+08	1.18639e+08	1.0575e+08	9.92919e+07	1.16596e+08	8.86456e+07	9.50062e+07	8.69328e+07	9.41256e+07	9.08596e+07	9.29794e+07	1.09875e+08	9.21692e+07	8.81743e+07	7.59564e+07	6.77663e+07	7.13383e+07	7.9727e+07	8.93796e+07	8.36638e+07	8.33688e+07	8.79759e+07	7.72509e+07	1.30635e+08	1.45796e+08	1.31143e+08
980	31.108	2	1116.57	2231.14	-0.110595	-49.5663	76	GQPSVLQVVNLPIVERPVCK	[19] Carbamidomethyl (C)	THRB_HUMAN	THRB_HUMAN			Prothrombin OS=Homo sapiens OX=9606 GN=F2 PE=1 SV=2	2.33446e+07	2.05271e+07	1.99845e+07	1.54902e+07	1.76594e+07	1.78467e+07	1.62003e+07	1.29911e+07	2.05991e+07	1.80159e+07	2.2649e+07	1.95293e+07	1.89222e+07	1.59119e+07	1.44351e+07	1.16916e+07	1.59787e+07	1.5213e+07	1.84928e+07	1.51628e+07	1.79087e+07	1.26442e+07	1.4964e+07	2.28502e+07	2.35393e+07	2.7084e+07	3.23879e+07
114	25.4562	2	1035.99	2069.97	0.00414723	2.00352	99.56	SEGSSVNLSPPLEQCVPDR	[15] Carbamidomethyl (C)	THRB_HUMAN	THRB_HUMAN			Prothrombin OS=Homo sapiens OX=9606 GN=F2 PE=1 SV=2	1.07832e+08	1.12221e+08	1.16718e+08	1.05573e+08	1.04017e+08	1.19534e+08	8.39548e+07	8.07018e+07	9.2389e+07	9.85475e+07	9.74567e+07	1.04788e+08	9.39514e+07	9.52444e+07	9.01787e+07	7.25365e+07	7.34204e+07	7.77507e+07	9.04222e+07	8.44994e+07	9.01528e+07	7.93788e+07	8.76502e+07	8.85221e+07	1.17286e+08	1.26262e+08	1.34499e+08
134	28.2583	3	665.746	1994.21	0.173944	87.2317	60.07	LAVTTHGLPCLAWASAQAK	[10] Carbamidomethyl (C)	THRB_HUMAN	THRB_HUMAN			Prothrombin OS=Homo sapiens OX=9606 GN=F2 PE=1 SV=2	5.9894e+07	6.35238e+07	6.06596e+07	7.20544e+07	8.20188e+07	8.97169e+07	5.90458e+07	6.25856e+07	5.55785e+07	6.53354e+07	6.96771e+07	6.30616e+07	7.68044e+07	5.71058e+07	5.88966e+07	4.58699e+07	4.11477e+07	3.9023e+07	5.76363e+07	5.9856e+07	5.80409e+07	6.0905e+07	5.37245e+07	5.27159e+07	9.20645e+07	9.40359e+07	9.36039e+07
797	28.2583	2	997.994	1993.97	-0.068006	-34.1046	90.69	LAVTTHGLPCLAWASAQAK	[10] Carbamidomethyl (C)	THRB_HUMAN	THRB_HUMAN			Prothrombin OS=Homo sapiens OX=9606 GN=F2 PE=1 SV=2	2.7003e+07	2.32699e+07	2.30013e+07	2.14051e+07	2.03854e+07	2.71976e+07	2.3289e+07	1.8353e+07	2.26694e+07	2.31668e+07	1.90561e+07	2.4073e+07	1.85524e+07	2.04153e+07	2.11538e+07	1.56616e+07	2.0941e+07	1.846e+07	2.12393e+07	2.18333e+07	2.34043e+07	1.827e+07	1.62031e+07	2.23935e+07	3.09326e+07	3.38829e+07	3.61987e+07
169	26.3807	2	597.823	1193.63	0.0390091	32.682	81.35	ELLESYIDGR		THRB_HUMAN	THRB_HUMAN			Prothrombin OS=Homo sapiens OX=9606 GN=F2 PE=1 SV=2	4.55831e+07	4.61402e+07	4.59743e+07	4.99986e+07	5.38873e+07	5.32453e+07	3.86288e+07	4.17686e+07	3.98962e+07	4.87469e+07	5.30065e+07	5.10831e+07	5.25834e+07	4.66584e+07	4.60286e+07	3.80553e+07	3.69303e+07	3.08067e+07	4.3433e+07	4.56076e+07	4.46325e+07	4.84454e+07	4.38914e+07	4.34564e+07	6.61789e+07	6.38152e+07	6.49153e+07
185	23.57	2	574.788	1147.56	0.018009	15.6935	81.49	SGIECQLWR	[5] Carbamidomethyl (C)	THRB_HUMAN	THRB_HUMAN			Prothrombin OS=Homo sapiens OX=9606 GN=F2 PE=1 SV=2	3.72752e+07	3.89478e+07	3.77852e+07	4.59128e+07	4.52567e+07	3.83627e+07	3.21152e+07	3.57885e+07	3.50112e+07	4.38053e+07	4.71234e+07	4.31917e+07	4.35466e+07	4.26736e+07	4.05333e+07	2.95328e+07	3.23227e+07	2.86963e+07	3.62373e+07	3.93428e+07	3.74503e+07	4.01317e+07	3.71291e+07	3.92285e+07	5.26307e+07	5.29605e+07	5.71499e+07
211	22.957	2	626.34	1250.67	0.0146658	11.7265	111.78	ETAASLLQAGYK		THRB_HUMAN	THRB_HUMAN			Prothrombin OS=Homo sapiens OX=9606 GN=F2 PE=1 SV=2	6.85668e+07	6.71027e+07	7.66616e+07	6.55532e+07	6.62963e+07	6.538e+07	5.55645e+07	5.72843e+07	6.41695e+07	6.30681e+07	6.55845e+07	6.72218e+07	5.25744e+07	5.31087e+07	5.41453e+07	5.35347e+07	5.77062e+07	5.202e+07	5.43564e+07	5.40276e+07	6.15339e+07	5.85169e+07	5.98395e+07	5.81526e+07	6.26825e+07	6.17536e+07	6.48448e+07
264	25.9795	2	942.439	1882.86	-0.0248854	-13.2166	55.94	TFGSGEADCGLRPLFEK	[9] Carbamidomethyl (C)	THRB_HUMAN	THRB_HUMAN			Prothrombin OS=Homo sapiens OX=9606 GN=F2 PE=1 SV=2	8.89177e+07	8.19529e+07	8.7113e+07	8.12227e+07	7.66934e+07	9.08902e+07	7.67827e+07	5.53481e+07	7.62696e+07	8.40234e+07	7.86542e+07	9.24723e+07	6.77519e+07	8.42173e+07	6.77059e+07	6.20476e+07	6.52381e+07	6.88142e+07	7.59562e+07	7.43377e+07	7.84981e+07	6.2037e+07	6.7867e+07	8.14682e+07	8.60791e+07	1.12257e+08	1.16635e+08
584	25.9795	3	628.673	1883	0.108179	57.4539	32.8	TFGSGEADCGLRPLFEK	[9] Carbamidomethyl (C)	THRB_HUMAN	THRB_HUMAN			Prothrombin OS=Homo sapiens OX=9606 GN=F2 PE=1 SV=2	3.38614e+07	3.47885e+07	3.13641e+07	2.8848e+07	3.5525e+07	3.29729e+07	2.54754e+07	3.24416e+07	2.61794e+07	2.74532e+07	3.38922e+07	2.40923e+07	3.52743e+07	2.17835e+07	3.07728e+07	2.49073e+07	2.10094e+07	1.71955e+07	2.33631e+07	2.80823e+07	1.99742e+07	3.21083e+07	2.90425e+07	2.28844e+07	3.89934e+07	3.64652e+07	3.22631e+07
354	23.7545	3	738.056	2211.15	0.142823	64.5966	70	DKLAACLEGNCAEGLGTNYR	[6] Carbamidomethyl (C)|[11] Carbamidomethyl (C)	THRB_HUMAN	THRB_HUMAN			Prothrombin OS=Homo sapiens OX=9606 GN=F2 PE=1 SV=2	4.17212e+07	4.98187e+07	5.11565e+07	5.02025e+07	5.12116e+07	4.71499e+07	4.21233e+07	4.71784e+07	4.95348e+07	4.53727e+07	5.00142e+07	4.39932e+07	4.89753e+07	4.37721e+07	5.03996e+07	3.79812e+07	3.88824e+07	3.05823e+07	4.24371e+07	4.25879e+07	4.30018e+07	4.621e+07	4.27261e+07	3.32263e+07	6.15895e+07	5.86396e+07	5.75023e+07
1172	23.7545	2	1106.46	2210.91	-0.0988571	-44.7114	122.13	DKLAACLEGNCAEGLGTNYR	[6] Carbamidomethyl (C)|[11] Carbamidomethyl (C)	THRB_HUMAN	THRB_HUMAN			Prothrombin OS=Homo sapiens OX=9606 GN=F2 PE=1 SV=2	1.68404e+07	1.62647e+07	1.59648e+07	1.28964e+07	1.51424e+07	1.57199e+07	1.25919e+07	1.11106e+07	1.28517e+07	1.42534e+07	1.42939e+07	1.59551e+07	1.24082e+07	1.21416e+07	1.19358e+07	1.25482e+07	1.04689e+07	1.13206e+07	8.40838e+06	1.18426e+07	1.02696e+07	1.15104e+07	1.20877e+07	1.26147e+07	1.81406e+07	1.8062e+07	2.62393e+07
427	30.8898	3	655.361	1963.06	0.161127	82.086	65.23	HQDFNSAVQLVENFCR	[15] Carbamidomethyl (C)	THRB_HUMAN	THRB_HUMAN			Prothrombin OS=Homo sapiens OX=9606 GN=F2 PE=1 SV=2	3.31176e+07	4.40273e+07	4.05774e+07	5.24012e+07	4.36294e+07	4.94745e+07	4.01157e+07	4.57982e+07	2.9629e+07	4.13459e+07	3.95711e+07	3.75946e+07	4.15919e+07	3.93253e+07	3.75081e+07	2.98133e+07	2.85877e+07	2.63235e+07	3.80353e+07	4.20562e+07	3.78704e+07	4.33026e+07	4.08223e+07	3.24091e+07	4.83623e+07	5.80989e+07	4.65684e+07
448	30.8898	2	982.468	1962.92	0.0211459	10.7728	105.87	HQDFNSAVQLVENFCR	[15] Carbamidomethyl (C)	THRB_HUMAN	THRB_HUMAN			Prothrombin OS=Homo sapiens OX=9606 GN=F2 PE=1 SV=2	6.31133e+07	5.15493e+07	5.50062e+07	5.88102e+07	5.94511e+07	6.41737e+07	6.54487e+07	5.53232e+07	7.38151e+07	6.16981e+07	6.5532e+07	6.96873e+07	7.2604e+07	6.01498e+07	5.99357e+07	4.33258e+07	4.81054e+07	4.49832e+07	5.91254e+07	5.21016e+07	5.93924e+07	5.97332e+07	6.03956e+07	7.80803e+07	7.59834e+07	7.47181e+07	8.68699e+07
474	25.7638	2	1077.92	2153.83	-0.106653	-49.5155	96.99	NPDSSTTGPWCYTTDPTVR	[11] Carbamidomethyl (C)	THRB_HUMAN	THRB_HUMAN			Prothrombin OS=Homo sapiens OX=9606 GN=F2 PE=1 SV=2	5.99266e+07	5.51385e+07	5.76544e+07	4.36331e+07	4.36795e+07	5.21865e+07	3.82372e+07	3.56504e+07	4.12507e+07	4.7158e+07	4.94887e+07	5.2823e+07	2.96143e+07	2.62684e+07	2.70645e+07	2.05308e+07	2.11679e+07	2.09703e+07	3.09501e+07	3.15856e+07	3.24844e+07	1.54594e+07	1.76701e+07	2.04743e+07	2.43207e+07	2.42622e+07	3.03062e+07
533	26.4733	3	672.055	2013.14	0.127926	63.5497	48.41	KPVAFSDYIHPVCLPDR	[13] Carbamidomethyl (C)	THRB_HUMAN	THRB_HUMAN			Prothrombin OS=Homo sapiens OX=9606 GN=F2 PE=1 SV=2	2.58446e+07	2.50244e+07	2.09388e+07	1.54098e+07	1.76799e+07	1.76531e+07	1.65325e+07	1.70209e+07	1.38018e+07	1.83016e+07	2.13049e+07	2.02811e+07	1.56335e+07	1.45213e+07	1.63241e+07	1.50439e+07	1.52127e+07	1.31663e+07	1.53049e+07	1.89417e+07	1.65744e+07	1.55176e+07	1.56713e+07	1.17192e+07	1.92511e+07	2.00635e+07	1.98023e+07
2240	26.4425	2	1007.48	2012.95	-0.0643017	-31.943	75.36	KPVAFSDYIHPVCLPDR	[13] Carbamidomethyl (C)	THRB_HUMAN	THRB_HUMAN			Prothrombin OS=Homo sapiens OX=9606 GN=F2 PE=1 SV=2	4.56095e+06	4.3184e+06	4.45724e+06	2.83386e+06	2.01726e+06	3.19441e+06	2.5367e+06	1.47218e+06	2.68301e+06	3.08779e+06	3.12598e+06	4.9441e+06	2.39581e+06	3.11384e+06	2.35634e+06	3.06139e+06	2.79163e+06	2.56495e+06	3.62307e+06	3.11153e+06	2.7199e+06	2.61371e+06	2.87444e+06	4.32455e+06	3.73901e+06	4.65938e+06	4.69523e+06
589	29.2223	2	823.448	1644.88	0.066581	40.4793	128.49	SPQELLCGASLISDR	[7] Carbamidomethyl (C)	THRB_HUMAN	THRB_HUMAN			Prothrombin OS=Homo sapiens OX=9606 GN=F2 PE=1 SV=2	3.87319e+07	3.88864e+07	3.90578e+07	4.06846e+07	4.25031e+07	4.4359e+07	3.49e+07	3.22633e+07	3.69521e+07	4.00907e+07	3.12322e+07	3.67005e+07	3.91168e+07	4.00007e+07	3.57906e+07	3.10981e+07	2.845e+07	3.03176e+07	3.71221e+07	3.4165e+07	3.44925e+07	3.30031e+07	3.52836e+07	3.7569e+07	3.62355e+07	3.78207e+07	4.27947e+07
619	22.498	2	595.298	1188.58	0.0101956	8.57802	71.15	YGFYTHVFR		THRB_HUMAN	THRB_HUMAN			Prothrombin OS=Homo sapiens OX=9606 GN=F2 PE=1 SV=2	2.37524e+07	2.7173e+07	2.39555e+07	2.86268e+07	2.96645e+07	3.003e+07	2.55365e+07	2.53333e+07	2.53627e+07	2.60317e+07	2.75838e+07	2.90464e+07	2.04686e+07	2.87801e+07	2.5641e+07	2.24051e+07	2.28074e+07	1.97013e+07	2.26377e+07	2.63723e+07	2.71839e+07	2.40421e+07	2.28666e+07	2.42596e+07	2.26251e+07	2.40268e+07	2.80341e+07
676	18.7668	2	437.714	873.413	-0.0577189	-66.08	45.54	VTGWGNLK		THRB_HUMAN	THRB_HUMAN			Prothrombin OS=Homo sapiens OX=9606 GN=F2 PE=1 SV=2	2.04223e+07	1.54654e+07	2.03409e+07	1.95476e+07	2.16428e+07	1.93217e+07	1.53042e+07	1.52795e+07	1.69504e+07	1.75104e+07	1.8766e+07	1.79449e+07	2.16832e+07	2.189e+07	1.9921e+07	1.36554e+07	1.34807e+07	1.23339e+07	1.7328e+07	1.76609e+07	1.43906e+07	2.03673e+07	1.8688e+07	1.86728e+07	2.54622e+07	2.83144e+07	2.61398e+07
733	16.7832	2	503.244	1004.47	-0.0202085	-20.1181	63.2	ETWTANVGK		THRB_HUMAN	THRB_HUMAN			Prothrombin OS=Homo sapiens OX=9606 GN=F2 PE=1 SV=2	3.19747e+07	3.29645e+07	3.28652e+07	3.24397e+07	3.47026e+07	3.07258e+07	2.76772e+07	3.04555e+07	2.97076e+07	3.30281e+07	3.50536e+07	3.33919e+07	3.89089e+07	3.79077e+07	3.73102e+07	2.7946e+07	2.91666e+07	3.09848e+07	3.18216e+07	3.22203e+07	3.16029e+07	3.80616e+07	3.64811e+07	3.54945e+07	4.58415e+07	4.79755e+07	4.70169e+07
760	24.897	4	564.595	2254.35	0.156648	69.4918	57.91	LKKPVAFSDYIHPVCLPDR	[15] Carbamidomethyl (C)	THRB_HUMAN	THRB_HUMAN			Prothrombin OS=Homo sapiens OX=9606 GN=F2 PE=1 SV=2	2.05033e+07	2.21719e+07	1.60053e+07	1.52349e+07	1.65206e+07	1.80116e+07	1.321e+07	1.54332e+07	1.61039e+07	1.75038e+07	1.58488e+07	1.67431e+07	1.87401e+07	1.5935e+07	1.80825e+07	1.30319e+07	1.64554e+07	1.10309e+07	1.63391e+07	1.50296e+07	1.32314e+07	1.42797e+07	1.42737e+07	1.43411e+07	2.39939e+07	2.26361e+07	2.20482e+07
1229	24.897	3	752.425	2254.25	0.0585294	25.9647	54.38	LKKPVAFSDYIHPVCLPDR	[15] Carbamidomethyl (C)	THRB_HUMAN	THRB_HUMAN			Prothrombin OS=Homo sapiens OX=9606 GN=F2 PE=1 SV=2	1.66473e+07	2.07324e+07	1.8431e+07	1.76231e+07	1.55013e+07	1.93822e+07	1.54658e+07	1.3956e+07	1.66943e+07	1.83415e+07	1.86261e+07	2.13274e+07	1.82417e+07	1.76771e+07	1.6783e+07	1.55052e+07	1.62379e+07	1.59544e+07	1.43062e+07	1.62194e+07	1.44852e+07	1.6248e+07	1.49626e+07	1.69093e+07	2.03893e+07	2.12038e+07	2.42622e+07
3393	24.897	2	1128.08	2254.14	-0.0550395	-24.4165	45.39	LKKPVAFSDYIHPVCLPDR	[15] Carbamidomethyl (C)	THRB_HUMAN	THRB_HUMAN			Prothrombin OS=Homo sapiens OX=9606 GN=F2 PE=1 SV=2	2.40892e+06	2.52052e+06	2.9585e+06	3.62709e+06	2.14423e+06	3.55915e+06	3.19018e+06	1.57916e+06	3.10275e+06	2.00309e+06	1.89674e+06	2.26891e+06	1.43937e+06	2.24126e+06	1.0792e+06	1.72981e+06	2.32594e+06	2.75178e+06	2.39864e+06	2.69463e+06	2.52127e+06	2.72155e+06	2.14934e+06	2.95328e+06	3.35445e+06	4.35114e+06	5.85231e+06
1006	25.6718	3	591.997	1772.97	0.0589437	33.2469	53.91	KSPQELLCGASLISDR	[8] Carbamidomethyl (C)	THRB_HUMAN	THRB_HUMAN			Prothrombin OS=Homo sapiens OX=9606 GN=F2 PE=1 SV=2	1.4275e+07	1.39382e+07	1.34631e+07	1.3537e+07	1.70719e+07	1.36602e+07	1.13785e+07	1.31725e+07	9.62268e+06	1.19596e+07	1.43444e+07	1.12076e+07	1.31755e+07	1.27809e+07	1.16121e+07	9.76931e+06	8.69774e+06	6.92264e+06	1.17662e+07	1.17923e+07	1.153e+07	1.20385e+07	1.20605e+07	1.16029e+07	1.43355e+07	1.32122e+07	1.31519e+07
1008	25.6718	2	887.445	1772.88	-0.0333628	-18.8181	91.24	KSPQELLCGASLISDR	[8] Carbamidomethyl (C)	THRB_HUMAN	THRB_HUMAN			Prothrombin OS=Homo sapiens OX=9606 GN=F2 PE=1 SV=2	2.59446e+07	2.28052e+07	2.45685e+07	2.37525e+07	2.29201e+07	2.60928e+07	2.0844e+07	1.83761e+07	2.32259e+07	2.50823e+07	1.91187e+07	2.5458e+07	2.29552e+07	2.43611e+07	2.04022e+07	2.07888e+07	1.89735e+07	2.18895e+07	2.52694e+07	2.17691e+07	2.33517e+07	1.95712e+07	1.96233e+07	2.84911e+07	2.15918e+07	2.66695e+07	2.76419e+07
1398	20.3897	3	816.719	2447.13	-0.00158777	-0.648828	82.39	RQECSIPVCGQDQVTVAMTPR	[4] Carbamidomethyl (C)|[9] Carbamidomethyl (C)|[18] Oxidation (M)	THRB_HUMAN	THRB_HUMAN			Prothrombin OS=Homo sapiens OX=9606 GN=F2 PE=1 SV=2	1.3343e+07	1.41327e+07	1.42255e+07	8.82389e+06	7.82579e+06	7.1569e+06	8.40396e+06	7.51218e+06	8.44183e+06	5.98239e+06	7.10729e+06	7.06346e+06	8.64881e+06	8.07043e+06	8.15831e+06	7.92819e+06	7.41478e+06	7.86839e+06	6.10865e+06	6.7383e+06	6.02609e+06	7.5068e+06	6.90328e+06	6.91505e+06	1.03629e+07	1.18775e+07	1.11003e+07
3728	31.1703	3	1082.87	3245.6	-0.0544515	-16.7767	34.65	KPVAFSDYIHPVCLPDRETAASLLQAGYK	[13] Carbamidomethyl (C)	THRB_HUMAN	THRB_HUMAN			Prothrombin OS=Homo sapiens OX=9606 GN=F2 PE=1 SV=2	4.0715e+06	4.27276e+06	4.16498e+06	4.29413e+06	3.55738e+06	3.45526e+06	3.63682e+06	2.85378e+06	2.87815e+06	2.92749e+06	3.98082e+06	2.87336e+06	3.72158e+06	3.65938e+06	3.55675e+06	2.19141e+06	2.8397e+06	2.73504e+06	4.11383e+06	3.49023e+06	3.00295e+06	2.24322e+06	3.51698e+06	3.69323e+06	4.94983e+06	5.12786e+06	5.25448e+06
56780	11.836	2	781.302	1560.59	-0.130467	-83.5941	52.39	TATSEYQTFFNPR		THRB_HUMAN	THRB_HUMAN			Prothrombin OS=Homo sapiens OX=9606 GN=F2 PE=1 SV=2	491036	300227	469795	245665	350200	323297	455230	335845	302733	315820	287176	291842	534915	392474	430806	293035	477564	273089	358672	245941	367649	315562	365541	431117	496531	203332	827051
91	30.9525	2	692.379	1382.74	0.0889882	64.3604	78.55	ENFLFLTPDCK	[10] Carbamidomethyl (C)	KNG1_HUMAN	KNG1_HUMAN			Kininogen-1 OS=Homo sapiens OX=9606 GN=KNG1 PE=1 SV=2	4.94665e+07	5.22998e+07	5.32196e+07	6.68873e+07	6.54117e+07	7.04534e+07	6.50398e+07	6.26312e+07	6.41303e+07	6.90264e+07	6.77529e+07	7.15016e+07	1.08319e+08	9.93988e+07	9.34697e+07	7.99777e+07	7.87204e+07	7.44657e+07	4.38464e+07	4.7613e+07	4.2043e+07	7.42173e+07	7.55309e+07	7.49382e+07	7.82187e+07	7.81241e+07	8.32274e+07
128	22.6193	2	937.949	1873.88	0.0134556	7.18066	99.78	YNSQNQSNNQFVLYR		KNG1_HUMAN	KNG1_HUMAN			Kininogen-1 OS=Homo sapiens OX=9606 GN=KNG1 PE=1 SV=2	5.87845e+07	6.11378e+07	6.23197e+07	6.41561e+07	6.46249e+07	6.77126e+07	6.0414e+07	5.96963e+07	6.71564e+07	7.33129e+07	6.70523e+07	7.30732e+07	9.85292e+07	9.75325e+07	9.42827e+07	8.73366e+07	8.23944e+07	8.60682e+07	4.75811e+07	4.64187e+07	4.57953e+07	7.3546e+07	7.71327e+07	8.3955e+07	9.27871e+07	9.70838e+07	1.03245e+08
133	22.6498	2	800.395	1598.78	0.0358776	22.4411	77.23	IASFSQNCDIYPGK	[8] Carbamidomethyl (C)	KNG1_HUMAN	KNG1_HUMAN			Kininogen-1 OS=Homo sapiens OX=9606 GN=KNG1 PE=1 SV=2	7.29153e+07	8.20335e+07	7.94923e+07	8.74785e+07	8.76976e+07	8.9358e+07	8.25996e+07	7.86826e+07	8.58728e+07	9.10047e+07	8.77113e+07	9.31508e+07	1.02662e+08	1.12711e+08	1.10294e+08	9.93644e+07	9.98421e+07	9.88371e+07	6.46408e+07	6.89127e+07	6.99615e+07	9.08302e+07	8.64606e+07	9.68998e+07	7.56259e+07	7.80499e+07	8.5019e+07
162	24.3723	2	626.319	1250.62	0.0412813	33.0097	90.07	TVGSDTFYSFK		KNG1_HUMAN	KNG1_HUMAN			Kininogen-1 OS=Homo sapiens OX=9606 GN=KNG1 PE=1 SV=2	5.75763e+07	6.63246e+07	6.66293e+07	7.34653e+07	7.146e+07	7.03939e+07	6.98873e+07	6.92521e+07	7.42851e+07	7.60296e+07	7.14578e+07	8.00482e+07	9.76319e+07	9.09682e+07	9.3614e+07	8.4215e+07	8.18332e+07	7.14981e+07	5.86046e+07	5.50447e+07	5.45778e+07	8.27196e+07	7.67166e+07	7.35618e+07	8.57065e+07	8.55843e+07	8.06433e+07
190	29.1572	2	1070.03	2138.04	-0.0336797	-15.7523	109.76	DIPTNSPELEETLTHTITK		KNG1_HUMAN	KNG1_HUMAN			Kininogen-1 OS=Homo sapiens OX=9606 GN=KNG1 PE=1 SV=2	5.66027e+07	4.08955e+07	4.68695e+07	5.19663e+07	4.59908e+07	5.98557e+07	4.99224e+07	3.89607e+07	6.55157e+07	5.25403e+07	4.50611e+07	6.5389e+07	5.9575e+07	7.27809e+07	6.98122e+07	5.11162e+07	6.87319e+07	5.8215e+07	4.02197e+07	3.34337e+07	3.94669e+07	4.78528e+07	4.79083e+07	6.67357e+07	6.72257e+07	6.92063e+07	8.5064e+07
317	26.5037	3	838.094	2511.26	0.0507632	20.2146	73.32	IASFSQNCDIYPGKDFVQPPTK	[8] Carbamidomethyl (C)	KNG1_HUMAN	KNG1_HUMAN			Kininogen-1 OS=Homo sapiens OX=9606 GN=KNG1 PE=1 SV=2	4.64505e+07	4.866e+07	4.37035e+07	5.72498e+07	6.5084e+07	6.64737e+07	5.84398e+07	5.91236e+07	6.00686e+07	4.99051e+07	4.90678e+07	5.17282e+07	9.8089e+07	7.33514e+07	7.588e+07	6.02843e+07	5.88196e+07	5.11688e+07	3.76452e+07	3.64397e+07	4.01176e+07	6.43607e+07	6.18368e+07	6.40464e+07	8.06993e+07	8.84834e+07	8.20704e+07
3223	26.5037	2	1256.53	2511.05	-0.163828	-65.2388	48.74	IASFSQNCDIYPGKDFVQPPTK	[8] Carbamidomethyl (C)	KNG1_HUMAN	KNG1_HUMAN			Kininogen-1 OS=Homo sapiens OX=9606 GN=KNG1 PE=1 SV=2	2.93332e+06	2.92014e+06	3.42212e+06	3.229e+06	3.50423e+06	3.49121e+06	3.81584e+06	2.46592e+06	3.65022e+06	3.38126e+06	2.09294e+06	3.68114e+06	3.67269e+06	6.18355e+06	4.51889e+06	2.44525e+06	3.19199e+06	3.71957e+06	2.87651e+06	2.48358e+06	3.1311e+06	2.2505e+06	3.42109e+06	4.44959e+06	4.10556e+06	5.5126e+06	6.61105e+06
325	32.0912	2	1054.02	2106.02	0.0108824	5.16729	103.04	LGQSLDCNAEVYVVPWEK	[7] Carbamidomethyl (C)	KNG1_HUMAN	KNG1_HUMAN			Kininogen-1 OS=Homo sapiens OX=9606 GN=KNG1 PE=1 SV=2	2.97771e+07	3.01332e+07	2.93692e+07	3.99613e+07	3.84482e+07	4.5721e+07	4.12764e+07	4.01001e+07	4.38655e+07	4.3708e+07	4.48606e+07	4.56899e+07	5.96322e+07	4.41947e+07	4.58607e+07	4.60995e+07	4.57788e+07	4.42143e+07	2.98014e+07	2.69255e+07	2.73559e+07	4.54774e+07	4.77853e+07	5.09434e+07	5.43277e+07	5.71047e+07	5.91675e+07
347	22.7422	2	502.279	1002.54	-0.0171468	-17.103	72.89	QVVAGLNFR		KNG1_HUMAN	KNG1_HUMAN			Kininogen-1 OS=Homo sapiens OX=9606 GN=KNG1 PE=1 SV=2	1.44935e+07	1.66986e+07	1.64061e+07	2.59211e+07	2.41374e+07	2.5092e+07	2.23954e+07	2.36086e+07	2.26098e+07	2.37696e+07	2.30439e+07	2.46784e+07	3.55187e+07	3.66376e+07	3.64929e+07	2.63716e+07	2.89759e+07	2.66366e+07	1.55083e+07	1.63054e+07	1.52051e+07	3.0514e+07	2.78409e+07	2.90996e+07	2.38125e+07	2.65243e+07	2.59575e+07
364	28.6605	3	745.768	2234.28	0.176831	79.1507	43.95	KLGQSLDCNAEVYVVPWEK	[8] Carbamidomethyl (C)	KNG1_HUMAN	KNG1_HUMAN			Kininogen-1 OS=Homo sapiens OX=9606 GN=KNG1 PE=1 SV=2	2.15348e+07	2.52233e+07	2.41365e+07	3.80127e+07	4.03896e+07	4.08749e+07	3.27558e+07	3.75277e+07	3.45177e+07	3.30077e+07	3.17012e+07	2.92096e+07	5.62822e+07	4.14587e+07	4.36585e+07	2.9898e+07	2.8576e+07	2.86425e+07	2.45747e+07	2.27534e+07	2.3531e+07	3.769e+07	4.02992e+07	3.27913e+07	4.41071e+07	4.33535e+07	4.01803e+07
1490	28.6605	2	1118.01	2234	-0.107846	-48.2725	78.14	KLGQSLDCNAEVYVVPWEK	[8] Carbamidomethyl (C)	KNG1_HUMAN	KNG1_HUMAN			Kininogen-1 OS=Homo sapiens OX=9606 GN=KNG1 PE=1 SV=2	1.14719e+07	1.06744e+07	1.04217e+07	1.15987e+07	1.17941e+07	1.34368e+07	1.10714e+07	1.09408e+07	1.65237e+07	1.06205e+07	1.17495e+07	1.23038e+07	1.35307e+07	1.68848e+07	1.59139e+07	9.64433e+06	1.39991e+07	1.55714e+07	1.14576e+07	9.52965e+06	9.7634e+06	1.28342e+07	1.36523e+07	1.71185e+07	1.72942e+07	1.69528e+07	1.7842e+07
872	29.5663	2	515.784	1029.55	0.0255434	24.8107	64.32	YFIDFVAR		KNG1_HUMAN	KNG1_HUMAN			Kininogen-1 OS=Homo sapiens OX=9606 GN=KNG1 PE=1 SV=2	9.49811e+06	1.02618e+07	9.91532e+06	1.40865e+07	1.593e+07	1.53979e+07	1.3463e+07	1.75965e+07	1.11738e+07	1.51109e+07	1.40183e+07	1.31033e+07	2.50916e+07	1.86944e+07	1.80982e+07	1.73898e+07	1.4099e+07	1.5248e+07	1.07411e+07	9.77443e+06	8.13556e+06	2.09803e+07	2.10292e+07	1.90373e+07	1.47975e+07	1.71062e+07	1.46248e+07
918	25.2692	2	579.829	1157.64	0.0192101	16.5944	58.69	KYFIDFVAR		KNG1_HUMAN	KNG1_HUMAN			Kininogen-1 OS=Homo sapiens OX=9606 GN=KNG1 PE=1 SV=2	8.96314e+06	1.1538e+07	8.2114e+06	1.22752e+07	1.40351e+07	1.50718e+07	1.06519e+07	1.32289e+07	1.26854e+07	1.13519e+07	1.22967e+07	1.28456e+07	1.78091e+07	1.78335e+07	1.7653e+07	1.48337e+07	1.46557e+07	1.31324e+07	8.12282e+06	9.48234e+06	8.07725e+06	1.44701e+07	1.32269e+07	1.51601e+07	1.54224e+07	1.43282e+07	1.50544e+07
1336	17.3373	2	466.226	930.437	-0.0443738	-47.6891	40.34	DFVQPPTK		KNG1_HUMAN	KNG1_HUMAN			Kininogen-1 OS=Homo sapiens OX=9606 GN=KNG1 PE=1 SV=2	1.83193e+07	1.74907e+07	1.78011e+07	1.58594e+07	1.62228e+07	1.48224e+07	1.61382e+07	1.64557e+07	1.75672e+07	1.8134e+07	1.61677e+07	1.73843e+07	2.42664e+07	2.5051e+07	2.48444e+07	2.06032e+07	1.91635e+07	1.83485e+07	1.40116e+07	1.34049e+07	1.1717e+07	1.87348e+07	1.56591e+07	1.70235e+07	1.7905e+07	1.65833e+07	1.51508e+07
1515	14.146	3	781.299	2340.88	-0.0212933	-9.09623	49.25	ETTCSKESNEELTESCETK	[4] Carbamidomethyl (C)|[8] Phospho (ST)|[16] Carbamidomethyl (C)	KNG1_HUMAN	KNG1_HUMAN			Kininogen-1 OS=Homo sapiens OX=9606 GN=KNG1 PE=1 SV=2	1.3065e+07	1.20875e+07	1.02128e+07	7.61206e+06	9.56809e+06	9.57853e+06	1.03587e+07	9.24652e+06	9.98435e+06	1.02899e+07	8.65297e+06	7.09884e+06	1.76355e+07	1.40516e+07	1.78403e+07	1.35061e+07	8.24501e+06	1.07497e+07	5.73858e+06	6.74412e+06	5.25071e+06	1.05429e+07	8.50244e+06	9.50626e+06	1.14042e+07	1.2379e+07	1.25667e+07
1690	14.146	2	1171.39	2340.76	-0.136936	-58.4971	53.7	ETTCSKESNEELTESCETK	[4] Carbamidomethyl (C)|[8] Phospho (ST)|[16] Carbamidomethyl (C)	KNG1_HUMAN	KNG1_HUMAN			Kininogen-1 OS=Homo sapiens OX=9606 GN=KNG1 PE=1 SV=2	6.38829e+06	7.3607e+06	8.25666e+06	8.14879e+06	6.78314e+06	7.7443e+06	7.91197e+06	8.96673e+06	7.65987e+06	8.23725e+06	1.10929e+07	1.1027e+07	1.217e+07	1.12993e+07	9.28168e+06	9.11185e+06	1.21457e+07	1.04511e+07	4.32413e+06	4.82013e+06	5.94251e+06	7.87506e+06	1.00462e+07	8.41374e+06	1.04094e+07	1.06524e+07	1.0258e+07
1515	14.146	3	781.299	2340.88	-0.0212933	-9.09623	34.61	ETTCSKESNEELTESCETK	[3] Phospho (ST)|[4] Carbamidomethyl (C)|[16] Carbamidomethyl (C)	KNG1_HUMAN	KNG1_HUMAN			Kininogen-1 OS=Homo sapiens OX=9606 GN=KNG1 PE=1 SV=2	1.3065e+07	1.20875e+07	1.02128e+07	7.61206e+06	9.56809e+06	9.57853e+06	1.03587e+07	9.24652e+06	9.98435e+06	1.02899e+07	8.65297e+06	7.09884e+06	1.76355e+07	1.40516e+07	1.78403e+07	1.35061e+07	8.24501e+06	1.07497e+07	5.73858e+06	6.74412e+06	5.25071e+06	1.05429e+07	8.50244e+06	9.50626e+06	1.14042e+07	1.2379e+07	1.25667e+07
1515	14.146	3	781.299	2340.88	-0.0212933	-9.09623	42.11	ETTCSKESNEELTESCETK	[4] Carbamidomethyl (C)|[5] Phospho (ST)|[16] Carbamidomethyl (C)	KNG1_HUMAN	KNG1_HUMAN			Kininogen-1 OS=Homo sapiens OX=9606 GN=KNG1 PE=1 SV=2	1.3065e+07	1.20875e+07	1.02128e+07	7.61206e+06	9.56809e+06	9.57853e+06	1.03587e+07	9.24652e+06	9.98435e+06	1.02899e+07	8.65297e+06	7.09884e+06	1.76355e+07	1.40516e+07	1.78403e+07	1.35061e+07	8.24501e+06	1.07497e+07	5.73858e+06	6.74412e+06	5.25071e+06	1.05429e+07	8.50244e+06	9.50626e+06	1.14042e+07	1.2379e+07	1.25667e+07
1549	15.1212	2	757.801	1513.59	-0.0625705	-41.3375	57.67	TWQDCEYKDAAK	[5] Carbamidomethyl (C)	KNG1_HUMAN	KNG1_HUMAN			Kininogen-1 OS=Homo sapiens OX=9606 GN=KNG1 PE=1 SV=2	8.41613e+06	1.02142e+07	1.05789e+07	1.53675e+07	1.32572e+07	1.42966e+07	1.50095e+07	1.5871e+07	1.68882e+07	1.22083e+07	1.39223e+07	1.47637e+07	1.74062e+07	2.09517e+07	1.67747e+07	9.89402e+06	1.51747e+07	1.35231e+07	9.37237e+06	1.03346e+07	1.19797e+07	1.66941e+07	1.98569e+07	1.89849e+07	1.98251e+07	2.25741e+07	2.00794e+07
2005	16.1695	2	565.234	1128.45	-0.00131566	-1.1659	42.22	TWQDCEYK	[5] Carbamidomethyl (C)	KNG1_HUMAN	KNG1_HUMAN			Kininogen-1 OS=Homo sapiens OX=9606 GN=KNG1 PE=1 SV=2	9.23707e+06	1.12422e+07	9.32466e+06	8.74183e+06	9.34859e+06	1.09595e+07	1.26536e+07	1.00477e+07	1.27077e+07	1.07133e+07	1.21406e+07	8.77121e+06	1.40131e+07	1.4314e+07	1.43816e+07	1.22726e+07	1.35575e+07	1.03295e+07	9.6607e+06	9.65447e+06	9.61043e+06	1.1682e+07	1.24702e+07	1.21461e+07	1.18535e+07	1.23598e+07	1.08192e+07
4572	33.764	2	1220.99	2439.96	-0.136222	-55.8263	78.87	SLWNGDTGECTDNAYIDIQLR	[10] Carbamidomethyl (C)	KNG1_HUMAN	KNG1_HUMAN			Kininogen-1 OS=Homo sapiens OX=9606 GN=KNG1 PE=1 SV=2	3.09571e+06	2.63867e+06	2.54887e+06	5.01314e+06	5.13924e+06	4.53078e+06	5.33641e+06	4.30093e+06	5.38688e+06	5.04054e+06	4.53078e+06	4.57893e+06	4.77289e+06	3.59293e+06	2.7683e+06	3.17054e+06	2.77261e+06	4.02071e+06	5.73531e+06	3.73175e+06	4.583e+06	5.70089e+06	6.11407e+06	6.52932e+06	4.78471e+06	3.90213e+06	4.9893e+06
4964	13.631	2	778.295	1554.57	-0.060688	-39.0368	76.35	ESNEELTESCETK	[10] Carbamidomethyl (C)	KNG1_HUMAN	KNG1_HUMAN			Kininogen-1 OS=Homo sapiens OX=9606 GN=KNG1 PE=1 SV=2	2.99511e+06	2.36929e+06	3.17985e+06	2.991e+06	3.23566e+06	2.81529e+06	3.22039e+06	3.23584e+06	3.64557e+06	3.06851e+06	3.57922e+06	3.18111e+06	3.9009e+06	3.33546e+06	3.89695e+06	3.3639e+06	3.89085e+06	3.77169e+06	2.92331e+06	2.49933e+06	2.93134e+06	3.19177e+06	4.02404e+06	3.27958e+06	2.49658e+06	2.76241e+06	2.10701e+06
10708	11.8766	2	842.332	1682.65	-0.0819103	-48.677	57.86	ESNEELTESCETKK	[10] Carbamidomethyl (C)	KNG1_HUMAN	KNG1_HUMAN			Kininogen-1 OS=Homo sapiens OX=9606 GN=KNG1 PE=1 SV=2	1.0433e+06	695970	939223	553452	605273	529755	940284	804236	791740	721823	855117	1.09341e+06	1.7097e+06	1.34043e+06	1.09881e+06	1.04098e+06	1.18633e+06	1.11926e+06	832598	768482	882353	930385	1.19768e+06	1.32865e+06	1.13623e+06	1.29826e+06	1.54963e+06
18755	10.6398	3	660.746	1979.22	0.277995	140.477	31.7	GHGLGHGHEQQHGLGHGHK		KNG1_HUMAN	KNG1_HUMAN			Kininogen-1 OS=Homo sapiens OX=9606 GN=KNG1 PE=1 SV=2	1.46137e+06	1.12375e+06	1.37679e+06	930444	964312	814911	1.13568e+06	1.28647e+06	1.22499e+06	967710	1.06195e+06	865509	1.42396e+06	1.55518e+06	1.34759e+06	1.04838e+06	1.10214e+06	1.08814e+06	516019	628509	575501	825356	894848	857749	1.43827e+06	1.60248e+06	1.55461e+06
66076	10.4642	2	990.457	1978.9	-0.0385718	-19.4912	36	GHGLGHGHEQQHGLGHGHK		KNG1_HUMAN	KNG1_HUMAN			Kininogen-1 OS=Homo sapiens OX=9606 GN=KNG1 PE=1 SV=2	420307	375638	450935	294488	356503	277915	248594	275471	316116	217657	323770	347693	454079	424542	383403	281300	413087	304964	200354	221551	212467	237539	244420	398597	493782	361977	407496
37	23.693	2	791.968	1581.92	0.0738843	46.7076	104.34	IQPSGGTNINEALLR		ITIH2_HUMAN	ITIH2_HUMAN			Inter-alpha-trypsin inhibitor heavy chain H2 OS=Homo sapiens OX=9606 GN=ITIH2 PE=1 SV=2	1.33561e+08	1.34082e+08	1.3243e+08	1.37939e+08	1.39274e+08	1.32627e+08	1.16238e+08	1.156e+08	1.19736e+08	1.19454e+08	1.22693e+08	1.26482e+08	1.03809e+08	9.83932e+07	9.46854e+07	1.03027e+08	1.0193e+08	1.0302e+08	1.23303e+08	1.23105e+08	1.2116e+08	1.05901e+08	1.10792e+08	1.15969e+08	1.2252e+08	1.21424e+08	1.33895e+08
74	25.5483	2	669.395	1336.78	0.0625035	46.7591	73.2	FYNQVSTPLLR		ITIH2_HUMAN	ITIH2_HUMAN			Inter-alpha-trypsin inhibitor heavy chain H2 OS=Homo sapiens OX=9606 GN=ITIH2 PE=1 SV=2	1.06422e+08	1.09863e+08	9.64538e+07	1.19293e+08	1.1577e+08	1.20713e+08	8.46174e+07	9.1287e+07	9.26687e+07	1.09078e+08	1.00477e+08	1.09089e+08	7.67446e+07	7.37221e+07	7.38463e+07	9.13329e+07	8.90212e+07	9.41345e+07	1.01778e+08	1.07371e+08	1.07271e+08	8.71054e+07	9.67738e+07	9.105e+07	1.29175e+08	1.35208e+08	1.28753e+08
18526	38.4483	2	669.397	1336.78	0.0654297	48.9482	37.58	FYNQVSTPLLR		ITIH2_HUMAN	ITIH2_HUMAN			Inter-alpha-trypsin inhibitor heavy chain H2 OS=Homo sapiens OX=9606 GN=ITIH2 PE=1 SV=2	5.05617e+06	5.27306e+06	4.73125e+06	5.83232e+06	4.88981e+06	6.25387e+06	4.84998e+06	4.53582e+06	4.20747e+06	4.09002e+06	5.26163e+06	3.86035e+06	3.76344e+06	4.40175e+06	4.12826e+06	4.458e+06	4.91998e+06	4.60434e+06	4.71045e+06	4.5963e+06	4.17714e+06	4.41313e+06	4.88736e+06	4.31625e+06	4.71548e+06	5.25366e+06	4.39867e+06
37480	41.4623	2	669.412	1336.81	0.0954159	71.3809	46.66	FYNQVSTPLLR		ITIH2_HUMAN	ITIH2_HUMAN			Inter-alpha-trypsin inhibitor heavy chain H2 OS=Homo sapiens OX=9606 GN=ITIH2 PE=1 SV=2	1.91156e+06	1.60741e+06	1.53849e+06	1.727e+06	1.69441e+06	1.57142e+06	1.23763e+06	1.38212e+06	1.38974e+06	1.45884e+06	1.78099e+06	1.26864e+06	1.62949e+06	1.14944e+06	1.3241e+06	1.69633e+06	1.62454e+06	1.46191e+06	1.43547e+06	1.47373e+06	1.83758e+06	1.30977e+06	1.70934e+06	1.15036e+06	1.27827e+06	1.57397e+06	1.53741e+06
40983	42.6242	2	669.409	1336.8	0.0903516	67.5923	60.23	FYNQVSTPLLR		ITIH2_HUMAN	ITIH2_HUMAN			Inter-alpha-trypsin inhibitor heavy chain H2 OS=Homo sapiens OX=9606 GN=ITIH2 PE=1 SV=2	2.84421e+06	3.85956e+06	4.54328e+06	4.58908e+06	4.87188e+06	3.67322e+06	3.10468e+06	3.51295e+06	2.89963e+06	3.76249e+06	4.03146e+06	3.76661e+06	2.65184e+06	3.64782e+06	3.24718e+06	3.56791e+06	3.53564e+06	3.26495e+06	2.80182e+06	4.10113e+06	3.55996e+06	3.15371e+06	2.4334e+06	2.28437e+06	3.86273e+06	3.70701e+06	3.88905e+06
41657	62.0187	2	669.37	1336.73	0.0118652	8.87639	53.32	FYNQVSTPLLR		ITIH2_HUMAN	ITIH2_HUMAN			Inter-alpha-trypsin inhibitor heavy chain H2 OS=Homo sapiens OX=9606 GN=ITIH2 PE=1 SV=2	3.34957e+06	4.31387e+06	4.35768e+06	3.62797e+06	3.81191e+06	3.23236e+06	3.80494e+06	3.82175e+06	4.22951e+06	4.34345e+06	3.64633e+06	4.21244e+06	2.76798e+06	3.32599e+06	2.88477e+06	3.26574e+06	3.47695e+06	2.64028e+06	3.19614e+06	3.76885e+06	4.42957e+06	3.70467e+06	2.4666e+06	2.57844e+06	4.88651e+06	3.48796e+06	3.90497e+06
104	30.354	3	747.813	2240.42	0.289455	129.214	62.51	FLHVPDTFEGHFDGVPVISK		ITIH2_HUMAN	ITIH2_HUMAN			Inter-alpha-trypsin inhibitor heavy chain H2 OS=Homo sapiens OX=9606 GN=ITIH2 PE=1 SV=2	9.47573e+07	9.31646e+07	1.04419e+08	1.07546e+08	1.13196e+08	1.17602e+08	1.00088e+08	9.43846e+07	9.85476e+07	9.47684e+07	9.57384e+07	9.96002e+07	8.54746e+07	7.21706e+07	7.42283e+07	7.25209e+07	7.34763e+07	7.12305e+07	1.04361e+08	1.0821e+08	1.09837e+08	8.49593e+07	8.15544e+07	8.44333e+07	1.1156e+08	1.07571e+08	1.20829e+08
1251	30.354	4	561.096	2240.35	0.228274	101.902	49.07	FLHVPDTFEGHFDGVPVISK		ITIH2_HUMAN	ITIH2_HUMAN			Inter-alpha-trypsin inhibitor heavy chain H2 OS=Homo sapiens OX=9606 GN=ITIH2 PE=1 SV=2	7.99458e+06	1.62237e+07	1.20104e+07	1.45529e+07	1.34802e+07	1.39268e+07	1.13458e+07	1.94312e+07	5.48825e+06	1.28636e+07	1.00388e+07	5.32069e+06	1.0442e+07	6.62837e+06	8.02813e+06	9.28275e+06	7.84092e+06	8.18841e+06	1.3173e+07	1.6292e+07	7.26646e+06	1.4076e+07	1.21116e+07	5.74393e+06	1.00374e+07	1.38186e+07	6.04019e+06
188	29.914	2	1061.56	2121.1	-0.0180132	-8.49228	111.93	VVNNSPQPQNVVFDVQIPK		ITIH2_HUMAN	ITIH2_HUMAN			Inter-alpha-trypsin inhibitor heavy chain H2 OS=Homo sapiens OX=9606 GN=ITIH2 PE=1 SV=2	7.43753e+07	6.82044e+07	6.7939e+07	6.11991e+07	6.61477e+07	7.23712e+07	6.3381e+07	5.51905e+07	6.41819e+07	5.68807e+07	5.54259e+07	6.43922e+07	5.79127e+07	4.70519e+07	4.29134e+07	4.48381e+07	5.05181e+07	5.00669e+07	5.96098e+07	5.65178e+07	6.18083e+07	4.91011e+07	4.81151e+07	5.3809e+07	5.65735e+07	5.76822e+07	6.45346e+07
294	21.6452	2	710.385	1418.76	0.0367255	25.8864	75.17	VQFELHYQEVK		ITIH2_HUMAN	ITIH2_HUMAN			Inter-alpha-trypsin inhibitor heavy chain H2 OS=Homo sapiens OX=9606 GN=ITIH2 PE=1 SV=2	3.94828e+07	4.87011e+07	4.72163e+07	4.48927e+07	5.4025e+07	4.75626e+07	4.63674e+07	4.44643e+07	4.76354e+07	5.08354e+07	4.50749e+07	4.78648e+07	3.54217e+07	3.93557e+07	4.15682e+07	4.29902e+07	4.21017e+07	4.09354e+07	4.15943e+07	4.79462e+07	4.90047e+07	4.63759e+07	4.59864e+07	4.95206e+07	4.03965e+07	4.02859e+07	4.33114e+07
1426	21.6147	3	473.923	1418.75	0.02888	20.3564	35.21	VQFELHYQEVK		ITIH2_HUMAN	ITIH2_HUMAN			Inter-alpha-trypsin inhibitor heavy chain H2 OS=Homo sapiens OX=9606 GN=ITIH2 PE=1 SV=2	5.01766e+06	5.76598e+06	6.28407e+06	7.25115e+06	5.88379e+06	4.84623e+06	5.07281e+06	7.30629e+06	3.57567e+06	4.04976e+06	4.72589e+06	4.00814e+06	5.52918e+06	5.24901e+06	5.02187e+06	4.0757e+06	5.8914e+06	4.50995e+06	5.77126e+06	3.90182e+06	3.77117e+06	6.96548e+06	5.24957e+06	4.11889e+06	5.28367e+06	3.99094e+06	2.37994e+06
315	13.6634	2	734.898	1467.78	-0.013759	-9.37394	85.85	AHVSFKPTVAQQR		ITIH2_HUMAN	ITIH2_HUMAN			Inter-alpha-trypsin inhibitor heavy chain H2 OS=Homo sapiens OX=9606 GN=ITIH2 PE=1 SV=2	3.20128e+07	2.18805e+07	3.53417e+07	3.17254e+07	3.06272e+07	2.14535e+07	1.70403e+07	2.86181e+07	2.64494e+07	3.04873e+07	3.56954e+07	3.78389e+07	1.62165e+07	1.69657e+07	1.81467e+07	2.33533e+07	3.00076e+07	2.07125e+07	2.22054e+07	2.58916e+07	3.39859e+07	2.41528e+07	2.20466e+07	1.95317e+07	2.96448e+07	3.16332e+07	2.66816e+07
342	13.6634	3	490.271	1467.79	-0.00317714	-2.16457	57.74	AHVSFKPTVAQQR		ITIH2_HUMAN	ITIH2_HUMAN			Inter-alpha-trypsin inhibitor heavy chain H2 OS=Homo sapiens OX=9606 GN=ITIH2 PE=1 SV=2	2.58535e+07	2.73776e+07	2.28878e+07	2.15734e+07	2.18812e+07	2.21707e+07	2.12269e+07	1.68762e+07	1.94983e+07	2.12193e+07	2.20904e+07	1.84474e+07	1.69312e+07	1.54343e+07	1.61982e+07	2.01856e+07	1.50466e+07	1.68888e+07	2.32038e+07	2.15922e+07	1.67046e+07	1.87308e+07	1.90515e+07	1.79224e+07	3.12355e+07	3.11731e+07	2.80813e+07
416	15.0595	2	677.322	1352.63	-0.0271649	-20.0827	96.78	IYGNQDTSSQLK		ITIH2_HUMAN	ITIH2_HUMAN			Inter-alpha-trypsin inhibitor heavy chain H2 OS=Homo sapiens OX=9606 GN=ITIH2 PE=1 SV=2	4.35046e+07	4.4535e+07	4.71126e+07	4.9979e+07	4.99955e+07	4.85504e+07	4.89552e+07	4.89903e+07	5.07216e+07	5.31782e+07	5.58691e+07	5.59868e+07	5.62454e+07	5.55223e+07	4.73614e+07	5.13718e+07	5.73354e+07	4.91364e+07	4.47145e+07	4.79685e+07	5.14003e+07	6.10024e+07	7.53327e+07	6.96451e+07	5.8905e+07	5.9503e+07	6.07714e+07
436	26.779	2	902.922	1803.83	-0.0254313	-14.0983	106.43	AEDHFSVIDFNQNIR		ITIH2_HUMAN	ITIH2_HUMAN			Inter-alpha-trypsin inhibitor heavy chain H2 OS=Homo sapiens OX=9606 GN=ITIH2 PE=1 SV=2	3.71867e+07	3.28591e+07	3.52322e+07	2.39466e+07	2.16222e+07	2.44808e+07	2.60509e+07	1.81033e+07	2.79377e+07	2.94008e+07	2.8239e+07	3.73158e+07	1.81107e+07	2.15072e+07	1.75044e+07	2.6885e+07	2.8586e+07	2.65558e+07	3.0738e+07	2.71574e+07	3.21865e+07	2.11283e+07	1.87742e+07	2.75537e+07	2.60662e+07	3.66586e+07	3.5946e+07
443	26.779	3	602.286	1803.84	-0.0168325	-9.33143	45.26	AEDHFSVIDFNQNIR		ITIH2_HUMAN	ITIH2_HUMAN			Inter-alpha-trypsin inhibitor heavy chain H2 OS=Homo sapiens OX=9606 GN=ITIH2 PE=1 SV=2	2.51995e+07	2.87245e+07	2.76054e+07	1.80086e+07	1.9388e+07	2.00115e+07	1.66029e+07	2.14804e+07	1.60963e+07	2.41492e+07	2.61866e+07	1.82172e+07	1.85854e+07	1.33096e+07	1.30388e+07	1.91803e+07	2.00807e+07	1.61464e+07	2.05102e+07	2.48719e+07	1.92224e+07	2.15912e+07	1.9918e+07	1.59727e+07	2.84759e+07	3.02152e+07	2.72001e+07
476	32.2487	2	825.499	1648.98	0.128116	77.7001	90.6	ETAVDGELVVLYDVK		ITIH2_HUMAN	ITIH2_HUMAN			Inter-alpha-trypsin inhibitor heavy chain H2 OS=Homo sapiens OX=9606 GN=ITIH2 PE=1 SV=2	3.64231e+07	3.74818e+07	3.6936e+07	4.89279e+07	4.89289e+07	5.43755e+07	5.70059e+07	5.66909e+07	5.40667e+07	4.98599e+07	4.71993e+07	5.06706e+07	3.21879e+07	2.8138e+07	2.6255e+07	3.16812e+07	3.30598e+07	3.041e+07	4.20648e+07	4.22535e+07	4.17537e+07	4.62189e+07	4.31971e+07	4.36736e+07	2.67062e+07	2.80289e+07	2.54315e+07
923	35.2122	3	877.837	2630.49	0.181559	69.0256	74.92	TILDDLRAEDHFSVIDFNQNIR		ITIH2_HUMAN	ITIH2_HUMAN			Inter-alpha-trypsin inhibitor heavy chain H2 OS=Homo sapiens OX=9606 GN=ITIH2 PE=1 SV=2	7.70547e+06	5.16265e+06	4.90858e+06	3.02312e+07	3.02998e+07	3.10415e+07	3.27329e+07	3.13089e+07	3.24771e+07	1.83861e+07	1.87546e+07	1.82533e+07	1.65848e+07	1.1768e+07	1.05341e+07	9.65753e+06	9.1385e+06	9.79961e+06	2.16364e+07	2.25184e+07	2.01954e+07	2.42509e+07	2.35718e+07	2.03251e+07	7.62667e+06	7.70474e+06	6.97474e+06
1128	24.4033	2	423.223	844.431	-0.0345882	-40.9587	34.94	TILDDLR		ITIH2_HUMAN	ITIH2_HUMAN			Inter-alpha-trypsin inhibitor heavy chain H2 OS=Homo sapiens OX=9606 GN=ITIH2 PE=1 SV=2	9.95314e+06	1.21061e+07	8.69801e+06	8.27799e+06	8.59574e+06	7.55431e+06	5.76246e+06	8.80181e+06	7.63882e+06	8.08864e+06	9.85361e+06	8.88794e+06	1.08691e+07	6.79522e+06	8.97356e+06	9.81398e+06	9.91044e+06	5.9193e+06	1.06361e+07	7.97518e+06	7.98114e+06	8.92498e+06	7.64346e+06	5.22838e+06	1.0655e+07	1.05368e+07	8.7132e+06
1195	16.293	2	423.721	845.428	-0.0483436	-57.1792	48.29	IYLQPGR		ITIH2_HUMAN	ITIH2_HUMAN			Inter-alpha-trypsin inhibitor heavy chain H2 OS=Homo sapiens OX=9606 GN=ITIH2 PE=1 SV=2	1.79913e+07	1.77094e+07	1.6153e+07	1.4313e+07	1.41302e+07	1.47641e+07	1.40405e+07	1.69665e+07	1.56076e+07	1.51121e+07	1.39873e+07	1.34481e+07	1.79138e+07	1.56108e+07	1.73165e+07	1.58048e+07	1.33635e+07	1.55524e+07	1.64592e+07	1.66496e+07	1.46446e+07	1.50711e+07	1.30483e+07	1.4362e+07	1.76211e+07	1.65169e+07	1.67746e+07
1366	39.0045	2	852.452	1702.89	-0.0506821	-29.7615	38.84	LWAYLTINQLLAER		ITIH2_HUMAN	ITIH2_HUMAN			Inter-alpha-trypsin inhibitor heavy chain H2 OS=Homo sapiens OX=9606 GN=ITIH2 PE=1 SV=2	1.48074e+07	1.3474e+07	1.2814e+07	2.78523e+07	2.74268e+07	2.80716e+07	2.84787e+07	2.69454e+07	2.57855e+07	2.37978e+07	2.47786e+07	2.36896e+07	2.40053e+07	1.99746e+07	1.89617e+07	1.93032e+07	1.72972e+07	1.83237e+07	2.69436e+07	2.54595e+07	2.38131e+07	2.4881e+07	2.4576e+07	2.63657e+07	1.25614e+07	1.40828e+07	1.297e+07
1571	10.9031	2	619.839	1237.66	0.0469806	37.9606	87.95	LSNENHGIAQR		ITIH2_HUMAN	ITIH2_HUMAN			Inter-alpha-trypsin inhibitor heavy chain H2 OS=Homo sapiens OX=9606 GN=ITIH2 PE=1 SV=2	6.55923e+06	5.50421e+06	6.86238e+06	3.66835e+06	4.10602e+06	3.70136e+06	4.23275e+06	4.76324e+06	5.31958e+06	4.7024e+06	4.4752e+06	5.03231e+06	4.61467e+06	4.4984e+06	4.62711e+06	3.52765e+06	4.17427e+06	3.60029e+06	4.21974e+06	3.9226e+06	4.47842e+06	4.34271e+06	5.11487e+06	4.97737e+06	7.02064e+06	7.67136e+06	6.98954e+06
5862	10.9473	3	413.528	1237.56	-0.0541545	-43.7571	37.92	LSNENHGIAQR		ITIH2_HUMAN	ITIH2_HUMAN			Inter-alpha-trypsin inhibitor heavy chain H2 OS=Homo sapiens OX=9606 GN=ITIH2 PE=1 SV=2	1.11284e+06	900629	759156	413474	508574	445656	767808	791401	710246	518449	799849	398987	500037	474290	785504	694576	536601	370488	480993	685509	379475	494923	425187	320577	668595	1.00324e+06	986297
2024	22.1618	2	733.399	1464.78	-0.0257794	-17.5991	35.18	KFYNQVSTPLLR		ITIH2_HUMAN	ITIH2_HUMAN			Inter-alpha-trypsin inhibitor heavy chain H2 OS=Homo sapiens OX=9606 GN=ITIH2 PE=1 SV=2	7.43331e+06	8.01419e+06	1.03458e+07	1.40777e+07	1.25679e+07	1.43453e+07	1.23984e+07	1.2596e+07	1.06858e+07	1.07747e+07	1.04348e+07	1.2084e+07	1.26814e+07	1.21947e+07	1.47716e+07	9.47743e+06	9.14849e+06	9.07246e+06	1.54034e+07	1.32844e+07	1.53657e+07	1.04601e+07	1.12587e+07	1.29037e+07	1.04353e+07	1.32342e+07	9.91087e+06
3626	11.5597	2	601.281	1200.55	-0.00538419	-4.48476	66.98	DKHADPDFTR		ITIH2_HUMAN	ITIH2_HUMAN			Inter-alpha-trypsin inhibitor heavy chain H2 OS=Homo sapiens OX=9606 GN=ITIH2 PE=1 SV=2	2.50962e+06	2.082e+06	2.75925e+06	1.7623e+06	1.72885e+06	1.77551e+06	2.02175e+06	2.28162e+06	1.94384e+06	1.551e+06	1.60731e+06	1.74813e+06	2.12304e+06	1.93551e+06	1.4702e+06	1.52401e+06	1.74482e+06	1.50915e+06	1.89376e+06	1.70273e+06	1.87245e+06	1.68481e+06	1.93811e+06	2.06889e+06	2.59653e+06	2.45859e+06	2.79129e+06
7487	11.5597	3	401.158	1200.45	-0.100618	-83.8097	31.68	DKHADPDFTR		ITIH2_HUMAN	ITIH2_HUMAN			Inter-alpha-trypsin inhibitor heavy chain H2 OS=Homo sapiens OX=9606 GN=ITIH2 PE=1 SV=2	870688	800593	611320	223971	371657	335559	739385	645598	822959	483559	420125	225466	464676	314066	425581	489304	262304	281680	271283	440912	336683	433391	446384	296967	449526	417131	434591
7028	34.951	3	1039.86	3116.57	-0.0116188	-3.72807	62.64	SILQMSLDHHIVTPLTSLVIENEAGDER		ITIH2_HUMAN	ITIH2_HUMAN			Inter-alpha-trypsin inhibitor heavy chain H2 OS=Homo sapiens OX=9606 GN=ITIH2 PE=1 SV=2	687440	780360	534329	1.99575e+06	1.29214e+06	1.92389e+06	1.68518e+06	2.17821e+06	1.902e+06	1.35856e+06	1.4225e+06	1.69021e+06	1.19309e+06	833141	908496	1.07041e+06	579391	1.15262e+06	1.78687e+06	1.8948e+06	1.6588e+06	1.61506e+06	1.26638e+06	1.13423e+06	1.54412e+06	1.09902e+06	1.50106e+06
21858	10.5517	2	697.889	1393.76	0.0459431	32.9644	61.25	RLSNENHGIAQR		ITIH2_HUMAN	ITIH2_HUMAN			Inter-alpha-trypsin inhibitor heavy chain H2 OS=Homo sapiens OX=9606 GN=ITIH2 PE=1 SV=2	349048	196866	332444	441928	520180	407691	493344	542663	541938	205933	322204	230211	466491	382979	450190	216897	261157	258844	264295	262163	277682	377702	383187	448049	218505	236114	294722
39182	10.5517	3	465.601	1393.78	0.064979	46.6228	45.28	RLSNENHGIAQR		ITIH2_HUMAN	ITIH2_HUMAN			Inter-alpha-trypsin inhibitor heavy chain H2 OS=Homo sapiens OX=9606 GN=ITIH2 PE=1 SV=2	140941	85267.5	78741.8	133009	147919	158677	177427	191391	171937	75288.9	100842	101336	122268	153420	156489	63207.2	65152.9	85854.4	140736	100421	100627	121537	118806	158245	102662	93269.6	153103
5	27.699	2	946.561	1891.11	0.244116	129.103	124.73	LYGSEAFATDFQDSAAAK		AACT_HUMAN	AACT_HUMAN			Alpha-1-antichymotrypsin OS=Homo sapiens OX=9606 GN=SERPINA3 PE=1 SV=2	2.63742e+08	2.51999e+08	2.62192e+08	2.65852e+08	2.70168e+08	3.09624e+08	2.88546e+08	2.79429e+08	3.10742e+08	4.3266e+08	4.35123e+08	4.46191e+08	4.34147e+08	3.76767e+08	3.70066e+08	4.62135e+08	4.82251e+08	4.79537e+08	2.86905e+08	2.84345e+08	2.9114e+08	5.85999e+08	6.08657e+08	6.48804e+08	6.67353e+08	6.68361e+08	7.18444e+08
305	42.044	2	946.58	1891.15	0.282094	149.188	80.99	LYGSEAFATDFQDSAAAK		AACT_HUMAN	AACT_HUMAN			Alpha-1-antichymotrypsin OS=Homo sapiens OX=9606 GN=SERPINA3 PE=1 SV=2	4.80258e+07	4.46373e+07	4.28334e+07	7.6855e+07	7.67973e+07	8.32289e+07	8.55549e+07	8.4669e+07	7.79582e+07	6.86139e+07	6.93681e+07	5.87805e+07	6.22895e+07	5.2616e+07	5.06668e+07	6.35391e+07	6.36894e+07	6.07077e+07	7.99812e+07	7.48631e+07	7.06587e+07	6.39211e+07	6.13728e+07	6.70568e+07	6.1922e+07	6.12851e+07	5.99609e+07
1467	34.482	2	946.494	1890.97	0.109161	57.7305	85.24	LYGSEAFATDFQDSAAAK		AACT_HUMAN	AACT_HUMAN			Alpha-1-antichymotrypsin OS=Homo sapiens OX=9606 GN=SERPINA3 PE=1 SV=2	3.19272e+07	3.02603e+07	3.23779e+07	3.89026e+07	3.7984e+07	3.96439e+07	4.01292e+07	4.03228e+07	4.17686e+07	4.80783e+07	4.63729e+07	5.09772e+07	4.94043e+07	3.96324e+07	4.17124e+07	4.85038e+07	4.85616e+07	4.61636e+07	4.33356e+07	4.38782e+07	4.70001e+07	5.10664e+07	5.41787e+07	6.2542e+07	5.01775e+07	5.17551e+07	5.41787e+07
1949	38.1322	2	946.487	1890.96	0.0951114	50.3005	96.41	LYGSEAFATDFQDSAAAK		AACT_HUMAN	AACT_HUMAN			Alpha-1-antichymotrypsin OS=Homo sapiens OX=9606 GN=SERPINA3 PE=1 SV=2	7.72237e+06	7.95393e+06	8.60132e+06	1.38584e+07	1.29435e+07	1.42107e+07	1.81953e+07	1.61516e+07	1.57059e+07	1.49928e+07	1.39575e+07	1.28522e+07	1.6039e+07	1.29092e+07	1.2437e+07	1.55055e+07	1.42901e+07	1.51022e+07	1.27358e+07	1.07864e+07	1.04245e+07	1.98522e+07	2.11079e+07	1.91542e+07	1.43595e+07	1.64916e+07	1.51711e+07
33778	78.612	2	946.509	1891	0.140051	74.0672	44.42	LYGSEAFATDFQDSAAAK		AACT_HUMAN	AACT_HUMAN			Alpha-1-antichymotrypsin OS=Homo sapiens OX=9606 GN=SERPINA3 PE=1 SV=2	108479	152767	240268	100510	159960	182746	213120	305271	242181	270391	237274	239390	342377	83712.1	252582	202137	308624	418611	447719	501119	144324	204844	479615	253776	369804	266985	363442
14	30.542	2	954.577	1907.14	0.18696	98.0413	120.55	AVLDVFEEGTEASAATAVK		AACT_HUMAN	AACT_HUMAN			Alpha-1-antichymotrypsin OS=Homo sapiens OX=9606 GN=SERPINA3 PE=1 SV=2	1.3809e+08	1.37757e+08	1.3399e+08	1.32781e+08	1.36922e+08	1.53621e+08	1.86807e+08	1.92523e+08	2.0433e+08	2.05088e+08	1.99309e+08	1.99629e+08	2.45111e+08	2.01879e+08	1.9783e+08	2.34231e+08	2.37353e+08	2.4304e+08	1.46522e+08	1.35306e+08	1.43309e+08	3.07219e+08	3.29955e+08	3.50558e+08	2.01777e+08	2.18116e+08	2.29868e+08
2064	30.542	3	636.713	1907.12	0.165256	86.6597	56.01	AVLDVFEEGTEASAATAVK		AACT_HUMAN	AACT_HUMAN			Alpha-1-antichymotrypsin OS=Homo sapiens OX=9606 GN=SERPINA3 PE=1 SV=2	2.86355e+06	5.21057e+06	3.56714e+06	4.66007e+06	4.38176e+06	3.02523e+06	5.39013e+06	9.56341e+06	3.52413e+06	4.47449e+06	5.16732e+06	3.79291e+06	7.36829e+06	5.36034e+06	5.49905e+06	7.94376e+06	4.76957e+06	8.85675e+06	4.36268e+06	4.9088e+06	2.6144e+06	1.27675e+07	1.3447e+07	3.88449e+06	3.84578e+06	6.16176e+06	4.50428e+06
20	15.4316	2	547.824	1093.63	0.00814709	7.44962	87.32	NLAVSQVVHK		AACT_HUMAN	AACT_HUMAN			Alpha-1-antichymotrypsin OS=Homo sapiens OX=9606 GN=SERPINA3 PE=1 SV=2	6.53034e+07	6.71384e+07	6.59964e+07	6.6159e+07	6.45497e+07	6.31655e+07	7.80985e+07	7.66041e+07	8.09481e+07	1.01481e+08	1.02626e+08	1.038e+08	1.154e+08	1.14311e+08	1.03251e+08	1.36293e+08	1.2851e+08	1.30111e+08	6.23184e+07	6.71402e+07	6.8719e+07	1.56883e+08	1.44515e+08	1.55825e+08	1.41143e+08	1.39663e+08	1.36196e+08
732	16.5992	2	547.756	1093.5	-0.127638	-116.711	49.92	NLAVSQVVHK		AACT_HUMAN	AACT_HUMAN			Alpha-1-antichymotrypsin OS=Homo sapiens OX=9606 GN=SERPINA3 PE=1 SV=2	3.61158e+07	3.50259e+07	3.76704e+07	3.98464e+07	4.19236e+07	3.92668e+07	3.3859e+07	3.67539e+07	3.77004e+07	4.40748e+07	4.25517e+07	4.24003e+07	3.74235e+07	4.12866e+07	3.66487e+07	4.24486e+07	3.79004e+07	3.96445e+07	4.2137e+07	4.16955e+07	3.8743e+07	5.06027e+07	4.04566e+07	4.62852e+07	4.4383e+07	4.44258e+07	4.15612e+07
23	21.9805	2	487.263	972.512	-0.0117672	-12.0997	51.16	EQLSLLDR		AACT_HUMAN	AACT_HUMAN			Alpha-1-antichymotrypsin OS=Homo sapiens OX=9606 GN=SERPINA3 PE=1 SV=2	5.60658e+07	5.89151e+07	6.91326e+07	6.6921e+07	6.8265e+07	7.0024e+07	7.04911e+07	7.66578e+07	7.31977e+07	1.04074e+08	1.07764e+08	1.0454e+08	1.24621e+08	1.22539e+08	1.15659e+08	1.23717e+08	1.33744e+08	1.35567e+08	7.58345e+07	7.10135e+07	6.7516e+07	1.7386e+08	1.81436e+08	1.75908e+08	1.79634e+08	1.97516e+08	1.7442e+08
29	25.5178	2	531.313	1060.61	0.0314554	29.6587	58.77	EIGELYLPK		AACT_HUMAN	AACT_HUMAN			Alpha-1-antichymotrypsin OS=Homo sapiens OX=9606 GN=SERPINA3 PE=1 SV=2	5.84358e+07	5.80944e+07	5.40598e+07	6.37344e+07	6.93246e+07	7.00449e+07	6.07161e+07	8.00697e+07	6.94199e+07	9.60033e+07	1.12169e+08	9.63034e+07	1.41176e+08	1.00714e+08	1.17478e+08	1.34351e+08	1.36208e+08	1.14685e+08	6.75292e+07	6.65982e+07	5.69968e+07	1.77416e+08	1.81401e+08	1.50901e+08	2.04822e+08	1.91344e+08	1.85515e+08
88	18.067	2	480.747	959.48	-0.0235726	-24.5675	105.12	ADLSGITGAR		AACT_HUMAN	AACT_HUMAN			Alpha-1-antichymotrypsin OS=Homo sapiens OX=9606 GN=SERPINA3 PE=1 SV=2	4.92691e+07	4.12896e+07	4.68639e+07	4.47912e+07	4.23412e+07	4.6546e+07	4.31487e+07	5.25519e+07	5.19788e+07	6.60422e+07	6.61117e+07	6.18832e+07	8.17977e+07	7.97877e+07	7.62842e+07	9.04973e+07	8.32903e+07	8.44491e+07	4.05248e+07	4.62184e+07	4.05306e+07	1.10209e+08	9.80469e+07	1.04203e+08	1.03409e+08	1.12855e+08	1.04774e+08
94	15.5546	2	496.777	991.54	-0.0305246	-30.7841	67.48	KLINDYVK		AACT_HUMAN	AACT_HUMAN			Alpha-1-antichymotrypsin OS=Homo sapiens OX=9606 GN=SERPINA3 PE=1 SV=2	2.86265e+07	2.93169e+07	2.97188e+07	2.83719e+07	2.88795e+07	2.86686e+07	3.21559e+07	3.28613e+07	3.24237e+07	4.71864e+07	4.9381e+07	4.52475e+07	5.29136e+07	5.2731e+07	4.81138e+07	5.87581e+07	6.10958e+07	5.30126e+07	3.14266e+07	2.8009e+07	3.14353e+07	7.42605e+07	7.74831e+07	7.63051e+07	1.04013e+08	1.08906e+08	1.0739e+08
176	32.6	2	608.404	1214.79	0.070436	57.9852	117.65	ITLLSALVETR		AACT_HUMAN	AACT_HUMAN			Alpha-1-antichymotrypsin OS=Homo sapiens OX=9606 GN=SERPINA3 PE=1 SV=2	2.11511e+07	2.00545e+07	2.00281e+07	2.8717e+07	2.98282e+07	3.09063e+07	4.15434e+07	4.40977e+07	4.08921e+07	5.27706e+07	4.88285e+07	5.20485e+07	5.01361e+07	3.93834e+07	4.15136e+07	4.58326e+07	4.67631e+07	4.87602e+07	2.93688e+07	2.81249e+07	2.72767e+07	8.44689e+07	8.61074e+07	8.50187e+07	3.70819e+07	4.1554e+07	3.94604e+07
33775	39.9457	2	608.349	1214.68	-0.0395902	-32.5919	31.53	ITLLSALVETR		AACT_HUMAN	AACT_HUMAN			Alpha-1-antichymotrypsin OS=Homo sapiens OX=9606 GN=SERPINA3 PE=1 SV=2	271566	251783	312308	275027	324970	337408	220673	678961	332267	374896	355508	447789	418277	344674	538955	268257	237443	235248	316392	260448	323260	232586	482489	342125	236133	381028	281559
51673	58.5318	2	608.338	1214.66	-0.0625447	-51.4888	67.26	ITLLSALVETR		AACT_HUMAN	AACT_HUMAN			Alpha-1-antichymotrypsin OS=Homo sapiens OX=9606 GN=SERPINA3 PE=1 SV=2	308774	413480	384401	347395	270241	243769	370595	400979	400188	442897	492995	499992	340937	473502	503269	408824	342499	302895	306060	493612	395914	573553	362076	498603	416209	217826	280739
52887	46.556	2	608.359	1214.7	-0.0195621	-16.1041	38.42	ITLLSALVETR		AACT_HUMAN	AACT_HUMAN			Alpha-1-antichymotrypsin OS=Homo sapiens OX=9606 GN=SERPINA3 PE=1 SV=2	273834	363392	371606	288659	396950	173339	450923	295155	334986	393399	322047	460137	353192	362720	257707	306350	341487	371550	243239	242231	282094	494174	166089	107556	292332	281677	150732
254	20.328	2	554.784	1107.55	0.00789115	7.1249	50.7	WRDSLEFR		AACT_HUMAN	AACT_HUMAN			Alpha-1-antichymotrypsin OS=Homo sapiens OX=9606 GN=SERPINA3 PE=1 SV=2	1.29158e+07	1.54029e+07	1.42664e+07	1.99703e+07	1.96428e+07	1.89815e+07	1.91143e+07	1.87255e+07	2.21351e+07	2.94738e+07	2.82284e+07	3.54755e+07	2.98099e+07	3.26423e+07	3.42815e+07	3.93211e+07	3.34224e+07	3.19172e+07	2.32849e+07	2.18295e+07	2.57363e+07	4.20966e+07	4.72338e+07	5.20392e+07	9.94468e+07	1.02533e+08	1.16905e+08
351	17.6422	2	432.72	863.425	-0.0500745	-57.9918	57.14	LINDYVK		AACT_HUMAN	AACT_HUMAN			Alpha-1-antichymotrypsin OS=Homo sapiens OX=9606 GN=SERPINA3 PE=1 SV=2	2.29216e+07	1.90511e+07	2.2406e+07	1.84827e+07	2.28039e+07	2.03586e+07	1.77472e+07	2.04343e+07	1.87681e+07	3.54992e+07	2.97463e+07	2.45678e+07	3.82922e+07	3.48989e+07	3.17196e+07	4.57668e+07	3.41105e+07	3.56674e+07	2.21097e+07	2.5968e+07	1.83132e+07	5.42284e+07	3.49051e+07	3.83121e+07	6.37629e+07	6.78791e+07	5.39042e+07
734	24.2505	3	683.37	2047.09	0.124006	60.5804	80.21	RLYGSEAFATDFQDSAAAK		AACT_HUMAN	AACT_HUMAN			Alpha-1-antichymotrypsin OS=Homo sapiens OX=9606 GN=SERPINA3 PE=1 SV=2	7.59517e+06	8.27013e+06	9.2689e+06	1.81349e+07	1.91753e+07	1.59953e+07	1.54037e+07	1.90335e+07	1.83172e+07	1.54925e+07	1.48758e+07	1.57318e+07	2.50831e+07	2.14294e+07	2.2124e+07	1.82415e+07	1.83625e+07	1.29627e+07	1.25327e+07	1.26129e+07	1.08501e+07	2.75668e+07	2.70379e+07	2.50263e+07	2.41971e+07	2.42305e+07	2.44618e+07
909	24.4958	3	673.99	2018.95	-0.0115408	-5.71623	37.98	LYGSEAFATDFQDSAAAKK		AACT_HUMAN	AACT_HUMAN			Alpha-1-antichymotrypsin OS=Homo sapiens OX=9606 GN=SERPINA3 PE=1 SV=2	7.71998e+06	9.64532e+06	9.04333e+06	8.42427e+06	8.05145e+06	6.57033e+06	8.30358e+06	7.64264e+06	8.4355e+06	9.35983e+06	8.39419e+06	8.38535e+06	1.16834e+07	1.16274e+07	1.41347e+07	1.46303e+07	1.52445e+07	1.21013e+07	9.81956e+06	1.09509e+07	7.98028e+06	1.42417e+07	1.45729e+07	1.2935e+07	4.0187e+07	3.71403e+07	3.43252e+07
2261	28.0738	2	832.987	1663.96	0.117746	70.7678	36.7	EQLSLLDRFTEDAK		AACT_HUMAN	AACT_HUMAN			Alpha-1-antichymotrypsin OS=Homo sapiens OX=9606 GN=SERPINA3 PE=1 SV=2	6.93129e+06	5.86835e+06	5.10165e+06	7.72857e+06	7.60972e+06	6.40903e+06	6.28645e+06	7.34296e+06	7.41745e+06	6.84144e+06	7.37296e+06	6.85387e+06	8.12012e+06	8.22506e+06	7.73084e+06	8.52714e+06	7.42376e+06	7.60316e+06	7.25266e+06	6.5596e+06	8.15221e+06	8.1652e+06	8.11093e+06	1.05363e+07	1.5523e+07	1.6997e+07	1.82745e+07
3307	18.2203	2	444.233	886.451	-0.0978754	-110.4	40.83	GKITDLIK		AACT_HUMAN	AACT_HUMAN			Alpha-1-antichymotrypsin OS=Homo sapiens OX=9606 GN=SERPINA3 PE=1 SV=2	1.83079e+06	1.52138e+06	1.53142e+06	1.38159e+06	1.84235e+06	2.01448e+06	1.01584e+06	1.54106e+06	1.2528e+06	2.33297e+06	2.7291e+06	1.65344e+06	2.03221e+06	2.86408e+06	2.53928e+06	1.30279e+06	2.74646e+06	1.94131e+06	1.37994e+06	1.92403e+06	1.9407e+06	2.2154e+06	2.64761e+06	2.67055e+06	7.59996e+06	6.92901e+06	8.79698e+06
4297	35.3088	3	742.419	2224.24	0.119429	53.6975	68.32	GTHVDLGLASANVDFAFSLYK		AACT_HUMAN	AACT_HUMAN			Alpha-1-antichymotrypsin OS=Homo sapiens OX=9606 GN=SERPINA3 PE=1 SV=2	1.44189e+06	1.2955e+06	1.64464e+06	3.19907e+06	2.37844e+06	2.22883e+06	5.33723e+06	2.68407e+06	3.6309e+06	2.54378e+06	2.78078e+06	2.25862e+06	3.15055e+06	3.0015e+06	3.60379e+06	2.67426e+06	2.56772e+06	2.72086e+06	2.2516e+06	2.18027e+06	1.95705e+06	6.48858e+06	3.33048e+06	3.90818e+06	2.04989e+06	2.54789e+06	1.81304e+06
19235	48.5133	2	1148.54	2295.06	-0.0984359	-42.8884	122.74	DYNLNDILLQLGIEEAFTSK		AACT_HUMAN	AACT_HUMAN			Alpha-1-antichymotrypsin OS=Homo sapiens OX=9606 GN=SERPINA3 PE=1 SV=2	370183	497099	363704	647474	659272	743016	1.33185e+06	1.09778e+06	931576	798191	668459	698482	845210	626555	741294	660052	696055	661585	593458	698514	510725	1.64816e+06	1.07342e+06	845000	658246	385168	381030
16	23.4158	2	632.851	1263.69	0.041953	33.1999	102.64	SGLSTGWTQLSK		A1BG_HUMAN	A1BG_HUMAN			Alpha-1B-glycoprotein OS=Homo sapiens OX=9606 GN=A1BG PE=1 SV=4	1.00992e+08	1.04038e+08	9.93763e+07	1.12386e+08	1.16718e+08	1.06663e+08	9.03276e+07	9.32259e+07	9.85159e+07	1.26367e+08	1.24602e+08	1.28842e+08	1.34777e+08	1.30934e+08	1.27613e+08	1.69584e+08	1.7111e+08	1.62233e+08	1.13769e+08	1.17236e+08	1.21751e+08	1.09548e+08	1.06499e+08	1.06091e+08	1.31514e+08	1.2846e+08	1.44297e+08
33	34.7185	2	938.649	1875.28	0.290725	155.054	114.12	VTLTCVAPLSGVDFQLR	[5] Carbamidomethyl (C)	A1BG_HUMAN	A1BG_HUMAN			Alpha-1B-glycoprotein OS=Homo sapiens OX=9606 GN=A1BG PE=1 SV=4	1.15702e+08	1.05051e+08	1.09504e+08	1.58303e+08	1.63219e+08	1.76719e+08	1.41723e+08	1.45707e+08	1.43045e+08	1.92996e+08	1.84161e+08	1.83947e+08	1.80924e+08	1.39851e+08	1.41348e+08	1.87817e+08	1.95417e+08	1.87121e+08	1.73696e+08	1.68001e+08	1.65631e+08	1.55327e+08	1.64173e+08	1.64642e+08	1.53939e+08	1.6237e+08	1.53445e+08
2449	34.752	3	626.064	1875.17	0.177774	94.8131	85.74	VTLTCVAPLSGVDFQLR	[5] Carbamidomethyl (C)	A1BG_HUMAN	A1BG_HUMAN			Alpha-1B-glycoprotein OS=Homo sapiens OX=9606 GN=A1BG PE=1 SV=4	2.895e+06	3.39865e+06	3.72804e+06	4.79368e+06	4.81956e+06	4.86382e+06	4.7093e+06	4.43097e+06	2.10116e+06	7.52386e+06	4.30123e+06	3.72193e+06	4.34863e+06	2.87842e+06	6.17216e+06	7.82498e+06	6.1046e+06	6.72672e+06	6.26894e+06	3.9216e+06	2.71506e+06	3.93811e+06	4.66298e+06	3.44367e+06	4.212e+06	5.36612e+06	3.70274e+06
38	22.1322	2	544.792	1087.57	-0.00830433	-7.63562	106.63	ATWSGAVLAGR		A1BG_HUMAN	A1BG_HUMAN			Alpha-1B-glycoprotein OS=Homo sapiens OX=9606 GN=A1BG PE=1 SV=4	5.79483e+07	6.31228e+07	6.75458e+07	6.96119e+07	7.11227e+07	6.52473e+07	5.40064e+07	5.88714e+07	6.27897e+07	7.63503e+07	7.59453e+07	7.76059e+07	8.7037e+07	8.59817e+07	8.71774e+07	1.05128e+08	1.16188e+08	1.03614e+08	7.84068e+07	7.59784e+07	7.31058e+07	6.89525e+07	6.88383e+07	6.6672e+07	8.81892e+07	8.92777e+07	8.32795e+07
44	30.5107	3	766.156	2295.45	0.26969	117.503	100.13	TPGAAANLELIFVGPQHAGNYR		A1BG_HUMAN	A1BG_HUMAN			Alpha-1B-glycoprotein OS=Homo sapiens OX=9606 GN=A1BG PE=1 SV=4	8.36432e+07	9.64048e+07	9.5482e+07	1.37139e+08	1.31821e+08	1.32093e+08	1.3291e+08	1.46083e+08	1.17569e+08	1.50498e+08	1.42662e+08	1.30324e+08	1.61817e+08	1.27874e+08	1.24304e+08	1.72242e+08	1.48117e+08	1.58341e+08	1.28745e+08	1.3347e+08	1.18048e+08	1.36236e+08	1.2698e+08	1.05977e+08	1.02457e+08	1.16729e+08	1.01753e+08
452	30.542	2	1148.53	2295.06	-0.120748	-52.6093	90.06	TPGAAANLELIFVGPQHAGNYR		A1BG_HUMAN	A1BG_HUMAN			Alpha-1B-glycoprotein OS=Homo sapiens OX=9606 GN=A1BG PE=1 SV=4	4.08588e+07	3.21069e+07	3.31846e+07	3.22353e+07	3.56253e+07	3.79773e+07	3.98072e+07	2.70363e+07	5.53772e+07	4.16928e+07	4.50662e+07	5.05888e+07	4.30714e+07	3.69355e+07	3.48717e+07	3.95554e+07	5.13338e+07	4.62422e+07	4.9508e+07	3.65274e+07	4.84013e+07	2.85617e+07	3.16862e+07	4.89243e+07	4.00665e+07	4.26493e+07	5.07575e+07
13823	40.1223	3	766.092	2295.25	0.0785245	34.2128	42.17	TPGAAANLELIFVGPQHAGNYR		A1BG_HUMAN	A1BG_HUMAN			Alpha-1B-glycoprotein OS=Homo sapiens OX=9606 GN=A1BG PE=1 SV=4	1.48043e+06	1.54486e+06	1.46608e+06	1.68643e+06	1.72754e+06	1.79956e+06	1.92023e+06	1.60851e+06	1.43877e+06	1.93918e+06	1.87574e+06	1.52433e+06	2.05905e+06	1.63339e+06	1.96062e+06	1.89795e+06	1.51542e+06	1.67898e+06	1.45005e+06	1.42061e+06	1.2209e+06	1.40644e+06	1.62509e+06	1.29685e+06	1.75481e+06	1.5655e+06	1.20066e+06
32786	64.8575	3	766.401	2296.18	1.00392	437.405	47.38	TPGAAANLELIFVGPQHAGNYR		A1BG_HUMAN	A1BG_HUMAN			Alpha-1B-glycoprotein OS=Homo sapiens OX=9606 GN=A1BG PE=1 SV=4	1.71697e+06	1.81768e+06	1.95243e+06	1.00143e+06	1.07439e+06	1.01184e+06	723506	656454	686830	1.08019e+06	814233	848433	501058	633881	518313	880420	808771	600248	434246	651885	720118	631376	357234	533221	801107	492474	549617
34832	48.0267	3	766.186	2295.54	0.361563	157.532	39.94	TPGAAANLELIFVGPQHAGNYR		A1BG_HUMAN	A1BG_HUMAN			Alpha-1B-glycoprotein OS=Homo sapiens OX=9606 GN=A1BG PE=1 SV=4	1.03761e+06	1.50108e+06	1.73801e+06	1.7588e+06	1.71496e+06	1.57318e+06	1.65407e+06	1.5617e+06	1.27466e+06	2.22934e+06	1.56234e+06	1.76596e+06	1.07002e+06	1.48674e+06	1.64101e+06	1.6245e+06	1.635e+06	1.00111e+06	1.02627e+06	1.49899e+06	1.42634e+06	1.45333e+06	952871	822816	1.3876e+06	729464	786021
49	18.0362	2	686.863	1371.71	0.022204	16.1873	90.53	HQFLLTGDTQGR		A1BG_HUMAN	A1BG_HUMAN			Alpha-1B-glycoprotein OS=Homo sapiens OX=9606 GN=A1BG PE=1 SV=4	1.67299e+08	1.74885e+08	1.74678e+08	1.81365e+08	1.77247e+08	1.83754e+08	1.50316e+08	1.53728e+08	1.6494e+08	1.69822e+08	1.77423e+08	2.00632e+08	1.86555e+08	1.89556e+08	1.95249e+08	2.12525e+08	2.20264e+08	2.01579e+08	1.76401e+08	1.69756e+08	1.79978e+08	1.56134e+08	1.81403e+08	1.81531e+08	1.79662e+08	1.95394e+08	2.16758e+08
879	20.3592	2	686.856	1371.7	0.00805527	5.87252	41.35	HQFLLTGDTQGR		A1BG_HUMAN	A1BG_HUMAN			Alpha-1B-glycoprotein OS=Homo sapiens OX=9606 GN=A1BG PE=1 SV=4	3.46015e+07	4.03957e+07	4.31792e+07	4.1003e+07	4.07515e+07	4.12246e+07	3.69373e+07	3.67718e+07	4.13913e+07	4.29342e+07	4.04271e+07	3.92457e+07	3.74897e+07	4.08233e+07	4.56461e+07	4.60776e+07	4.26661e+07	3.82851e+07	4.00567e+07	4.16919e+07	4.31253e+07	3.96678e+07	4.30419e+07	4.24279e+07	4.4141e+07	4.79433e+07	4.43289e+07
90	35.9243	2	823.507	1645	0.181184	110.154	82.53	CEGPIPDVTFELLR	[1] Carbamidomethyl (C)	A1BG_HUMAN	A1BG_HUMAN			Alpha-1B-glycoprotein OS=Homo sapiens OX=9606 GN=A1BG PE=1 SV=4	6.22195e+07	5.95087e+07	5.93001e+07	9.86443e+07	9.75064e+07	1.10076e+08	8.97959e+07	9.15452e+07	8.96504e+07	1.05138e+08	1.04826e+08	9.92078e+07	1.09887e+08	8.52292e+07	9.05099e+07	1.01971e+08	1.06164e+08	1.02214e+08	1.07139e+08	9.83291e+07	1.01676e+08	9.40683e+07	9.9985e+07	9.78622e+07	6.68992e+07	7.07112e+07	7.00249e+07
195	20.2973	2	837.942	1673.87	-0.0035366	-2.11283	91.75	NGVAQEPVHLDSPAIK		A1BG_HUMAN	A1BG_HUMAN			Alpha-1B-glycoprotein OS=Homo sapiens OX=9606 GN=A1BG PE=1 SV=4	4.10106e+07	5.15115e+07	4.18343e+07	3.46636e+07	3.71148e+07	3.73494e+07	3.34526e+07	3.1974e+07	3.82008e+07	4.98443e+07	4.61563e+07	5.21597e+07	3.7544e+07	4.13134e+07	4.35797e+07	7.0156e+07	6.53504e+07	6.43036e+07	4.19009e+07	4.71268e+07	4.98322e+07	3.78599e+07	3.67855e+07	4.47546e+07	5.82542e+07	5.7431e+07	7.36018e+07
455	20.2973	3	558.981	1673.92	0.0480451	28.7029	43.65	NGVAQEPVHLDSPAIK		A1BG_HUMAN	A1BG_HUMAN			Alpha-1B-glycoprotein OS=Homo sapiens OX=9606 GN=A1BG PE=1 SV=4	2.06188e+07	1.54181e+07	1.98148e+07	1.74078e+07	1.50763e+07	1.49145e+07	1.27309e+07	1.43852e+07	1.31432e+07	1.86857e+07	1.89521e+07	1.50859e+07	2.54877e+07	2.20371e+07	2.0079e+07	2.52013e+07	2.78488e+07	2.95018e+07	1.67378e+07	1.4607e+07	1.33614e+07	2.01399e+07	1.4282e+07	1.42848e+07	2.78185e+07	2.99784e+07	2.44781e+07
277	20.6653	2	435.747	869.48	-0.0426145	-49.0091	62.4	LLELTGPK		A1BG_HUMAN	A1BG_HUMAN			Alpha-1B-glycoprotein OS=Homo sapiens OX=9606 GN=A1BG PE=1 SV=4	2.66923e+07	2.39954e+07	3.06542e+07	3.48835e+07	2.81179e+07	3.08731e+07	2.26872e+07	2.8877e+07	2.46111e+07	3.04071e+07	3.50424e+07	2.66117e+07	4.88075e+07	4.33258e+07	3.87167e+07	3.92058e+07	4.86199e+07	4.62679e+07	3.45495e+07	3.00032e+07	2.44674e+07	3.56671e+07	2.78969e+07	2.57746e+07	4.31674e+07	4.30952e+07	3.28814e+07
366	25.0827	2	403.211	804.407	-0.0787993	-97.9499	44.38	GVTFLLR		A1BG_HUMAN	A1BG_HUMAN			Alpha-1B-glycoprotein OS=Homo sapiens OX=9606 GN=A1BG PE=1 SV=4	2.46252e+07	1.88158e+07	1.45425e+07	2.05133e+07	2.02974e+07	2.06785e+07	1.56558e+07	1.8682e+07	1.78203e+07	2.32464e+07	2.35934e+07	1.97862e+07	3.66677e+07	2.35306e+07	2.84885e+07	2.85517e+07	3.02482e+07	2.80035e+07	2.60897e+07	2.20277e+07	1.73053e+07	2.38291e+07	2.84212e+07	2.06986e+07	2.71471e+07	2.80596e+07	2.64336e+07
372	21.031	3	575.337	1722.99	0.0359436	20.8616	50.27	LELHVDGPPPRPQLR		A1BG_HUMAN	A1BG_HUMAN			Alpha-1B-glycoprotein OS=Homo sapiens OX=9606 GN=A1BG PE=1 SV=4	9.03346e+07	9.70752e+07	9.78534e+07	9.20072e+07	9.29443e+07	9.99294e+07	8.17033e+07	8.52859e+07	8.75411e+07	1.0406e+08	1.05713e+08	1.05287e+08	1.09632e+08	1.1334e+08	1.10048e+08	1.47105e+08	1.4991e+08	1.4531e+08	9.38173e+07	9.68888e+07	9.75998e+07	8.76325e+07	9.08619e+07	9.62248e+07	1.07039e+08	1.15234e+08	1.20557e+08
1053	21.031	2	862.468	1722.92	-0.0324154	-18.8139	32.71	LELHVDGPPPRPQLR		A1BG_HUMAN	A1BG_HUMAN			Alpha-1B-glycoprotein OS=Homo sapiens OX=9606 GN=A1BG PE=1 SV=4	2.82434e+07	3.96296e+07	3.21083e+07	3.11987e+07	3.48203e+07	2.24524e+07	3.29096e+07	2.93182e+07	3.48713e+07	4.4327e+07	3.86559e+07	4.48899e+07	2.34204e+07	3.16976e+07	3.33129e+07	5.62718e+07	5.02995e+07	4.31648e+07	2.13189e+07	3.53016e+07	4.0392e+07	3.01563e+07	3.03134e+07	2.55106e+07	4.03669e+07	3.35007e+07	4.70289e+07
373	27.2998	3	716.738	2147.19	0.156087	72.6988	79.53	IFFHLNAVALGDGGHYTCR	[18] Carbamidomethyl (C)	A1BG_HUMAN	A1BG_HUMAN			Alpha-1B-glycoprotein OS=Homo sapiens OX=9606 GN=A1BG PE=1 SV=4	4.20477e+07	3.84934e+07	4.05782e+07	5.00959e+07	4.90489e+07	5.35228e+07	5.40263e+07	5.11205e+07	6.20567e+07	6.20417e+07	6.24466e+07	6.36133e+07	7.48105e+07	6.10926e+07	5.63828e+07	6.35478e+07	6.14405e+07	6.41262e+07	5.93746e+07	5.71617e+07	5.9001e+07	5.28137e+07	5.35802e+07	5.62321e+07	5.44477e+07	5.74297e+07	5.95102e+07
1668	27.054	2	1074.43	2146.85	-0.184429	-85.8995	79.69	IFFHLNAVALGDGGHYTCR	[18] Carbamidomethyl (C)	A1BG_HUMAN	A1BG_HUMAN			Alpha-1B-glycoprotein OS=Homo sapiens OX=9606 GN=A1BG PE=1 SV=4	1.4382e+07	1.28272e+07	1.33543e+07	1.50002e+07	1.424e+07	1.6217e+07	1.70408e+07	1.08622e+07	1.61896e+07	1.81368e+07	1.80298e+07	1.87325e+07	1.71944e+07	2.02508e+07	1.77637e+07	1.6265e+07	1.73539e+07	1.75098e+07	1.49196e+07	1.28532e+07	1.57928e+07	1.55883e+07	1.5953e+07	1.89151e+07	1.38807e+07	1.94509e+07	2.0192e+07
27738	52.4807	3	716.73	2147.17	0.130888	60.962	44.34	IFFHLNAVALGDGGHYTCR	[18] Carbamidomethyl (C)	A1BG_HUMAN	A1BG_HUMAN			Alpha-1B-glycoprotein OS=Homo sapiens OX=9606 GN=A1BG PE=1 SV=4	737679	861752	862576	999094	815412	858492	854614	801040	872828	920819	970492	1.00225e+06	1.15408e+06	1.18327e+06	975085	1.23383e+06	1.10582e+06	802480	576364	1.16128e+06	1.15209e+06	789086	675869	546685	987091	898850	869792
29880	51.2843	3	716.765	2147.27	0.237445	110.592	33.26	IFFHLNAVALGDGGHYTCR	[18] Carbamidomethyl (C)	A1BG_HUMAN	A1BG_HUMAN			Alpha-1B-glycoprotein OS=Homo sapiens OX=9606 GN=A1BG PE=1 SV=4	212114	350245	363157	365555	404499	444294	325882	344077	405148	473428	477192	438559	519674	492634	459625	591416	385341	236625	329924	545382	513239	491697	312515	419871	424622	279793	339157
30546	55.0153	3	716.753	2147.24	0.20088	93.5617	51.81	IFFHLNAVALGDGGHYTCR	[18] Carbamidomethyl (C)	A1BG_HUMAN	A1BG_HUMAN			Alpha-1B-glycoprotein OS=Homo sapiens OX=9606 GN=A1BG PE=1 SV=4	849388	1.06027e+06	801233	1.18759e+06	1.27789e+06	988367	1.21723e+06	1.16316e+06	1.28486e+06	1.31282e+06	1.19254e+06	1.19451e+06	1.32789e+06	1.12831e+06	1.34484e+06	1.27773e+06	1.3941e+06	1.36122e+06	1.31104e+06	1.40099e+06	1.30746e+06	1.17745e+06	1.06225e+06	766326	1.12034e+06	951238	1.08414e+06
34985	59.6875	3	716.775	2147.3	0.267123	124.415	43.24	IFFHLNAVALGDGGHYTCR	[18] Carbamidomethyl (C)	A1BG_HUMAN	A1BG_HUMAN			Alpha-1B-glycoprotein OS=Homo sapiens OX=9606 GN=A1BG PE=1 SV=4	401760	737013	503208	432706	491138	258979	409830	487418	611921	636233	620390	694459	431323	548559	657313	569998	709460	302556	408679	638425	603260	509245	400781	446152	599557	276526	473782
480	18.0055	2	493.741	985.467	-0.0346818	-35.192	66.04	CLAPLEGAR	[1] Carbamidomethyl (C)	A1BG_HUMAN	A1BG_HUMAN			Alpha-1B-glycoprotein OS=Homo sapiens OX=9606 GN=A1BG PE=1 SV=4	2.89606e+07	2.55701e+07	3.06573e+07	2.80838e+07	3.11567e+07	3.22123e+07	2.71145e+07	2.5221e+07	2.94612e+07	3.21508e+07	3.32243e+07	3.25312e+07	3.82705e+07	4.3563e+07	3.82163e+07	4.5023e+07	4.40871e+07	4.47447e+07	3.50146e+07	3.42517e+07	3.36709e+07	3.46504e+07	3.21775e+07	3.23008e+07	3.02146e+07	3.28799e+07	3.073e+07
1197	42.044	2	1236.07	2470.13	-0.0567643	-22.9797	62.76	SWVPHTFESELSDPVELLVAES		A1BG_HUMAN	A1BG_HUMAN			Alpha-1B-glycoprotein OS=Homo sapiens OX=9606 GN=A1BG PE=1 SV=4	3.60978e+06	1.87119e+06	1.92923e+06	2.05712e+07	2.08407e+07	1.48362e+07	2.85602e+07	2.44321e+07	2.11125e+07	2.14075e+07	1.69788e+07	1.31925e+07	1.22883e+07	8.13123e+06	7.38139e+06	1.22443e+07	9.8845e+06	9.43063e+06	2.69516e+07	2.04021e+07	1.50712e+07	1.75613e+07	1.64916e+07	1.37806e+07	8.98518e+06	8.3334e+06	5.5846e+06
1945	29.3468	4	1079.76	4315.02	-0.0884666	-20.5016	37.15	TDGEGALSEPSATVTIEELAAPPPPVLMHHGESSQVLHPGNK	[28] Oxidation (M)	A1BG_HUMAN	A1BG_HUMAN			Alpha-1B-glycoprotein OS=Homo sapiens OX=9606 GN=A1BG PE=1 SV=4	2.0176e+07	1.64777e+07	1.61632e+07	7.99011e+06	8.70736e+06	1.0764e+07	1.05861e+07	7.98223e+06	1.08973e+07	9.81263e+06	9.77966e+06	1.16374e+07	1.29576e+07	9.99226e+06	8.82172e+06	1.68591e+07	1.64592e+07	1.8894e+07	1.28948e+07	9.60069e+06	1.14473e+07	9.06056e+06	7.75704e+06	9.18611e+06	1.53593e+07	1.48777e+07	1.53123e+07
2187	38.6628	3	1331.22	3990.64	0.786812	197.203	41.95	LHDNQNGWSGDSAPVELILSDETLPAPEFSPEPESGR		A1BG_HUMAN	A1BG_HUMAN			Alpha-1B-glycoprotein OS=Homo sapiens OX=9606 GN=A1BG PE=1 SV=4	7.64308e+06	6.52118e+06	5.50672e+06	9.04116e+06	1.00586e+07	1.23288e+07	1.2541e+07	1.18796e+07	1.09084e+07	1.17698e+07	1.117e+07	1.20323e+07	1.23084e+07	7.50434e+06	8.25092e+06	1.23898e+07	1.11334e+07	1.34523e+07	1.43111e+07	1.11736e+07	1.01175e+07	8.84154e+06	9.55912e+06	1.00051e+07	8.28978e+06	9.2685e+06	8.90475e+06
2516	37.7217	3	1330.88	3989.62	-0.23357	-58.541	50.06	LHDNQNGWSGDSAPVELILSDETLPAPEFSPEPESGR		A1BG_HUMAN	A1BG_HUMAN			Alpha-1B-glycoprotein OS=Homo sapiens OX=9606 GN=A1BG PE=1 SV=4	3.38848e+06	2.96326e+06	2.70231e+06	2.83572e+06	3.12029e+06	3.89608e+06	3.87325e+06	4.26518e+06	4.24987e+06	5.68504e+06	4.20198e+06	4.09022e+06	4.19655e+06	3.35047e+06	2.97069e+06	5.00283e+06	4.90299e+06	6.16738e+06	5.40228e+06	4.02351e+06	3.92812e+06	3.05389e+06	3.83339e+06	3.65048e+06	5.83826e+06	6.75406e+06	5.92001e+06
3539	40.4198	2	1084.06	2166.1	-0.0504073	-23.2704	103.99	SLPAPWLSMAPVSWITPGLK	[9] Oxidation (M)	A1BG_HUMAN	A1BG_HUMAN			Alpha-1B-glycoprotein OS=Homo sapiens OX=9606 GN=A1BG PE=1 SV=4	8.48867e+06	7.38609e+06	7.32695e+06	1.1038e+07	1.03965e+07	1.18393e+07	1.06543e+07	1.09017e+07	1.06094e+07	1.19203e+07	1.23295e+07	1.15161e+07	1.25359e+07	1.04248e+07	1.03891e+07	1.44354e+07	1.47573e+07	1.45195e+07	1.28152e+07	1.30407e+07	1.19762e+07	7.7496e+06	8.3111e+06	7.55937e+06	9.66076e+06	1.14209e+07	9.2441e+06
6748	43.7508	2	1076.05	2150.09	-0.0675857	-31.4329	121.69	SLPAPWLSMAPVSWITPGLK		A1BG_HUMAN	A1BG_HUMAN			Alpha-1B-glycoprotein OS=Homo sapiens OX=9606 GN=A1BG PE=1 SV=4	948714	1.34727e+06	1.3921e+06	2.21474e+06	2.00914e+06	2.18355e+06	1.77319e+06	1.77036e+06	1.62553e+06	2.4079e+06	2.40445e+06	2.50808e+06	2.0627e+06	2.15366e+06	2.15264e+06	3.00776e+06	3.0815e+06	3.35427e+06	1.69197e+06	2.03493e+06	1.68107e+06	1.34104e+06	1.37045e+06	1.2288e+06	1.95268e+06	1.76475e+06	2.2297e+06
132	31.1703	2	1002.52	2003.02	0.0104576	5.22096	122.48	GSLVQASEANLQAAQDFVR		ITIH1_HUMAN	ITIH1_HUMAN			Inter-alpha-trypsin inhibitor heavy chain H1 OS=Homo sapiens OX=9606 GN=ITIH1 PE=1 SV=3	6.32817e+07	7.00214e+07	6.42005e+07	7.7363e+07	7.88616e+07	8.71113e+07	6.38549e+07	6.42655e+07	6.42194e+07	5.53366e+07	5.32452e+07	5.51068e+07	5.78583e+07	4.67817e+07	4.52777e+07	5.18205e+07	4.67725e+07	4.72219e+07	6.87526e+07	6.68602e+07	6.19762e+07	5.82105e+07	5.81526e+07	5.89295e+07	6.34157e+07	6.81782e+07	7.2892e+07
140	22.0715	2	735.87	1469.73	0.0113226	7.70395	89.09	QYYEGSEIVVAGR		ITIH1_HUMAN	ITIH1_HUMAN			Inter-alpha-trypsin inhibitor heavy chain H1 OS=Homo sapiens OX=9606 GN=ITIH1 PE=1 SV=3	7.14551e+07	7.36627e+07	7.81087e+07	8.75511e+07	9.34723e+07	8.79584e+07	7.42042e+07	7.62585e+07	7.58274e+07	7.42594e+07	7.37386e+07	8.22849e+07	7.18741e+07	7.95268e+07	7.5331e+07	8.06784e+07	7.77879e+07	6.9887e+07	8.10884e+07	7.8418e+07	8.16972e+07	7.3872e+07	7.43163e+07	7.29748e+07	7.32636e+07	7.63461e+07	7.0417e+07
183	17.3067	2	579.321	1156.63	0.0077361	6.68854	123.87	AAISGENAGLVR		ITIH1_HUMAN	ITIH1_HUMAN			Inter-alpha-trypsin inhibitor heavy chain H1 OS=Homo sapiens OX=9606 GN=ITIH1 PE=1 SV=3	5.54151e+07	6.03656e+07	6.17503e+07	4.2471e+07	4.3201e+07	4.75157e+07	4.15878e+07	4.1481e+07	4.45851e+07	4.75511e+07	4.45236e+07	4.75021e+07	4.43904e+07	4.73113e+07	4.44864e+07	4.922e+07	4.48437e+07	4.47555e+07	4.81304e+07	4.6352e+07	4.54207e+07	5.09021e+07	4.81811e+07	5.16542e+07	8.01788e+07	8.02308e+07	8.70741e+07
299	32.1228	2	839.012	1676.01	0.156439	93.3488	121.96	GFSLDEATNLNGGLLR		ITIH1_HUMAN	ITIH1_HUMAN			Inter-alpha-trypsin inhibitor heavy chain H1 OS=Homo sapiens OX=9606 GN=ITIH1 PE=1 SV=3	3.49397e+07	3.79854e+07	3.57664e+07	5.47017e+07	5.29247e+07	5.88324e+07	5.06852e+07	5.51048e+07	5.29341e+07	5.48461e+07	5.34384e+07	5.39306e+07	3.6618e+07	2.58146e+07	2.64659e+07	3.82846e+07	3.60195e+07	3.6111e+07	5.58888e+07	5.56624e+07	5.4244e+07	5.15694e+07	5.44711e+07	5.23783e+07	7.02493e+07	7.13997e+07	7.17324e+07
304	23.3855	2	545.299	1088.58	-0.00347581	-3.19296	90.9	LDAQASFLPK		ITIH1_HUMAN	ITIH1_HUMAN			Inter-alpha-trypsin inhibitor heavy chain H1 OS=Homo sapiens OX=9606 GN=ITIH1 PE=1 SV=3	4.09773e+07	3.97958e+07	4.16767e+07	4.52562e+07	4.19637e+07	4.03772e+07	3.05457e+07	3.62035e+07	3.56977e+07	3.84308e+07	3.97754e+07	3.90627e+07	3.33496e+07	3.24092e+07	3.15515e+07	3.40533e+07	3.51675e+07	2.8687e+07	4.02791e+07	3.91744e+07	4.20011e+07	3.76566e+07	3.56217e+07	3.48961e+07	4.54393e+07	4.22102e+07	4.38411e+07
382	26.5342	2	695.874	1389.73	0.00908034	6.53391	122.56	QAVDTAVDGVFIR		ITIH1_HUMAN	ITIH1_HUMAN			Inter-alpha-trypsin inhibitor heavy chain H1 OS=Homo sapiens OX=9606 GN=ITIH1 PE=1 SV=3	4.69727e+07	4.95003e+07	4.19604e+07	5.66385e+07	6.02859e+07	5.8176e+07	4.87761e+07	5.26502e+07	4.74474e+07	4.6749e+07	4.60639e+07	4.53757e+07	5.42724e+07	4.7202e+07	4.21733e+07	4.0404e+07	4.01355e+07	3.54459e+07	4.80516e+07	5.10149e+07	4.72642e+07	5.13188e+07	5.09338e+07	4.38347e+07	3.78963e+07	4.01412e+07	3.73072e+07
415	21.5827	3	669.36	2005.06	0.0578064	28.8311	58.92	FAHYVVTSQVVNTANEAR		ITIH1_HUMAN	ITIH1_HUMAN			Inter-alpha-trypsin inhibitor heavy chain H1 OS=Homo sapiens OX=9606 GN=ITIH1 PE=1 SV=3	3.16139e+07	3.23679e+07	3.62625e+07	4.14427e+07	3.54474e+07	3.311e+07	2.98179e+07	3.22076e+07	3.03192e+07	2.63382e+07	2.86016e+07	2.39209e+07	2.67689e+07	2.78021e+07	2.69436e+07	2.70853e+07	2.8357e+07	2.58046e+07	2.83684e+07	2.79969e+07	2.89289e+07	2.81014e+07	2.50816e+07	2.52933e+07	2.3279e+07	2.45309e+07	2.03747e+07
811	21.5827	2	1003.48	2004.94	-0.0623461	-31.0953	154.53	FAHYVVTSQVVNTANEAR		ITIH1_HUMAN	ITIH1_HUMAN			Inter-alpha-trypsin inhibitor heavy chain H1 OS=Homo sapiens OX=9606 GN=ITIH1 PE=1 SV=3	2.36666e+07	2.6389e+07	2.33502e+07	2.5371e+07	2.69394e+07	2.43324e+07	2.32997e+07	2.1005e+07	2.24141e+07	2.26785e+07	1.99983e+07	2.41769e+07	1.43366e+07	1.80248e+07	1.61827e+07	1.90855e+07	2.09088e+07	1.80444e+07	1.9037e+07	2.33245e+07	2.50638e+07	1.84507e+07	2.18726e+07	2.14916e+07	1.99882e+07	2.06111e+07	2.49427e+07
[truncated: 780 more rows]
