# Supplementary material for: Translational Proteomic Approach for Cholangiocarcinoma Biomarker Discovery, Validation, and Multiplex Assay Development: A Pilot Study
Source: Molecules. 2022 Sep 11;27(18):5904. doi: 10.3390/molecules27185904 (PMC9501115; doi:10.3390/molecules27185904)
Supplement: Supplementary file 1 [file molecules-27-05904-s001.zip › Table S2.xlsx]

## Sheet: Table S2
Table S2: Differential protein expression analysis of pooled plasma from CCA (pCCA) vs. normal individuals (pN) and disease controls (pDC).
Protein	ANOVA pVal	Comparison	adj_pVal	log2(fold-change)
1433Z	0.0151023	pDC/pN	0.0115261	-0.76351
1433Z	0.0151023	pCCA/pDC	0.178781	0.374514
1433Z	0.0151023	pCCA/pN	0.400575	-0.388996
A1BG	5.68367e-05	pCCA/pN	6.512e-05	0.294186
A1BG	5.68367e-05	pCCA/pDC	0.00129697	0.228798
A1BG	5.68367e-05	pDC/pN	0.470698	0.0653884
A2AP	5.84819e-05	pCCA/pDC	3.55528e-05	-0.211226
A2AP	5.84819e-05	pCCA/pN	0.0255279	-0.108314
A2AP	5.84819e-05	pDC/pN	0.0340384	0.102912
A2GL	7.00043e-06	pCCA/pN	2.99975e-05	0.714842
A2GL	7.00043e-06	pDC/pN	3.62732e-05	0.7264
A2GL	7.00043e-06	pCCA/pDC	0.996797	-0.0115573
AACS	0.00822469	pCCA/pN	0.00589769	0.62151
AACS	0.00822469	pDC/pN	0.204836	0.338631
AACS	0.00822469	pCCA/pDC	0.234439	0.28288
AACT	0.000312321	pDC/pN	0.000455065	0.705693
AACT	0.000312321	pCCA/pN	0.00275518	0.538689
AACT	0.000312321	pCCA/pDC	0.753562	-0.167003
ACTB	7.13834e-07	pCCA/pDC	3.3462e-06	0.42151
ACTB	7.13834e-07	pCCA/pN	4.95737e-06	0.400977
ACTB	7.13834e-07	pDC/pN	0.985477	-0.0205328
ACTBL	7.13834e-07	pCCA/pDC	3.3462e-06	0.42151
ACTBL	7.13834e-07	pCCA/pN	4.95737e-06	0.400977
ACTBL	7.13834e-07	pDC/pN	0.985477	-0.0205328
ADA30	0.44329	pCCA/pDC	0.439526	0.323201
ADA30	0.44329	pDC/pN	0.620542	-0.197458
ADA30	0.44329	pCCA/pN	0.950508	0.125743
ADIPO	0.0233322	pCCA/pDC	0.0258426	0.499239
ADIPO	0.0233322	pCCA/pN	0.0817331	0.397918
ADIPO	0.0233322	pDC/pN	0.850638	-0.101321
AFAM	3.25992e-05	pCCA/pDC	0.000122484	-0.397312
AFAM	3.25992e-05	pCCA/pN	0.000144212	-0.39716
AFAM	3.25992e-05	pDC/pN	0.997684	0.000151926
AIFM2	0.00226102	pCCA/pN	0.00477079	0.260399
AIFM2	0.00226102	pDC/pN	0.00686269	0.259618
AIFM2	0.00226102	pCCA/pDC	0.987552	0.000780908
ALDOA	0.0976993	pCCA/pN	0.0808849	0.288777
ALDOA	0.0976993	pCCA/pDC	0.447342	0.169972
ALDOA	0.0976993	pDC/pN	0.564196	0.118804
ALDOB	0.00127613	pDC/pN	0.00235358	0.710887
ALDOB	0.00127613	pCCA/pDC	0.00533785	-0.642687
ALDOB	0.00127613	pCCA/pN	0.94024	0.0681992
ALS	0.00190689	pDC/pN	0.00359328	-0.218153
ALS	0.00190689	pCCA/pN	0.00693425	-0.196192
ALS	0.00190689	pCCA/pDC	0.960264	0.0219609
AMBP	0.134807	pCCA/pN	0.168629	0.141816
AMBP	0.134807	pCCA/pDC	0.211966	0.123287
AMBP	0.134807	pDC/pN	0.990218	0.0185291
AMER1	0.000204994	pCCA/pDC	0.000222288	0.735286
AMER1	0.000204994	pCCA/pN	0.00363229	0.610572
AMER1	0.000204994	pDC/pN	0.512659	-0.124715
ANGT	0.155201	pCCA/pDC	0.133339	-0.101756
ANGT	0.155201	pCCA/pN	0.505646	-0.0650851
ANGT	0.155201	pDC/pN	0.662395	0.0366711
ANR53	0.896406	pCCA/pDC	0.901428	-0.101632
ANR53	0.896406	pDC/pN	0.927942	0.0188407
ANR53	0.896406	pCCA/pN	0.997605	-0.0827911
ANT3	0.101172	pCCA/pN	0.0844682	-0.0828583
ANT3	0.101172	pCCA/pDC	0.429678	-0.0467944
ANT3	0.101172	pDC/pN	0.596919	-0.0360639
ANXA1	0.203216	pCCA/pDC	0.178624	0.228831
ANXA1	0.203216	pCCA/pN	0.54637	0.120654
ANXA1	0.203216	pDC/pN	0.72036	-0.108178
ANXA6	0.00723452	pDC/pN	0.00537772	0.413823
ANXA6	0.00723452	pCCA/pDC	0.124239	-0.235617
ANXA6	0.00723452	pCCA/pN	0.340177	0.178205
AP4S1	0.190713	pCCA/pDC	0.193215	-0.143356
AP4S1	0.190713	pDC/pN	0.356647	0.115065
AP4S1	0.190713	pCCA/pN	0.918688	-0.0282911
APOA2	0.135883	pDC/pN	0.156047	0.955733
APOA2	0.135883	pCCA/pDC	0.2376	-0.845128
APOA2	0.135883	pCCA/pN	0.967007	0.110606
APOA4	0.527424	pCCA/pDC	0.584895	-0.161919
APOA4	0.527424	pCCA/pN	0.591938	-0.140617
APOA4	0.527424	pDC/pN	0.999927	0.021302
APOB	0.0847366	pDC/pN	0.0779756	-0.10183
APOB	0.0847366	pCCA/pN	0.266412	-0.0669088
APOB	0.0847366	pCCA/pDC	0.774691	0.0349213
APOC1	0.149205	pCCA/pDC	0.126723	-0.382512
APOC1	0.149205	pCCA/pN	0.544454	-0.197034
APOC1	0.149205	pDC/pN	0.605563	0.185477
APOC2	0.000729787	pCCA/pN	0.00174452	-0.333805
APOC2	0.000729787	pDC/pN	0.00259429	-0.318354
APOC2	0.000729787	pCCA/pDC	0.985943	-0.0154512
APOC3	0.00166429	pCCA/pN	0.00177268	-1.44002
APOC3	0.00166429	pDC/pN	0.0157166	-0.857123
APOC3	0.00166429	pCCA/pDC	0.641967	-0.582899
APOE	0.019823	pCCA/pN	0.0150635	0.961878
APOE	0.019823	pCCA/pDC	0.228006	0.523355
APOE	0.019823	pDC/pN	0.385092	0.438522
APOH	9.42692e-05	pCCA/pDC	6.13977e-05	-0.40497
APOH	9.42692e-05	pCCA/pN	0.0142786	-0.223771
APOH	9.42692e-05	pDC/pN	0.0910818	0.181198
ARFP1	0.222261	pDC/pN	0.284577	0.20355
ARFP1	0.222261	pCCA/pDC	0.287816	-0.187911
ARFP1	0.222261	pCCA/pN	0.99997	0.015639
ARMC2	0.587107	pCCA/pDC	0.582214	0.0968751
ARMC2	0.587107	pDC/pN	0.735675	-0.067615
ARMC2	0.587107	pCCA/pN	0.965801	0.0292601
ARRC	0.0643947	pCCA/pDC	0.051946	-0.296188
ARRC	0.0643947	pDC/pN	0.381304	0.160226
ARRC	0.0643947	pCCA/pN	0.507134	-0.135962
ATAD5	0.0242535	pDC/pN	0.0215655	0.234153
ATAD5	0.0242535	pCCA/pDC	0.134105	-0.157053
ATAD5	0.0242535	pCCA/pN	0.656177	0.0771006
ATRN	0.00124797	pCCA/pN	0.00161946	-0.183912
ATRN	0.00124797	pDC/pN	0.00887144	-0.150844
ATRN	0.00124797	pCCA/pDC	0.767131	-0.0330676
ATS5	0.000105051	pDC/pN	0.000268785	-0.50108
ATS5	0.000105051	pCCA/pN	0.000554139	-0.486992
ATS5	0.000105051	pCCA/pDC	0.955665	0.0140881
B2MG	0.0591247	pCCA/pDC	0.0681275	0.327254
B2MG	0.0591247	pCCA/pN	0.138991	0.270894
B2MG	0.0591247	pDC/pN	0.92814	-0.05636
BGH3	0.466549	pCCA/pDC	0.438259	0.194324
BGH3	0.466549	pCCA/pN	0.7385	0.10241
BGH3	0.466549	pDC/pN	0.872038	-0.0919136
BICD2	0.142559	pCCA/pN	0.14779	0.59737
BICD2	0.142559	pDC/pN	0.286336	0.590189
BICD2	0.142559	pCCA/pDC	0.917537	0.00718064
BTD	0.0291741	pCCA/pN	0.0321021	-0.225559
BTD	0.0291741	pCCA/pDC	0.0953755	-0.18313
BTD	0.0291741	pDC/pN	0.860343	-0.0424294
C1QA	0.134424	pDC/pN	0.134867	-0.410439
C1QA	0.134424	pCCA/pN	0.292885	-0.345079
C1QA	0.134424	pCCA/pDC	0.890006	0.0653597
C1QB	0.00896288	pDC/pN	0.0133312	-0.204672
C1QB	0.00896288	pCCA/pN	0.0278044	-0.185169
C1QB	0.00896288	pCCA/pDC	0.9442	0.0195037
C1QC	0.0344003	pDC/pN	0.0309396	-0.107636
C1QC	0.0344003	pCCA/pDC	0.16169	0.0742498
C1QC	0.0344003	pCCA/pN	0.691821	-0.0333866
C1R	0.117164	pCCA/pDC	0.097721	-0.127839
C1R	0.117164	pCCA/pN	0.513691	-0.0691417
C1R	0.117164	pDC/pN	0.553188	0.0586974
C1RL	0.331536	pCCA/pDC	0.300104	-0.127988
C1RL	0.331536	pDC/pN	0.691419	0.053568
C1RL	0.331536	pCCA/pN	0.769321	-0.0744204
C1S	0.652231	pCCA/pDC	0.692813	-0.0327058
C1S	0.652231	pDC/pN	0.711427	0.0261736
C1S	0.652231	pCCA/pN	0.999479	-0.00653223
C4BPA	0.0277271	pDC/pN	0.0462927	-0.242958
C4BPA	0.0277271	pCCA/pDC	0.0526977	0.254363
C4BPA	0.0277271	pCCA/pN	0.997922	0.0114047
CAH1	0.435315	pCCA/pN	0.494652	0.129679
CAH1	0.435315	pCCA/pDC	0.50874	0.123357
CAH1	0.435315	pDC/pN	0.999686	0.00632154
CAN8	0.00299794	pCCA/pN	0.00220259	0.592523
CAN8	0.00299794	pDC/pN	0.0722862	0.390739
CAN8	0.00299794	pCCA/pDC	0.299714	0.201785
CBG	0.31412	pDC/pN	0.316926	0.108528
CBG	0.31412	pCCA/pDC	0.48758	-0.104076
CBG	0.31412	pCCA/pN	0.944628	0.004452
CBPB2	0.68534	pCCA/pN	0.704663	0.0483768
CBPB2	0.68534	pCCA/pDC	0.763019	0.0383685
CBPB2	0.68534	pDC/pN	0.994672	0.0100083
CBPN	0.537982	pDC/pN	0.527529	-0.0811075
CBPN	0.537982	pCCA/pN	0.713717	-0.0586801
CBPN	0.537982	pCCA/pDC	0.950202	0.0224274
CC141	0.0767408	pCCA/pN	0.0655105	-0.276708
CC141	0.0767408	pDC/pN	0.315299	-0.148674
CC141	0.0767408	pCCA/pDC	0.65692	-0.128033
CC186	0.497266	pCCA/pDC	0.540558	0.0838113
CC186	0.497266	pDC/pN	0.582216	-0.0791516
CC186	0.497266	pCCA/pN	0.997422	0.00465973
CD14	0.00257057	pCCA/pN	0.0017546	0.307284
CD14	0.00257057	pDC/pN	0.131391	0.151466
CD14	0.00257057	pCCA/pDC	0.154789	0.155817
CD5L	0.0125059	pDC/pN	0.010847	0.337689
CD5L	0.0125059	pCCA/pDC	0.094948	-0.230096
CD5L	0.0125059	pCCA/pN	0.585012	0.107594
CERU	0.0047152	pCCA/pDC	0.00361182	0.402618
CERU	0.0047152	pCCA/pN	0.0795217	0.267806
CERU	0.0047152	pDC/pN	0.373902	-0.134812
CFAB	0.00183077	pCCA/pN	0.00199815	0.265311
CFAB	0.00183077	pCCA/pDC	0.0159189	0.202017
CFAB	0.00183077	pDC/pN	0.668206	0.0632942
CFAH	0.000664763	pCCA/pN	0.000438424	0.129105
CFAH	0.000664763	pDC/pN	0.0563379	0.0713624
CFAH	0.000664763	pCCA/pDC	0.123536	0.0577423
CFAI	0.216112	pCCA/pDC	0.21129	-0.11102
CFAI	0.216112	pDC/pN	0.411962	0.0888561
CFAI	0.216112	pCCA/pN	0.896701	-0.0221637
CHD9	0.0259355	pDC/pN	0.0204634	-0.237198
CHD9	0.0259355	pCCA/pDC	0.216659	0.137133
CHD9	0.0259355	pCCA/pN	0.47623	-0.100065
CHK1	0.0359461	pCCA/pN	0.0319514	0.385651
CHK1	0.0359461	pDC/pN	0.171592	0.308069
CHK1	0.0359461	pCCA/pDC	0.680188	0.0775822
CHLE	6.62687e-08	pCCA/pN	7.35691e-08	-0.67112
CHLE	6.62687e-08	pCCA/pDC	8.23636e-06	-0.5049
CHLE	6.62687e-08	pDC/pN	0.126631	-0.166221
CHM2A	0.223835	pDC/pN	0.238405	0.128571
CHM2A	0.223835	pCCA/pDC	0.362564	-0.118775
CHM2A	0.223835	pCCA/pN	0.958337	0.0097958
CISD2	0.178793	pDC/pN	0.160059	-0.280946
CISD2	0.178793	pCCA/pDC	0.460841	0.153081
CISD2	0.178793	pCCA/pN	0.768852	-0.127865
CJ090	0.212266	pCCA/pN	0.207082	0.151161
CJ090	0.212266	pCCA/pDC	0.409274	0.104685
CJ090	0.212266	pDC/pN	0.893598	0.046476
CLD17	0.17661	pCCA/pDC	0.153859	0.215208
CLD17	0.17661	pCCA/pN	0.514718	0.142617
CLD17	0.17661	pDC/pN	0.70114	-0.0725912
CLUS	0.143888	pCCA/pDC	0.122539	-0.146505
CLUS	0.143888	pCCA/pN	0.505368	-0.0800175
CLUS	0.143888	pDC/pN	0.634683	0.066488
CNO10	0.745765	pCCA/pDC	0.727021	0.0564749
CNO10	0.745765	pCCA/pN	0.892071	0.0707573
CNO10	0.745765	pDC/pN	0.948627	0.0142824
CNTRL	0.314221	pCCA/pDC	0.327368	-0.147257
CNTRL	0.314221	pCCA/pN	0.46266	-0.117517
CNTRL	0.314221	pDC/pN	0.964398	0.0297399
CO2	0.444873	pDC/pN	0.50757	-0.0394803
CO2	0.444873	pCCA/pN	0.513917	-0.0382382
CO2	0.444873	pCCA/pDC	0.999937	0.0012421
CO3	0.766057	pCCA/pDC	0.790777	0.054505
CO3	0.766057	pCCA/pN	0.814247	0.0563646
CO3	0.766057	pDC/pN	0.998998	0.0018596
CO4A	0.31175	pCCA/pN	0.28287	0.173056
CO4A	0.31175	pDC/pN	0.642658	0.1172
CO4A	0.31175	pCCA/pDC	0.792335	0.0558563
CO4B	0.336163	pCCA/pN	0.314572	0.170241
CO4B	0.336163	pDC/pN	0.6003	0.130286
CO4B	0.336163	pCCA/pDC	0.865346	0.0399546
CO5	0.277972	pDC/pN	0.272105	-0.0647464
CO5	0.277972	pCCA/pDC	0.479102	0.0484797
CO5	0.277972	pCCA/pN	0.912612	-0.0162667
CO6	0.213795	pCCA/pN	0.190054	0.0801929
CO6	0.213795	pDC/pN	0.535505	0.0531447
CO6	0.213795	pCCA/pDC	0.752325	0.0270482
CO7	0.408964	pCCA/pN	0.397354	0.0916895
CO7	0.408964	pCCA/pDC	0.615803	0.0707812
CO7	0.408964	pDC/pN	0.926307	0.0209083
CO8A	0.0636024	pCCA/pN	0.0649264	0.168573
CO8A	0.0636024	pDC/pN	0.178417	0.13419
CO8A	0.0636024	pCCA/pDC	0.856437	0.0343828
CO8B	0.19744	pCCA/pDC	0.204231	-0.0869743
CO8B	0.19744	pDC/pN	0.351461	0.0655769
CO8B	0.19744	pCCA/pN	0.934945	-0.0213974
CO8G	0.102723	pCCA/pN	0.0865221	-0.0736441
CO8G	0.102723	pDC/pN	0.410759	-0.0420728
CO8G	0.102723	pCCA/pDC	0.625668	-0.0315713
CO9	2.00545e-09	pCCA/pN	9.1806e-09	0.505257
CO9	2.00545e-09	pDC/pN	3.14333e-08	0.47617
CO9	2.00545e-09	pCCA/pDC	0.829593	0.029087
CP062	0.00478021	pCCA/pDC	0.00460245	0.258076
CP062	0.00478021	pCCA/pN	0.0392866	0.193834
CP062	0.00478021	pDC/pN	0.628433	-0.0642416
CPN2	0.00162576	pCCA/pDC	0.00110788	-0.121528
CPN2	0.00162576	pCCA/pN	0.0814097	-0.0658572
CPN2	0.00162576	pDC/pN	0.173618	0.0556706
CROCC	0.387785	pCCA/pDC	0.417671	-0.242821
CROCC	0.387785	pDC/pN	0.502947	0.243738
CROCC	0.387785	pCCA/pN	0.987742	0.000917517
CRP	0.000847473	pDC/pN	0.00126459	1.79198
CRP	0.000847473	pCCA/pN	0.00538599	1.41373
CRP	0.000847473	pCCA/pDC	0.827549	-0.378245
CXCL7	1.63096e-09	pCCA/pDC	2.0815e-09	0.693788
CXCL7	1.63096e-09	pCCA/pN	2.62646e-07	0.528314
CXCL7	1.63096e-09	pDC/pN	0.077976	-0.165474
DEF3	0.0182026	pCCA/pN	0.0209564	0.62549
DEF3	0.0182026	pCCA/pDC	0.0651935	0.597857
DEF3	0.0182026	pDC/pN	0.859985	0.0276334
DPP9	0.739017	pDC/pN	0.740026	-0.116016
DPP9	0.739017	pCCA/pDC	0.830858	0.0823983
DPP9	0.739017	pCCA/pN	0.985664	-0.033618
ECM1	0.0721174	pCCA/pDC	0.0661984	0.207963
ECM1	0.0721174	pDC/pN	0.242676	-0.137344
ECM1	0.0721174	pCCA/pN	0.761999	0.070619
ELMD2	0.142559	pCCA/pN	0.14779	0.59737
ELMD2	0.142559	pDC/pN	0.286336	0.590189
ELMD2	0.142559	pCCA/pDC	0.917537	0.00718064
EPHB2	0.00470931	pDC/pN	0.00357296	-0.275986
EPHB2	0.00470931	pCCA/pN	0.0830586	-0.165057
EPHB2	0.00470931	pCCA/pDC	0.360499	0.110929
F13A	0.00778233	pDC/pN	0.00556279	-0.583818
F13A	0.00778233	pCCA/pN	0.208718	-0.261193
F13A	0.00778233	pCCA/pDC	0.221243	0.322625
F13B	0.00386791	pCCA/pN	0.00288052	-0.232909
F13B	0.00386791	pDC/pN	0.0798868	-0.141659
F13B	0.00386791	pCCA/pDC	0.327031	-0.0912499
F167A	0.0365629	pDC/pN	0.0394871	0.245459
F167A	0.0365629	pCCA/pDC	0.113756	-0.206301
F167A	0.0365629	pCCA/pN	0.861998	0.0391578
FA10	0.824819	pCCA/pN	0.810483	-0.0489733
FA10	0.824819	pCCA/pDC	0.930796	-0.0349259
FA10	0.824819	pDC/pN	0.963731	-0.0140475
FA11	0.788281	pCCA/pN	0.769873	-0.0483725
FA11	0.788281	pDC/pN	0.929353	-0.0276619
FA11	0.788281	pCCA/pDC	0.942656	-0.0207106
FA12	0.0119377	pDC/pN	0.00888728	-0.194481
FA12	0.0119377	pCCA/pN	0.178741	-0.108464
FA12	0.0119377	pCCA/pDC	0.34403	0.0860169
FA5	0.1072	pCCA/pN	0.139365	0.181468
FA5	0.1072	pCCA/pDC	0.174194	0.169537
FA5	0.1072	pDC/pN	0.991445	0.0119302
FA76B	1.55964e-05	pCCA/pN	1.31509e-05	-0.398146
FA76B	1.55964e-05	pDC/pN	0.00119677	-0.27765
FA76B	1.55964e-05	pCCA/pDC	0.190704	-0.120496
FA9	0.00461698	pDC/pN	0.00951563	0.200777
FA9	0.00461698	pCCA/pDC	0.0118107	-0.196739
FA9	0.00461698	pCCA/pN	0.995359	0.00403815
FAN1	4.06935e-05	pCCA/pN	2.65861e-05	0.588965
FAN1	4.06935e-05	pDC/pN	0.0076548	0.373057
FAN1	4.06935e-05	pCCA/pDC	0.0792354	0.215908
FBLN1	1.64533e-05	pDC/pN	1.81528e-05	0.248982
FBLN1	1.64533e-05	pCCA/pDC	0.000577203	-0.189223
FBLN1	1.64533e-05	pCCA/pN	0.367144	0.0597591
FBLN3	0.186031	pDC/pN	0.210684	0.189585
FBLN3	0.186031	pCCA/pN	0.295748	0.157532
FBLN3	0.186031	pCCA/pDC	0.975268	-0.032053
FCG3A	0.382983	pCCA/pDC	0.433305	0.142209
FCG3A	0.382983	pCCA/pN	0.470135	0.13501
FCG3A	0.382983	pDC/pN	0.997671	-0.00719907
FCN3	0.0510381	pCCA/pDC	0.0440948	-0.303647
FCN3	0.0510381	pDC/pN	0.232644	0.181714
FCN3	0.0510381	pCCA/pN	0.660954	-0.121932
FETUA	0.00714784	pCCA/pDC	0.00512869	-0.24385
FETUA	0.00714784	pCCA/pN	0.167163	-0.1416
FETUA	0.00714784	pDC/pN	0.258146	0.10225
FETUB	0.217974	pDC/pN	0.253745	-0.244408
FETUB	0.217974	pCCA/pN	0.31593	-0.268958
FETUB	0.217974	pCCA/pDC	0.988761	-0.0245509
FHR1	0.0129065	pCCA/pN	0.0128795	0.169271
FHR1	0.0129065	pDC/pN	0.0684692	0.128834
FHR1	0.0129065	pCCA/pDC	0.730152	0.0404372
FHR2	0.000547872	pCCA/pN	0.00110487	0.262009
FHR2	0.000547872	pDC/pN	0.00257323	0.241952
FHR2	0.000547872	pCCA/pDC	0.938375	0.0200572
FIBA	2.69782e-06	pCCA/pN	8.80556e-06	0.551078
FIBA	2.69782e-06	pDC/pN	2.2694e-05	0.515636
FIBA	2.69782e-06	pCCA/pDC	0.922029	0.035442
FIBB	8.74488e-06	pCCA/pN	3.34985e-05	0.649742
FIBB	8.74488e-06	pDC/pN	4.90099e-05	0.628721
FIBB	8.74488e-06	pCCA/pDC	0.987273	0.0210212
FIBG	1.30666e-07	pDC/pN	3.06459e-07	0.558614
FIBG	1.30666e-07	pCCA/pN	2.99425e-06	0.489567
FIBG	1.30666e-07	pCCA/pDC	0.599788	-0.0690471
FINC	1.13376e-05	pDC/pN	2.70623e-05	-0.676839
FINC	1.13376e-05	pCCA/pN	0.000107854	-0.609479
FINC	1.13376e-05	pCCA/pDC	0.846118	0.06736
GELS	0.000399451	pCCA/pN	0.000280171	-0.314
GELS	0.000399451	pCCA/pDC	0.0238202	-0.192981
GELS	0.000399451	pDC/pN	0.183361	-0.121019
GPX3	0.00363588	pCCA/pDC	0.00824219	-0.261417
GPX3	0.00363588	pDC/pN	0.00898111	0.256251
GPX3	0.00363588	pCCA/pN	0.999279	-0.00516535
GRHL1	0.0341309	pDC/pN	0.0271835	0.941956
GRHL1	0.0341309	pCCA/pN	0.250123	0.506764
GRHL1	0.0341309	pCCA/pDC	0.49845	-0.435192
GRM1C	0.019922	pCCA/pN	0.0350144	-0.342042
GRM1C	0.019922	pDC/pN	0.0396153	-0.313351
GRM1C	0.019922	pCCA/pDC	0.998212	-0.0286916
GTDC1	0.314221	pCCA/pDC	0.327368	-0.147257
GTDC1	0.314221	pCCA/pN	0.46266	-0.117517
GTDC1	0.314221	pDC/pN	0.964398	0.0297399
GTR12	0.0529644	pCCA/pDC	0.0419138	-0.377483
GTR12	0.0529644	pCCA/pN	0.405657	-0.205568
GTR12	0.0529644	pDC/pN	0.422909	0.171915
HABP2	0.00072411	pCCA/pN	0.000520108	-0.262607
HABP2	0.00072411	pDC/pN	0.0312879	-0.164543
HABP2	0.00072411	pCCA/pDC	0.225434	-0.0980649
HBB	0.246509	pCCA/pDC	0.264151	0.245795
HBB	0.246509	pDC/pN	0.381552	-0.210507
HBB	0.246509	pCCA/pN	0.966028	0.0352876
HEMO	0.0202339	pCCA/pDC	0.0182228	-0.247932
HEMO	0.0202339	pCCA/pN	0.115692	-0.166964
HEMO	0.0202339	pDC/pN	0.659322	0.0809682
HEP2	0.00336873	pDC/pN	0.00254708	-0.155214
HEP2	0.00336873	pCCA/pDC	0.0676294	0.097771
HEP2	0.00336873	pCCA/pN	0.342807	-0.0574426
HGFA	0.146263	pCCA/pDC	0.127452	-0.130958
HGFA	0.146263	pCCA/pN	0.447602	-0.0820611
HGFA	0.146263	pDC/pN	0.708613	0.0488973
HGFL	0.00880678	pDC/pN	0.0146412	0.298078
HGFL	0.00880678	pCCA/pN	0.0238531	0.257774
HGFL	0.00880678	pCCA/pDC	0.975083	-0.040304
HRG	0.000140649	pCCA/pN	0.000319852	-0.465524
HRG	0.000140649	pCCA/pDC	0.000801006	-0.412652
HRG	0.000140649	pDC/pN	0.929521	-0.0528722
I13R2	0.293465	pCCA/pDC	0.268612	-0.18811
I13R2	0.293465	pCCA/pN	0.591473	-0.110784
I13R2	0.293465	pDC/pN	0.819524	0.0773265
IBP6	0.857766	pDC/pN	0.852397	-0.0505759
IBP6	0.857766	pCCA/pDC	0.922554	0.0795438
IBP6	0.857766	pCCA/pN	0.986493	0.0289679
IC1	7.71772e-05	pCCA/pN	4.72327e-05	0.642221
IC1	7.71772e-05	pDC/pN	0.0291501	0.316511
IC1	7.71772e-05	pCCA/pDC	0.0382846	0.32571
ICE1	0.00122859	pCCA/pN	0.00100271	-1.14347
ICE1	0.00122859	pDC/pN	0.026019	-0.592644
ICE1	0.00122859	pCCA/pDC	0.379033	-0.550825
IFT46	0.0579753	pCCA/pDC	0.0481281	0.160967
IFT46	0.0579753	pDC/pN	0.293818	-0.0916875
IFT46	0.0579753	pCCA/pN	0.594767	0.0692798
IKKB	0.00677646	pDC/pN	0.00497187	0.405722
IKKB	0.00677646	pCCA/pDC	0.129275	-0.233091
IKKB	0.00677646	pCCA/pN	0.314559	0.17263
IL6RB	0.96374	pCCA/pN	0.961042	0.0704733
IL6RB	0.96374	pCCA/pDC	0.984049	0.0325853
IL6RB	0.96374	pDC/pN	0.994734	0.037888
IPSP	0.00810758	pDC/pN	0.00794131	0.14267
IPSP	0.00810758	pCCA/pDC	0.0530137	-0.106745
IPSP	0.00810758	pCCA/pN	0.681091	0.0359242
ITA3	0.156689	pDC/pN	0.136707	-0.628674
ITA3	0.156689	pCCA/pDC	0.467248	0.44516
ITA3	0.156689	pCCA/pN	0.710723	-0.183514
ITIH1	5.95055e-06	pCCA/pN	3.60304e-06	-0.275317
ITIH1	5.95055e-06	pCCA/pDC	0.00364112	-0.154509
ITIH1	5.95055e-06	pDC/pN	0.026958	-0.120808
ITIH2	0.000449405	pCCA/pN	0.000288954	-0.256959
ITIH2	0.000449405	pDC/pN	0.061992	-0.135235
ITIH2	0.000449405	pCCA/pDC	0.0821445	-0.121724
ITIH3	5.46309e-09	pCCA/pN	3.23817e-08	0.489767
ITIH3	5.46309e-09	pCCA/pDC	5.63502e-08	0.472319
ITIH3	5.46309e-09	pDC/pN	0.964512	0.0174472
ITIH4	1.17652e-05	pCCA/pN	9.28173e-06	0.325189
ITIH4	1.17652e-05	pCCA/pDC	0.00124763	0.224449
ITIH4	1.17652e-05	pDC/pN	0.144167	0.10074
K1C10	0.000389735	pDC/pN	0.000861006	-0.628552
K1C10	0.000389735	pCCA/pN	0.00178426	-0.593443
K1C10	0.000389735	pCCA/pDC	0.95424	0.0351097
K22E	0.000287171	pDC/pN	0.000315018	-0.907223
K22E	0.000287171	pCCA/pN	0.00447217	-0.723953
K22E	0.000287171	pCCA/pDC	0.544426	0.18327
K2C1	1.53149e-10	pCCA/pN	9.90391e-10	-0.571553
K2C1	1.53149e-10	pDC/pN	2.03744e-09	-0.553058
K2C1	1.53149e-10	pCCA/pDC	0.927562	-0.0184954
K2C1B	0.0165369	pDC/pN	0.0141754	-0.242577
K2C1B	0.0165369	pCCA/pN	0.117282	-0.165043
K2C1B	0.0165369	pCCA/pDC	0.587702	0.0775348
K2C72	0.355779	pCCA/pN	0.371345	0.0899042
K2C72	0.355779	pDC/pN	0.498126	0.0812549
K2C72	0.355779	pCCA/pDC	0.971578	0.00864931
KAIN	0.0107534	pCCA/pN	0.00819092	-0.195959
KAIN	0.0107534	pDC/pN	0.142135	-0.117854
KAIN	0.0107534	pCCA/pDC	0.392251	-0.0781046
KDM7A	0.02366	pCCA/pDC	0.0234409	0.28943
KDM7A	0.02366	pDC/pN	0.102004	-0.207943
KDM7A	0.02366	pCCA/pN	0.765539	0.0814865
KLKB1	0.518359	pCCA/pDC	0.486487	0.0637731
KLKB1	0.518359	pCCA/pN	0.830629	0.0331707
KLKB1	0.518359	pDC/pN	0.832213	-0.0306024
KNG1	0.0287306	pCCA/pDC	0.0406387	0.245059
KNG1	0.0287306	pCCA/pN	0.0653713	0.248889
KNG1	0.0287306	pDC/pN	0.972162	0.00383003
LBP	0.000932001	pDC/pN	0.000620076	0.433879
LBP	0.000932001	pCCA/pDC	0.0676756	-0.247399
LBP	0.000932001	pCCA/pN	0.135187	0.18648
LFTY1	0.823739	pDC/pN	0.84696	-0.0494671
LFTY1	0.823739	pCCA/pDC	0.856727	0.0481155
LFTY1	0.823739	pCCA/pN	0.99979	-0.00135165
LIS1	0.608059	pCCA/pDC	0.641693	0.154132
LIS1	0.608059	pDC/pN	0.685244	-0.12681
LIS1	0.608059	pCCA/pN	0.997224	0.0273217
LRIQ3	0.0150463	pCCA/pN	0.0210656	-0.525361
LRIQ3	0.0150463	pDC/pN	0.0428671	-0.458737
LRIQ3	0.0150463	pCCA/pDC	0.944461	-0.0666237
LRP1B	0.190713	pCCA/pDC	0.193215	-0.143356
LRP1B	0.190713	pDC/pN	0.356647	0.115065
LRP1B	0.190713	pCCA/pN	0.918688	-0.0282911
LUM	5.23701e-05	pCCA/pDC	3.40654e-05	-0.26451
LUM	5.23701e-05	pDC/pN	0.00946047	0.153144
LUM	5.23701e-05	pCCA/pN	0.08091	-0.111366
LYAM1	0.02301	pCCA/pDC	0.0216308	-0.29481
LYAM1	0.02301	pDC/pN	0.112668	0.23694
LYAM1	0.02301	pCCA/pN	0.713783	-0.05787
LYSC	0.0133398	pDC/pN	0.013135	0.549237
LYSC	0.0133398	pCCA/pDC	0.0719647	-0.425007
LYSC	0.0133398	pCCA/pN	0.720532	0.124231
MA1C1	0.126222	pCCA/pN	0.117701	-0.21969
MA1C1	0.126222	pCCA/pDC	0.329536	-0.156102
MA1C1	0.126222	pDC/pN	0.814106	-0.0635877
MA7D3	0.862159	pCCA/pN	0.85638	0.0783241
MA7D3	0.862159	pCCA/pDC	0.926393	0.0294293
MA7D3	0.862159	pDC/pN	0.986144	0.0488949
MAGF1	0.606617	pCCA/pDC	0.584362	0.128273
MAGF1	0.606617	pCCA/pN	0.80607	0.0454118
MAGF1	0.606617	pDC/pN	0.927186	-0.0828609
MAGI1	0.241425	pDC/pN	0.303442	0.36419
MAGI1	0.241425	pCCA/pDC	0.310017	-0.370486
MAGI1	0.241425	pCCA/pN	0.999886	-0.00629637
MCIN	0.055296	pCCA/pN	0.0741202	-0.129699
MCIN	0.055296	pCCA/pDC	0.10827	-0.115359
MCIN	0.055296	pDC/pN	0.979672	-0.0143402
MED23	0.000475487	pDC/pN	0.000732004	0.945203
MED23	0.000475487	pCCA/pN	0.00340284	0.720806
MED23	0.000475487	pCCA/pDC	0.811717	-0.224396
MORC4	2.24832e-05	pCCA/pN	4.03545e-05	0.436853
MORC4	2.24832e-05	pDC/pN	0.000280316	0.38509
MORC4	2.24832e-05	pCCA/pDC	0.723894	0.0517625
MTHSD	0.034351	pCCA/pDC	0.0454276	0.254489
MTHSD	0.034351	pDC/pN	0.0803274	-0.218817
MTHSD	0.034351	pCCA/pN	0.958845	0.0356724
MUC19	0.0141189	pCCA/pDC	0.0134925	0.331082
MUC19	0.0141189	pCCA/pN	0.0797699	0.244655
MUC19	0.0141189	pDC/pN	0.696578	-0.0864271
MYT1	0.178793	pDC/pN	0.160059	-0.280946
MYT1	0.178793	pCCA/pDC	0.460841	0.153081
MYT1	0.178793	pCCA/pN	0.768852	-0.127865
NALP8	2.6368e-05	pDC/pN	2.71973e-05	0.682158
NALP8	2.6368e-05	pCCA/pN	0.000961133	0.519094
NALP8	2.6368e-05	pCCA/pDC	0.347111	-0.163063
NCKPL	0.000195984	pCCA/pN	0.000158154	0.411002
NCKPL	0.000195984	pCCA/pDC	0.00802246	0.276888
NCKPL	0.000195984	pDC/pN	0.272994	0.134114
NEBU	0.828608	pDC/pN	0.816556	-0.0638479
NEBU	0.828608	pCCA/pDC	0.923035	0.0672102
NEBU	0.828608	pCCA/pN	0.97196	0.00336231
NEK5	0.142559	pCCA/pN	0.14779	0.59737
NEK5	0.142559	pDC/pN	0.286336	0.590189
NEK5	0.142559	pCCA/pDC	0.917537	0.00718064
NMDE1	2.28757e-07	pCCA/pN	2.02706e-07	-0.651974
NMDE1	2.28757e-07	pDC/pN	4.40029e-05	-0.456471
NMDE1	2.28757e-07	pCCA/pDC	0.0825618	-0.195503
NOSTN	0.0919967	pCCA/pN	0.0764827	-0.418105
NOSTN	0.0919967	pDC/pN	0.408767	-0.247273
NOSTN	0.0919967	pCCA/pDC	0.58979	-0.170832
OCEL1	0.240615	pCCA/pN	0.228131	-0.161032
OCEL1	0.240615	pCCA/pDC	0.470682	-0.117454
OCEL1	0.240615	pDC/pN	0.869996	-0.0435775
P3C2B	0.000105394	pCCA/pN	8.22892e-05	0.50366
P3C2B	0.000105394	pDC/pN	0.00595465	0.340066
P3C2B	0.000105394	pCCA/pDC	0.219864	0.163594
PBX1	0.833913	pCCA/pN	0.822278	-0.0864749
PBX1	0.833913	pCCA/pDC	0.9252	-0.0345778
PBX1	0.833913	pDC/pN	0.97317	-0.0518971
PCLI1	0.110155	pCCA/pN	0.128813	-0.176246
PCLI1	0.110155	pDC/pN	0.202652	-0.160628
PCLI1	0.110155	pCCA/pDC	0.96461	-0.015618
PCYOX	0.23292	pDC/pN	0.205804	-0.183391
PCYOX	0.23292	pCCA/pDC	0.593024	0.0797143
PCYOX	0.23292	pCCA/pN	0.724264	-0.103677
PEDF	0.00603949	pDC/pN	0.00440449	0.107532
PEDF	0.00603949	pCCA/pDC	0.123971	-0.0617705
PEDF	0.00603949	pCCA/pN	0.302004	0.0457612
PGK1	0.0175851	pDC/pN	0.029195	-0.17511
PGK1	0.0175851	pCCA/pDC	0.038641	0.1677
PGK1	0.0175851	pCCA/pN	0.990978	-0.00741009
PGRP2	2.53724e-05	pCCA/pN	4.8215e-05	-0.384554
PGRP2	2.53724e-05	pCCA/pDC	0.000280909	-0.334257
PGRP2	2.53724e-05	pDC/pN	0.765297	-0.050297
PHLD	0.365041	pCCA/pDC	0.369922	0.233569
PHLD	0.365041	pDC/pN	0.530374	-0.201778
PHLD	0.365041	pCCA/pN	0.956051	0.0317912
PI16	0.887777	pCCA/pN	0.884793	-0.0845407
PI16	0.887777	pCCA/pDC	0.936393	-0.0572933
PI16	0.887777	pDC/pN	0.991189	-0.0272474
PKP2	0.142559	pCCA/pN	0.14779	0.59737
PKP2	0.142559	pDC/pN	0.286336	0.590189
PKP2	0.142559	pCCA/pDC	0.917537	0.00718064
PLIN4	0.098557	pCCA/pDC	0.0839743	0.292717
PLIN4	0.098557	pCCA/pN	0.376055	0.233049
PLIN4	0.098557	pDC/pN	0.656718	-0.059668
PLMN	1.6783e-05	pCCA/pN	1.62771e-05	-0.526551
PLMN	1.6783e-05	pDC/pN	0.00081894	-0.386036
PLMN	1.6783e-05	pCCA/pDC	0.280738	-0.140515
PLSL	0.00486223	pCCA/pN	0.00723584	0.293671
PLSL	0.00486223	pCCA/pDC	0.0182619	0.247308
PLSL	0.00486223	pDC/pN	0.917696	0.0463629
PON1	0.000381903	pCCA/pDC	0.000387885	-0.300925
PON1	0.000381903	pCCA/pN	0.00648948	-0.231205
PON1	0.000381903	pDC/pN	0.501644	0.06972
PPBN	0.000489343	pCCA/pDC	0.000485749	-0.594328
PPBN	0.000489343	pCCA/pN	0.00811537	-0.442916
PPBN	0.000489343	pDC/pN	0.499153	0.151412
PRDX2	0.32447	pCCA/pDC	0.32704	-0.174553
PRDX2	0.32447	pCCA/pN	0.498195	-0.11457
PRDX2	0.32447	pDC/pN	0.945745	0.059983
PRG4	0.0700621	pCCA/pN	0.0665897	-0.194452
PRG4	0.0700621	pCCA/pDC	0.21935	-0.13459
PRG4	0.0700621	pDC/pN	0.798809	-0.0598612
PRLD1	0.0841939	pDC/pN	0.0725029	-0.376541
PRLD1	0.0841939	pCCA/pDC	0.324123	0.184962
PRLD1	0.0841939	pCCA/pN	0.675982	-0.191578
PROF1	0.0488052	pCCA/pDC	0.0572945	0.245277
PROF1	0.0488052	pCCA/pN	0.119487	0.222372
PROF1	0.0488052	pDC/pN	0.927162	-0.0229052
PROP	0.453834	pCCA/pN	0.517305	-0.115267
PROP	0.453834	pCCA/pDC	0.521243	-0.10669
PROP	0.453834	pDC/pN	0.999976	-0.00857746
PROS	0.246589	pDC/pN	0.278513	-0.250233
PROS	0.246589	pCCA/pN	0.355111	-0.195814
PROS	0.246589	pCCA/pDC	0.985164	0.0544197
PSA	0.0879843	pCCA/pN	0.0732556	-0.27908
PSA	0.0879843	pDC/pN	0.390562	-0.133308
PSA	0.0879843	pCCA/pDC	0.59757	-0.145771
PTOV1	0.340945	pCCA/pDC	0.383962	0.152946
PTOV1	0.340945	pCCA/pN	0.43847	0.154619
PTOV1	0.340945	pDC/pN	0.994428	0.00167358
PWP2	0.000251988	pCCA/pDC	0.000238696	-0.457153
PWP2	0.000251988	pCCA/pN	0.00582936	-0.32354
PWP2	0.000251988	pDC/pN	0.417367	0.133612
QSOX1	0.299021	pCCA/pDC	0.311382	-0.207986
QSOX1	0.299021	pDC/pN	0.449064	0.148927
QSOX1	0.299021	pCCA/pN	0.961577	-0.0590594
RASF3	0.190231	pDC/pN	0.175533	0.983665
RASF3	0.190231	pCCA/pDC	0.436427	-0.779629
RASF3	0.190231	pCCA/pN	0.821975	0.204037
RET4	0.319614	pCCA/pN	0.299811	-0.181619
RET4	0.319614	pDC/pN	0.577207	-0.133912
RET4	0.319614	pCCA/pDC	0.867932	-0.0477076
REV3L	0.222261	pDC/pN	0.284577	0.20355
REV3L	0.222261	pCCA/pDC	0.287816	-0.187911
REV3L	0.222261	pCCA/pN	0.99997	0.015639
ROCK2	6.31076e-08	pCCA/pN	3.36027e-07	0.625835
ROCK2	6.31076e-08	pDC/pN	5.42992e-07	0.610753
ROCK2	6.31076e-08	pCCA/pDC	0.976252	0.0150826
RPC2	0.0638011	pCCA/pDC	0.0567005	-0.552641
RPC2	0.0638011	pCCA/pN	0.245492	-0.365541
RPC2	0.0638011	pDC/pN	0.713318	0.1871
RPGR	0.457394	pCCA/pDC	0.459627	-0.147188
RPGR	0.457394	pCCA/pN	0.617293	-0.0940671
RPGR	0.457394	pDC/pN	0.962662	0.0531213
RUFY2	0.178793	pDC/pN	0.160059	-0.280946
RUFY2	0.178793	pCCA/pDC	0.460841	0.153081
RUFY2	0.178793	pCCA/pN	0.768852	-0.127865
S10A8	1.57412e-05	pCCA/pN	1.69555e-05	1.13195
S10A8	1.57412e-05	pDC/pN	0.000592775	0.82725
S10A8	1.57412e-05	pCCA/pDC	0.347964	0.304702
S10A9	8.71558e-06	pCCA/pN	1.89978e-05	1.08613
S10A9	8.71558e-06	pDC/pN	9.99271e-05	0.889007
S10A9	8.71558e-06	pCCA/pDC	0.78573	0.197125
S10AC	5.3643e-05	pCCA/pN	3.48211e-05	0.781182
S10AC	5.3643e-05	pDC/pN	0.00977764	0.486006
S10AC	5.3643e-05	pCCA/pDC	0.080084	0.295176
S27A2	0.178793	pDC/pN	0.160059	-0.280946
S27A2	0.178793	pCCA/pDC	0.460841	0.153081
S27A2	0.178793	pCCA/pN	0.768852	-0.127865
SAA1	0.00138021	pDC/pN	0.00116337	1.3381
SAA1	0.00138021	pCCA/pDC	0.0252575	-0.893893
SAA1	0.00138021	pCCA/pN	0.417774	0.444208
SAMP	0.028892	pCCA/pDC	0.0261933	0.158493
SAMP	0.028892	pDC/pN	0.142033	-0.110028
SAMP	0.028892	pCCA/pN	0.689967	0.0484651
SBP2L	0.995657	pCCA/pDC	0.995864	-0.0467209
SBP2L	0.995657	pCCA/pN	0.99705	-0.0667283
SBP2L	0.995657	pDC/pN	0.999899	-0.0200073
SCN4B	1.0098e-07	pCCA/pN	9.01354e-08	0.371282
SCN4B	1.0098e-07	pCCA/pDC	2.27061e-05	0.263434
SCN4B	1.0098e-07	pDC/pN	0.0678709	0.107848
SEPP1	0.0182979	pCCA/pDC	0.0248835	-0.305709
SEPP1	0.0182979	pCCA/pN	0.050859	-0.268582
SEPP1	0.0182979	pDC/pN	0.942248	0.0371271
SHBG	0.0219277	pCCA/pDC	0.0226303	-0.196732
SHBG	0.0219277	pCCA/pN	0.0894922	-0.152226
SHBG	0.0219277	pDC/pN	0.794827	0.0445065
SMCA2	0.00822121	pCCA/pN	0.00598501	0.377804
SMCA2	0.00822121	pDC/pN	0.160642	0.205927
SMCA2	0.00822121	pCCA/pDC	0.295013	0.171877
SNED1	0.227179	pCCA/pDC	0.256369	-0.256865
SNED1	0.227179	pCCA/pN	0.337422	-0.236112
SNED1	0.227179	pDC/pN	0.981936	0.0207531
TAOK3	0.000919808	pCCA/pDC	0.000617146	1.33978
TAOK3	0.000919808	pDC/pN	0.0602222	-0.799273
TAOK3	0.000919808	pCCA/pN	0.149417	0.540507
TCPH	0.182195	pCCA/pN	0.167256	0.202325
TCPH	0.182195	pCCA/pDC	0.430954	0.130796
TCPH	0.182195	pDC/pN	0.812441	0.0715288
TESK2	4.68091e-05	pCCA/pN	0.000114448	1.18912
TESK2	4.68091e-05	pDC/pN	0.000314965	1.01529
TESK2	4.68091e-05	pCCA/pDC	0.91522	0.17383
TETN	1.86659e-06	pCCA/pDC	3.87616e-06	-0.293743
TETN	1.86659e-06	pCCA/pN	3.18394e-05	-0.255354
TETN	1.86659e-06	pDC/pN	0.670874	0.0383897
THBG	0.126635	pCCA/pN	0.115839	-0.152712
THBG	0.126635	pDC/pN	0.346951	-0.115007
THBG	0.126635	pCCA/pDC	0.789699	-0.0377047
THRB	0.0714309	pCCA/pN	0.0577992	-0.20278
THRB	0.0714309	pDC/pN	0.412567	-0.0996111
THRB	0.0714309	pCCA/pDC	0.502633	-0.103169
TIGD1	0.019922	pCCA/pN	0.0350144	-0.342042
TIGD1	0.019922	pDC/pN	0.0396153	-0.313351
TIGD1	0.019922	pCCA/pDC	0.998212	-0.0286916
TIPIN	0.00266747	pCCA/pN	0.00241211	1.1741
TIPIN	0.00266747	pDC/pN	0.0315717	0.7765
TIPIN	0.00266747	pCCA/pDC	0.5287	0.397596
TITIN	0.515512	pDC/pN	0.500921	-0.137366
TITIN	0.515512	pCCA/pDC	0.70964	0.10388
TITIN	0.515512	pCCA/pN	0.937487	-0.0334859
TM131	0.282318	pDC/pN	0.282116	-0.30261
TM131	0.282318	pCCA/pN	0.464794	-0.298116
TM131	0.282318	pCCA/pDC	0.931295	0.00449447
TMPS6	0.489162	pCCA/pDC	0.460114	0.103549
TMPS6	0.489162	pDC/pN	0.760891	-0.0731372
TMPS6	0.489162	pCCA/pN	0.872253	0.0304115
TPIS	0.220215	pCCA/pDC	0.261582	-0.144263
TPIS	0.220215	pCCA/pN	0.310411	-0.12077
TPIS	0.220215	pDC/pN	0.993107	0.0234924
TRIPB	0.0359461	pCCA/pN	0.0319514	0.385651
TRIPB	0.0359461	pDC/pN	0.171592	0.308069
TRIPB	0.0359461	pCCA/pDC	0.680188	0.0775822
TRPM6	0.00013805	pDC/pN	0.000200939	2.7638
TRPM6	0.00013805	pCCA/pN	0.00153359	2.28761
TRPM6	0.00013805	pCCA/pDC	0.701316	-0.476189
TRPM7	0.293465	pCCA/pDC	0.268612	-0.18811
TRPM7	0.293465	pCCA/pN	0.591473	-0.110784
TRPM7	0.293465	pDC/pN	0.819524	0.0773265
TSP1	0.0446859	pDC/pN	0.0581725	-0.228058
TSP1	0.0446859	pCCA/pDC	0.0975939	0.207249
TSP1	0.0446859	pCCA/pN	0.964122	-0.0208094
UAP1	0.0919967	pCCA/pN	0.0764827	-0.418105
UAP1	0.0919967	pDC/pN	0.408767	-0.247273
UAP1	0.0919967	pCCA/pDC	0.58979	-0.170832
UBP16	0.0879843	pCCA/pN	0.0732556	-0.27908
UBP16	0.0879843	pDC/pN	0.390562	-0.133308
UBP16	0.0879843	pCCA/pDC	0.59757	-0.145771
UBP38	0.258435	pCCA/pDC	0.233128	0.298795
UBP38	0.258435	pDC/pN	0.574465	-0.183378
UBP38	0.258435	pCCA/pN	0.785815	0.115417
VASN	0.236438	pDC/pN	0.265344	0.253485
VASN	0.236438	pCCA/pDC	0.348617	-0.182098
VASN	0.236438	pCCA/pN	0.981747	0.0713876
VTDB	0.0201719	pCCA/pN	0.0165581	-0.239103
VTDB	0.0201719	pCCA/pDC	0.153905	-0.162942
VTDB	0.0201719	pDC/pN	0.538667	-0.076161
VTNC	0.0824732	pDC/pN	0.111376	0.226897
VTNC	0.0824732	pCCA/pDC	0.140029	-0.210033
VTNC	0.0824732	pCCA/pN	0.991711	0.0168648
WDR24	0.305683	pCCA/pDC	0.2784	-0.141891
WDR24	0.305683	pDC/pN	0.621466	0.0852362
WDR24	0.305683	pCCA/pN	0.805634	-0.0566544
YETS4	0.454536	pDC/pN	0.460219	0.114794
YETS4	0.454536	pCCA/pDC	0.607126	-0.0821568
YETS4	0.454536	pCCA/pN	0.967392	0.0326367
YQ018	0.551648	pDC/pN	0.522192	-0.231462
YQ018	0.551648	pCCA/pDC	0.813052	0.103227
YQ018	0.551648	pCCA/pN	0.878456	-0.128234
Z3H7A	0.00166458	pCCA/pN	0.00141103	0.413092
Z3H7A	0.00166458	pCCA/pDC	0.0280299	0.278907
Z3H7A	0.00166458	pDC/pN	0.434613	0.134185
ZA2G	1.05533e-06	pCCA/pN	3.68727e-06	0.295164
ZA2G	1.05533e-06	pDC/pN	9.65331e-06	0.279545
ZA2G	1.05533e-06	pCCA/pDC	0.917373	0.0156183
ZN223	4.05003e-06	pCCA/pN	1.28469e-05	-0.369541
ZN223	4.05003e-06	pCCA/pDC	3.27044e-05	-0.348304
ZN223	4.05003e-06	pDC/pN	0.924709	-0.0212369
ZN767	0.00301953	pDC/pN	0.00354754	-0.504435
ZN767	0.00301953	pCCA/pN	0.0192838	-0.419492
ZN767	0.00301953	pCCA/pDC	0.757769	0.0849434
ZN786	0.178793	pDC/pN	0.160059	-0.280946
ZN786	0.178793	pCCA/pDC	0.460841	0.153081
ZN786	0.178793	pCCA/pN	0.768852	-0.127865
