# Supplementary material for: Translational Proteomic Approach for Cholangiocarcinoma Biomarker Discovery, Validation, and Multiplex Assay Development: A Pilot Study
Source: Molecules. 2022 Sep 11;27(18):5904. doi: 10.3390/molecules27185904 (PMC9501115; doi:10.3390/molecules27185904)
Supplement: Supplementary file 1 [file molecules-27-05904-s001.zip › Table S3.xlsx]

## Sheet: Sheet1
Table S3: Characteristics of the validation cohort (total n = 63; 26 CCA, 20 normal individuals and 17 disease controls).
Group	Gender	Age	Diagnosis	Underlying disease	Cancer staging
CCA	Male	49	Cholangiocarcinoma, intrahepatic	DM	0 (carcinoma in situ)
	Male	67	Cholangiocarcinoma, distal	DM	Ib
	Male	53	Cholangiocarcinoma, intrahepatic	DM	II
	Male	56	Cholangiocarcinoma, intrahepatic		II
	Female	58	Cholangiocarcinoma, intrahepatic		II
	Male	51	Cholangiocarcinoma, distal	DM	IIa
	Female	55	Cholangiocarcinoma, intrahepatic	DM	III
	Female	46	Cholangiocarcinoma, intrahepatic	DM	IIIA
	Male	74	Cholangiocarcinoma, intrahepatic	DM	IIIA
	Female	56	Cholangiocarcinoma, intrahepatic	DM	IIIB
	Female	54	Cholangiocarcinoma, intrahepatic	DM	IIIB
	Male	39	Cholangiocarcinoma, intrahepatic	DM	IIIB
	Male	68	Cholangiocarcinoma, intrahepatic	DM	IIIB
	Female	53	Cholangiocarcinoma, intrahepatic	DM	IIIB
	Male	71	Cholangiocarcinoma, intrahepatic	HBV infection, DM	IIIB
	Male	65	Cholangiocarcinoma, perihilar		IIIC
	Male	69	Cholangiocarcinoma, omental metastasis	DM	IV
	Male	50	Cholangiocarcinoma, omental metastasis		IV
	Male	55	Cholangiocarcinoma, intrahepatic	DM HT	IV
	Male	68	Cholangiocarcinoma, metastasis	DM	IV
	Female	51	Cholangiocarcinoma, intrahepatic	DM	IV
	Male	65	Advanced cholangicarcinoma, palliative	DM	IV
	Male	56	Advanced cholangicarcinoma, palliative	DM	IV
	Male	63	Cholangiocarcinoma, metastasis		IV
	Female	62	Cholangiocarcinoma, metastasis		IV
	Male	73	Cholangiocarcinoma, distal	HBV infection, DM	IVA
Normal control	Female	59	Healthy
	Male	54	Healthy
	Female	51	Healthy
	Female	50	Healthy
	Female	41	Healthy
	Female	33	Healthy
	Female	48	Healthy
	Female	42	Healthy
	Female	51	Healthy
	Male	32	Healthy
	Male	29	Healthy
	Male	37	Healthy
	Female	43	Healthy
	Female	37	Healthy
	Female	45	Healthy
	Female	48	Healthy
	Female	35	Healthy
	Male	40	Healthy
	Female	39	Healthy
	Female	39	Healthy
Disease control	Female	72	Hepatocellular carcinoma, chronic cholecystitis	DM
	Male	54	Hepatocellular carcinoma	DM
	Female	61	Hepatocellular carcinoma	DM
	Male	34	Chronic HBV infection
	Female	64	Chronic cholecystitis, DM, HT, DLD
	Male	59	Granulomatous inflammation	DM
	Female	64	Gastrointestinal stromal tumor, chronic cholecystitis
	Male	79	Colon cancer, liver metastasis	HBV infection, DM	IV
	Male	65	Hepatocellular carcinoma, metastasis		IV
	Male	52	Hepatocellular carcinoma, metastasis		IV
	Male	42	Hepatocellular carcinoma, metastasis		IV
	Male	61	Hepatocellular carcinoma, metastasis		IV
	Male	54	Hepatocellular carcinoma		II
	Male	56	Hepatocellular carcinoma		II
	Male	56	Hepatocellular carcinoma		II
	Male	56	Hepatocellular carcinoma, metastasis		IV
	Male	66	Hepatocellular carcinoma
