# Supplementary material for: Translational Proteomic Approach for Cholangiocarcinoma Biomarker Discovery, Validation, and Multiplex Assay Development: A Pilot Study
Source: Molecules. 2022 Sep 11;27(18):5904. doi: 10.3390/molecules27185904 (PMC9501115; doi:10.3390/molecules27185904)
Supplement: Supplementary file 1 [file molecules-27-05904-s001.zip › Table S4.xlsx]

## Sheet: trainCohort
Table S4: Training dataset (total n = 45; 19 CCA vs. 26 non-CCA).
sample	log2ambp	log2ngal	log2psma3	log2s100a9	log2aact	log2afm	log2taok3	class
CCA13	15.2554	7.74041	8.72835	22.3778	17.6909	14.2162	6.22882	CCA
CCA17	14.4271	7.91719	11.0692	21.9841	17.7718	14.189	4.71149	CCA
CCA18	15.3564	8.1756	13.3359	21.9384	17.2296	14.2248	5.83794	CCA
CCA20	15.2165	6.56558	8.49381	22.0685	17.6332	14.3649	6.01569	CCA
CCA21	15.2015	7.76134	10.7749	21.7037	17.238	14.7377	5.99095	CCA
CCA24	15.1187	7.81452	10.4695	22.5573	17.6664	14.3893	4.74953	CCA
CCA29	15.0676	8.65505	11.56	21.4533	17.4251	14.6274	4.57894	CCA
CCA3	15.3367	9.2485	12.4545	22.0331	17.5053	14.2379	5.88996	CCA
CCA32	15.341	9.35441	11.2701	22.3386	17.2262	14.0114	6.42122	CCA
CCA33	15.3618	7.47616	10.679	22.0925	17.628	14.5052	6.07895	CCA
CCA34	15.3702	6.98786	8.71401	21.9117	17.6158	14.0802	6.64386	CCA
CCA35	15.4571	8.90655	12.0257	22.3251	17.5573	14.668	5.7761	CCA
CCA37	15.1555	8.27685	10.9821	21.9646	17.6305	14.2318	5.82782	CCA
CCA4	15.4373	8.21902	11.4607	22.0047	17.5546	14.5024	6.31651	CCA
CCA41	15.0166	9.02442	13.4493	22.0141	17.6106	13.6332	6.20359	CCA
CCA42	15.0886	9.45881	13.9145	22.0452	17.3195	14.0981	6.49185	CCA
CCA43	14.7876	9.50459	13.3968	22.1198	17.6526	14.2855	6.926	CCA
CCA5	15.5018	9.4133	12.9276	22.0309	17.6408	13.5425	5.7761	CCA
CCA9	15.1986	8.72547	10.5349	22.5727	17.5626	13.7772	6.62205	CCA
DC1	15.5913	6.74805	7.83492	21.8042	16.9499	14.8151	6.48704	nonCCA
DC12	15.3116	8.70632	12.549	21.9155	17.1631	13.6051	5.96578	nonCCA
DC16	15.1797	7.41054	10.3447	21.8083	17.4836	13.8708	6.29646	nonCCA
DC17	15.1599	8.30962	14.4463	21.3153	17.5647	14.2206	6.27426	nonCCA
DC18	13.8984	7.39919	11.0701	21.6193	16.3631	14.6558	7.19279	nonCCA
DC19	13.5159	8.59701	11.1478	22.0929	16.4056	12.5443	6.25739	nonCCA
DC20	13.7215	8.53637	12.0157	21.89	16.9886	13.2483	6.1918	nonCCA
DC22	14.9704	9.14495	13.7061	21.7736	16.5045	14.4843	4.62059	nonCCA
DC5	15.0719	7.45438	11.416	21.9156	16.9357	14.0584	4.37851	nonCCA
N20	15.3667	7.11624	9.81322	21.9806	17.5023	14.2319	6.1127	nonCCA
N22	15.4168	7.67574	9.98034	21.8699	17.4651	13.9922	6.01569	nonCCA
N27	14.5405	7.95644	8.4684	21.5669	17.4595	14.3524	6.11686	nonCCA
N28	15.2147	7.82781	10.4652	21.7184	17.4034	13.9666	5.60288	nonCCA
N29	15.429	7.93523	10.7119	21.8884	17.5744	14.4424	5.64674	nonCCA
N30	15.2437	6.15629	10.2674	21.915	17.2726	14.136	6.91049	nonCCA
N35	15.0246	7.74644	12.274	21.915	17.3836	14.5203	8.75656	nonCCA
N38	15.1894	6.72494	8.70194	21.9044	17.4209	13.9513	6.22882	nonCCA
N41	15.406	9.10942	13.4716	22.023	17.5501	14.151	5.80478	nonCCA
N44	15.3859	6.88226	9.64449	21.7845	17.3709	14.2296	5.24793	nonCCA
N48	15.3566	6.63436	9.59055	22.0367	17.4427	14.2071	6.48704	nonCCA
N52	15.346	7.95086	9.81434	21.7278	17.5262	14.0721	6.96463	nonCCA
N53	15.2454	6.90877	9.39012	21.9632	17.4096	14.2712	6.31288	nonCCA
N56	15.1521	6.95092	10.0207	21.6959	17.4515	14.3436	6.34696	nonCCA
N58	15.4115	7.60401	9.98034	22.0271	17.3043	14.0732	6.54381	nonCCA
N59	15.1381	7.61984	11.3406	21.4463	17.315	13.7006	5.48864	nonCCA
N60	15.245	7.64843	12.9313	21.8092	17.2873	13.417	6.02901	nonCCA
