# Supplementary material for: Translational Proteomic Approach for Cholangiocarcinoma Biomarker Discovery, Validation, and Multiplex Assay Development: A Pilot Study
Source: Molecules. 2022 Sep 11;27(18):5904. doi: 10.3390/molecules27185904 (PMC9501115; doi:10.3390/molecules27185904)
Supplement: Supplementary file 1 [file molecules-27-05904-s001.zip › Table S5.xlsx]

## Sheet: Sheet1
Table S5: Information regarding parameter tunings of nine machine learning models on the training datasets of the All-7 and the Sig-4 panels.
All-7	Sig-4
Bayesian Generalized Linear Model	Bayesian Generalized Linear Model
45 samples	45 samples
7 predictor	4 predictor
2 classes: 'CCA', 'nonCCA'	2 classes: 'CCA', 'nonCCA'
Pre-processing: centered (7), scaled (7)	Pre-processing: centered (4), scaled (4)
Resampling: Cross-Validated (10 fold, repeated 10 times)	Resampling: Cross-Validated (10 fold, repeated 10 times)
Summary of sample sizes: 41, 40, 40, 40, 41, 41, ...	Summary of sample sizes: 40, 41, 42, 40, 40, 40, ...
Resampling results:	Resampling results:
ROC Sens Spec	ROC Sens Spec
0.8875 0.73 0.895	0.8508333 0.745 0.9183333
Generalized Linear Model	Generalized Linear Model
45 samples	45 samples
7 predictor	4 predictor
2 classes: 'CCA', 'nonCCA'	2 classes: 'CCA', 'nonCCA'
Pre-processing: centered (7), scaled (7)	Pre-processing: centered (4), scaled (4)
Resampling: Cross-Validated (10 fold, repeated 10 times)	Resampling: Cross-Validated (10 fold, repeated 10 times)
Summary of sample sizes: 40, 41, 40, 40, 41, 41, ...	Summary of sample sizes: 41, 40, 40, 40, 41, 40, ...
Resampling results:	Resampling results:
ROC Sens Spec	ROC Sens Spec
0.8858333 0.765 0.8483333	0.8725 0.74 0.925
k-Nearest Neighbors	k-Nearest Neighbors
45 samples	45 samples
7 predictor	4 predictor
2 classes: 'CCA', 'nonCCA'	2 classes: 'CCA', 'nonCCA'
Pre-processing: centered (7), scaled (7)	Pre-processing: centered (4), scaled (4)
Resampling: Cross-Validated (10 fold, repeated 10 times)	Resampling: Cross-Validated (10 fold, repeated 10 times)
Summary of sample sizes: 40, 40, 40, 41, 41, 40, ...	Summary of sample sizes: 40, 41, 41, 41, 40, 40, ...
Resampling results across tuning parameters:	Resampling results across tuning parameters:
k ROC Sens Spec	k ROC Sens Spec
5 0.8516667 0.640 0.8633333	5 0.8129167 0.730 0.9000000
7 0.8570833 0.610 0.8600000	7 0.8058333 0.585 0.9400000
9 0.8529167 0.595 0.8866667	9 0.7808333 0.535 0.9233333
11 0.8650000 0.600 0.8900000	11 0.7912500 0.565 0.9233333
13 0.8537500 0.550 0.9050000	13 0.7945833 0.590 0.9233333
15 0.8345833 0.550 0.9283333	15 0.7975000 0.580 0.9150000
17 0.8308333 0.555 0.9083333	17 0.8008333 0.570 0.9200000
19 0.8200000 0.475 0.9166667	19 0.8266667 0.520 0.9150000
21 0.8145833 0.480 0.9300000	21 0.8441667 0.505 0.9183333
23 0.8320833 0.440 0.9366667	23 0.8404167 0.545 0.9400000
ROC was used to select the optimal model using the largest value.	ROC was used to select the optimal model using the largest value.
The final value used for the model was k = 11.	The final value used for the model was k = 21.
Naive Bayes	Naive Bayes
45 samples	45 samples
7 predictor	4 predictor
2 classes: 'CCA', 'nonCCA'	2 classes: 'CCA', 'nonCCA'
Pre-processing: centered (7), scaled (7)	Pre-processing: centered (4), scaled (4)
Resampling: Cross-Validated (10 fold, repeated 10 times)	Resampling: Cross-Validated (10 fold, repeated 10 times)
Summary of sample sizes: 40, 41, 40, 41, 41, 41, ...	Summary of sample sizes: 40, 41, 40, 41, 40, 41, ...
Resampling results across tuning parameters:	Resampling results across tuning parameters:
usekernel ROC Sens Spec	usekernel ROC Sens Spec
FALSE 0.8091667 0.710 0.6733333	FALSE 0.8175 0.725 0.8950000
TRUE 0.7758333 0.695 0.7300000	TRUE 0.8475 0.705 0.8483333
Tuning parameter 'laplace' was held constant at a value of 0	Tuning parameter 'laplace' was held constant at a value of 0
Tuning parameter 'adjust' was	Tuning parameter 'adjust' was
held constant at a value of 1	held constant at a value of 1
ROC was used to select the optimal model using the largest value.	ROC was used to select the optimal model using the largest value.
The final values used for the model were laplace = 0, usekernel = FALSE and adjust = 1.	The final values used for the model were laplace = 0, usekernel = TRUE and adjust = 1.
Neural Network	Neural Network
45 samples	45 samples
7 predictor	4 predictor
2 classes: 'CCA', 'nonCCA'	2 classes: 'CCA', 'nonCCA'
Pre-processing: centered (7), scaled (7)	Pre-processing: centered (4), scaled (4)
Resampling: Cross-Validated (10 fold, repeated 10 times)	Resampling: Cross-Validated (10 fold, repeated 10 times)
Summary of sample sizes: 40, 42, 40, 41, 41, 40, ...	Summary of sample sizes: 41, 41, 41, 40, 40, 40, ...
Resampling results across tuning parameters:	Resampling results across tuning parameters:
size decay ROC Sens Spec	size decay ROC Sens Spec
1 0.0000000000 0.8312500 0.815 0.7216667	1 0.0000000000 0.8100000 0.630 0.8850000
1 0.0001000000 0.8625000 0.800 0.7083333	1 0.0001000000 0.8029167 0.655 0.8566667
1 0.0002371374 0.8620833 0.775 0.7350000	1 0.0002371374 0.8087500 0.695 0.8633333
1 0.0005623413 0.8737500 0.800 0.7183333	1 0.0005623413 0.8133333 0.690 0.8650000
1 0.0013335214 0.8808333 0.815 0.7433333	1 0.0013335214 0.8241667 0.700 0.8616667
1 0.0031622777 0.8737500 0.790 0.7516667	1 0.0031622777 0.8050000 0.690 0.8650000
1 0.0074989421 0.8850000 0.815 0.7766667	1 0.0074989421 0.8279167 0.700 0.8666667
1 0.0177827941 0.8891667 0.820 0.7950000	1 0.0177827941 0.8141667 0.700 0.8533333
1 0.0421696503 0.9083333 0.830 0.8166667	1 0.0421696503 0.8308333 0.695 0.9150000
1 0.1000000000 0.9125000 0.805 0.8366667	1 0.1000000000 0.8383333 0.685 0.8983333
3 0.0000000000 0.8095833 0.770 0.7783333	3 0.0000000000 0.8033333 0.700 0.8266667
3 0.0001000000 0.8333333 0.760 0.7766667	3 0.0001000000 0.7958333 0.685 0.8000000
3 0.0002371374 0.8100000 0.690 0.7550000	3 0.0002371374 0.7879167 0.690 0.7916667
3 0.0005623413 0.8300000 0.740 0.7900000	3 0.0005623413 0.8191667 0.680 0.8083333
3 0.0013335214 0.8175000 0.695 0.7783333	3 0.0013335214 0.8075000 0.645 0.8116667
3 0.0031622777 0.8350000 0.680 0.7766667	3 0.0031622777 0.8050000 0.695 0.8466667
3 0.0074989421 0.8391667 0.720 0.7883333	3 0.0074989421 0.8000000 0.700 0.8100000
3 0.0177827941 0.8441667 0.735 0.8416667	3 0.0177827941 0.8225000 0.695 0.8383333
3 0.0421696503 0.8616667 0.770 0.8200000	3 0.0421696503 0.8383333 0.715 0.8550000
3 0.1000000000 0.9008333 0.730 0.8316667	3 0.1000000000 0.8475000 0.730 0.8950000
5 0.0000000000 0.7766667 0.700 0.8133333	5 0.0000000000 0.7583333 0.705 0.7700000
5 0.0001000000 0.8462500 0.720 0.7983333	5 0.0001000000 0.7775000 0.670 0.7483333
5 0.0002371374 0.8304167 0.675 0.7900000	5 0.0002371374 0.8250000 0.710 0.8000000
5 0.0005623413 0.8258333 0.680 0.7733333	5 0.0005623413 0.7920833 0.675 0.8116667
5 0.0013335214 0.8283333 0.695 0.8033333	5 0.0013335214 0.8091667 0.705 0.8000000
5 0.0031622777 0.8358333 0.695 0.8033333	5 0.0031622777 0.8041667 0.690 0.8266667
5 0.0074989421 0.8600000 0.745 0.8233333	5 0.0074989421 0.7825000 0.665 0.8350000
5 0.0177827941 0.8341667 0.725 0.8266667	5 0.0177827941 0.8066667 0.710 0.8116667
5 0.0421696503 0.8583333 0.730 0.8400000	5 0.0421696503 0.8208333 0.715 0.8616667
5 0.1000000000 0.8941667 0.735 0.8516667	5 0.1000000000 0.8458333 0.735 0.8900000
7 0.0000000000 0.7441667 0.685 0.7566667	7 0.0000000000 0.7575000 0.690 0.7666667
7 0.0001000000 0.8258333 0.700 0.8266667	7 0.0001000000 0.7975000 0.685 0.7783333
7 0.0002371374 0.8433333 0.715 0.7966667	7 0.0002371374 0.8120833 0.720 0.8016667
7 0.0005623413 0.8366667 0.715 0.8116667	7 0.0005623413 0.7920833 0.680 0.8450000
7 0.0013335214 0.8308333 0.710 0.7950000	7 0.0013335214 0.7983333 0.675 0.7916667
7 0.0031622777 0.8400000 0.735 0.8116667	7 0.0031622777 0.8100000 0.670 0.8250000
7 0.0074989421 0.8650000 0.735 0.8133333	7 0.0074989421 0.8050000 0.685 0.8266667
7 0.0177827941 0.8583333 0.760 0.8333333	7 0.0177827941 0.8241667 0.690 0.8183333
7 0.0421696503 0.8533333 0.745 0.8166667	7 0.0421696503 0.8233333 0.725 0.8583333
7 0.1000000000 0.8908333 0.725 0.8550000	7 0.1000000000 0.8491667 0.740 0.8866667
9 0.0000000000 0.7737500 0.665 0.7666667	9 0.0000000000 0.7620833 0.685 0.7816667
9 0.0001000000 0.8183333 0.700 0.7966667	9 0.0001000000 0.7916667 0.665 0.7700000
9 0.0002371374 0.8466667 0.710 0.7816667	9 0.0002371374 0.7895833 0.650 0.8083333
9 0.0005623413 0.8350000 0.725 0.8133333	9 0.0005623413 0.8091667 0.670 0.8300000
9 0.0013335214 0.8608333 0.715 0.7933333	9 0.0013335214 0.7900000 0.655 0.8116667
9 0.0031622777 0.8550000 0.740 0.7783333	9 0.0031622777 0.7933333 0.675 0.8483333
9 0.0074989421 0.8591667 0.740 0.8250000	9 0.0074989421 0.7891667 0.675 0.8233333
9 0.0177827941 0.8508333 0.750 0.8283333	9 0.0177827941 0.8258333 0.705 0.8316667
9 0.0421696503 0.8616667 0.740 0.8583333	9 0.0421696503 0.8225000 0.730 0.8583333
9 0.1000000000 0.8858333 0.715 0.8516667	9 0.1000000000 0.8475000 0.740 0.8933333
11 0.0000000000 0.7687500 0.695 0.7633333	11 0.0000000000 0.7508333 0.660 0.7666667
11 0.0001000000 0.8429167 0.670 0.8133333	11 0.0001000000 0.8162500 0.665 0.8266667
11 0.0002371374 0.8216667 0.725 0.7916667	11 0.0002371374 0.7912500 0.670 0.8033333
11 0.0005623413 0.8566667 0.710 0.8150000	11 0.0005623413 0.7854167 0.660 0.8233333
11 0.0013335214 0.8266667 0.735 0.7866667	11 0.0013335214 0.7950000 0.680 0.8233333
11 0.0031622777 0.8516667 0.740 0.8116667	11 0.0031622777 0.7925000 0.680 0.8316667
11 0.0074989421 0.8541667 0.725 0.8133333	11 0.0074989421 0.8033333 0.680 0.8316667
11 0.0177827941 0.8675000 0.755 0.8300000	11 0.0177827941 0.8191667 0.700 0.8233333
11 0.0421696503 0.8508333 0.740 0.8283333	11 0.0421696503 0.8150000 0.740 0.8483333
11 0.1000000000 0.8933333 0.725 0.8616667	11 0.1000000000 0.8475000 0.740 0.8950000
13 0.0000000000 0.7729167 0.705 0.7683333	13 0.0000000000 0.7600000 0.650 0.7883333
13 0.0001000000 0.8500000 0.720 0.7933333	13 0.0001000000 0.8012500 0.690 0.8133333
13 0.0002371374 0.8508333 0.720 0.7933333	13 0.0002371374 0.7804167 0.660 0.8100000
13 0.0005623413 0.8483333 0.710 0.8466667	13 0.0005623413 0.7925000 0.665 0.8216667
13 0.0013335214 0.8441667 0.735 0.7983333	13 0.0013335214 0.7975000 0.650 0.8233333
13 0.0031622777 0.8575000 0.730 0.8033333	13 0.0031622777 0.7987500 0.675 0.8250000
13 0.0074989421 0.8700000 0.740 0.7983333	13 0.0074989421 0.8266667 0.695 0.8316667
13 0.0177827941 0.8533333 0.760 0.8266667	13 0.0177827941 0.8191667 0.685 0.8416667
13 0.0421696503 0.8616667 0.755 0.8450000	13 0.0421696503 0.8258333 0.730 0.8566667
13 0.1000000000 0.8966667 0.715 0.8683333	13 0.1000000000 0.8491667 0.740 0.8966667
15 0.0000000000 0.7537500 0.690 0.7733333	15 0.0000000000 0.7366667 0.630 0.7750000
15 0.0001000000 0.8391667 0.705 0.7833333	15 0.0001000000 0.7829167 0.680 0.7950000
15 0.0002371374 0.8391667 0.725 0.8150000	15 0.0002371374 0.7770833 0.650 0.8183333
15 0.0005623413 0.8483333 0.745 0.8000000	15 0.0005623413 0.7941667 0.660 0.8233333
15 0.0013335214 0.8550000 0.735 0.7933333	15 0.0013335214 0.7991667 0.680 0.8333333
15 0.0031622777 0.8616667 0.715 0.8133333	15 0.0031622777 0.8141667 0.670 0.8350000
15 0.0074989421 0.8666667 0.740 0.8233333	15 0.0074989421 0.8158333 0.700 0.8300000
15 0.0177827941 0.8650000 0.750 0.8283333	15 0.0177827941 0.8108333 0.695 0.8333333
15 0.0421696503 0.8700000 0.750 0.8400000	15 0.0421696503 0.8200000 0.735 0.8600000
15 0.1000000000 0.8933333 0.715 0.8716667	15 0.1000000000 0.8516667 0.740 0.8966667
17 0.0000000000 0.7375000 0.650 0.7450000	17 0.0000000000 0.7712500 0.615 0.7950000
17 0.0001000000 0.8608333 0.710 0.8050000	17 0.0001000000 0.7750000 0.655 0.8150000
17 0.0002371374 0.8358333 0.715 0.8050000	17 0.0002371374 0.7795833 0.665 0.8383333
17 0.0005623413 0.8541667 0.735 0.8000000	17 0.0005623413 0.8062500 0.655 0.8266667
17 0.0013335214 0.8491667 0.720 0.8083333	17 0.0013335214 0.7716667 0.655 0.8166667
17 0.0031622777 0.8433333 0.720 0.8000000	17 0.0031622777 0.8025000 0.695 0.8383333
17 0.0074989421 0.8658333 0.735 0.7833333	17 0.0074989421 0.8116667 0.690 0.8333333
17 0.0177827941 0.8708333 0.765 0.8150000	17 0.0177827941 0.8050000 0.685 0.8366667
17 0.0421696503 0.8666667 0.755 0.8633333	17 0.0421696503 0.8191667 0.725 0.8583333
17 0.1000000000 0.8875000 0.715 0.8666667	17 0.1000000000 0.8508333 0.740 0.8966667
19 0.0000000000 0.7516667 0.695 0.7633333	19 0.0000000000 0.7475000 0.675 0.7700000
19 0.0001000000 0.8458333 0.710 0.7983333	19 0.0001000000 0.7766667 0.670 0.8250000
19 0.0002371374 0.8450000 0.725 0.7950000	19 0.0002371374 0.7841667 0.670 0.8433333
19 0.0005623413 0.8541667 0.705 0.8166667	19 0.0005623413 0.7787500 0.660 0.8416667
19 0.0013335214 0.8550000 0.730 0.7983333	19 0.0013335214 0.7891667 0.660 0.8283333
19 0.0031622777 0.8566667 0.740 0.8016667	19 0.0031622777 0.8033333 0.675 0.8350000
19 0.0074989421 0.8641667 0.740 0.8016667	19 0.0074989421 0.8133333 0.690 0.8450000
19 0.0177827941 0.8733333 0.760 0.8250000	19 0.0177827941 0.8108333 0.675 0.8233333
19 0.0421696503 0.8658333 0.760 0.8600000	19 0.0421696503 0.8283333 0.740 0.8633333
19 0.1000000000 0.8908333 0.720 0.8666667	19 0.1000000000 0.8475000 0.740 0.8966667
ROC was used to select the optimal model using the largest value.	ROC was used to select the optimal model using the largest value.
The final values used for the model were size = 1 and decay = 0.1.	The final values used for the model were size = 15 and decay = 0.1.
Partial Least Squares	Partial Least Squares
45 samples	45 samples
7 predictor	4 predictor
2 classes: 'CCA', 'nonCCA'	2 classes: 'CCA', 'nonCCA'
Pre-processing: centered (7), scaled (7)	Pre-processing: centered (4), scaled (4)
Resampling: Cross-Validated (10 fold, repeated 10 times)	Resampling: Cross-Validated (10 fold, repeated 10 times)
Summary of sample sizes: 41, 40, 41, 42, 40, 40, ...	Summary of sample sizes: 40, 40, 41, 42, 40, 40, ...
Resampling results across tuning parameters:	Resampling results across tuning parameters:
ncomp ROC Sens Spec	ncomp ROC Sens Spec
1 0.8900000 0.765 0.9233333	1 0.8791667 0.750 0.9266667
2 0.9025000 0.730 0.8933333	2 0.8933333 0.745 0.9316667
3 0.8933333 0.730 0.8766667	3 0.8841667 0.745 0.9216667
4 0.8933333 0.740 0.8566667
5 0.8900000 0.740 0.8550000	ROC was used to select the optimal model using the largest value.
6 0.8866667 0.740 0.8550000	The final value used for the model was ncomp = 2.
ROC was used to select the optimal model using the largest value.
The final value used for the model was ncomp = 2.
Random Forest (1000 trees)	Random Forest (1000 trees)
45 samples	45 samples
7 predictor	4 predictor
2 classes: 'CCA', 'nonCCA'	2 classes: 'CCA', 'nonCCA'
Pre-processing: centered (7), scaled (7)	Pre-processing: centered (4), scaled (4)
Resampling: Cross-Validated (10 fold, repeated 10 times)	Resampling: Cross-Validated (10 fold, repeated 10 times)
Summary of sample sizes: 40, 40, 41, 41, 41, 41, ...	Summary of sample sizes: 40, 41, 40, 40, 41, 40, ...
Resampling results across tuning parameters:	Resampling results across tuning parameters:
mtry splitrule ROC Sens Spec	mtry splitrule ROC Sens Spec
2 gini 0.8483333 0.755 0.8116667	2 gini 0.8500000 0.780 0.8150000
2 extratrees 0.8733333 0.730 0.8533333	2 extratrees 0.8800000 0.775 0.8933333
3 gini 0.8458333 0.765 0.8300000	3 gini 0.8508333 0.770 0.8266667
3 extratrees 0.8683333 0.735 0.8433333	3 extratrees 0.8775000 0.795 0.8716667
4 gini 0.8416667 0.745 0.8200000	4 gini 0.8395833 0.760 0.8300000
4 extratrees 0.8637500 0.765 0.8466667	4 extratrees 0.8633333 0.785 0.8850000
5 gini 0.8441667 0.755 0.8200000
5 extratrees 0.8616667 0.760 0.8466667	Tuning parameter 'min.node.size' was held constant at a value of 1
6 gini 0.8541667 0.750 0.8083333	ROC was used to select the optimal model using the largest value.
6 extratrees 0.8591667 0.760 0.8500000	The final values used for the model were mtry = 2, splitrule = extratrees and min.node.size = 1.
7 gini 0.8408333 0.735 0.7950000
7 extratrees 0.8633333 0.755 0.8500000
Tuning parameter 'min.node.size' was held constant at a value of 1
ROC was used to select the optimal model using the largest value.
The final values used for the model were mtry = 2, splitrule = extratrees and min.node.size = 1.
Support Vector Machines with Linear Kernel	Support Vector Machines with Linear Kernel
45 samples	45 samples
7 predictor	4 predictor
2 classes: 'CCA', 'nonCCA'	2 classes: 'CCA', 'nonCCA'
Pre-processing: centered (7), scaled (7)	Pre-processing: centered (4), scaled (4)
Resampling: Cross-Validated (10 fold, repeated 10 times)	Resampling: Cross-Validated (10 fold, repeated 10 times)
Summary of sample sizes: 40, 40, 40, 40, 41, 40, ...	Summary of sample sizes: 40, 41, 40, 40, 40, 40, ...
Resampling results:	Resampling results:
ROC Sens Spec	ROC Sens Spec
0.9266667 0.76 0.9166667	0.8541667 0.74 0.9333333
Tuning parameter 'C' was held constant at a value of 1	Tuning parameter 'C' was held constant at a value of 1
Support Vector Machines with Radial Basis Function Kernel	Support Vector Machines with Radial Basis Function Kernel
45 samples	45 samples
7 predictor	4 predictor
2 classes: 'CCA', 'nonCCA'	2 classes: 'CCA', 'nonCCA'
Pre-processing: centered (7), scaled (7)	Pre-processing: centered (4), scaled (4)
Resampling: Cross-Validated (10 fold, repeated 10 times)	Resampling: Cross-Validated (10 fold, repeated 10 times)
Summary of sample sizes: 40, 40, 40, 40, 42, 40, ...	Summary of sample sizes: 41, 40, 40, 41, 41, 41, ...
Resampling results across tuning parameters:	Resampling results across tuning parameters:
C ROC Sens Spec	C ROC Sens Spec
0.25 0.8566667 0.790 0.8200000	0.25 0.8441667 0.750 0.8283333
0.50 0.8583333 0.785 0.8683333	0.50 0.8658333 0.725 0.9066667
1.00 0.8700000 0.745 0.8933333	1.00 0.8625000 0.730 0.9200000
2.00 0.8641667 0.725 0.8766667	2.00 0.8450000 0.725 0.9100000
4.00 0.8300000 0.690 0.8516667	4.00 0.8316667 0.715 0.8716667
8.00 0.8141667 0.660 0.7933333	8.00 0.8216667 0.725 0.8733333
16.00 0.7616667 0.605 0.7733333	16.00 0.7800000 0.680 0.8700000
32.00 0.7575000 0.610 0.7716667	32.00 0.7391667 0.600 0.8866667
64.00 0.7591667 0.600 0.7816667	64.00 0.6966667 0.530 0.8666667
128.00 0.7591667 0.590 0.7916667	128.00 0.6675000 0.485 0.8850000
Tuning parameter 'sigma' was held constant at a value of 0.1337284	Tuning parameter 'sigma' was held constant at a value of 0.2316119
ROC was used to select the optimal model using the largest value.	ROC was used to select the optimal model using the largest value.
The final values used for the model were sigma = 0.1337284 and C = 1.	The final values used for the model were sigma = 0.2316119 and C = 0.5.
