# Supplementary material for: Translational Proteomic Approach for Cholangiocarcinoma Biomarker Discovery, Validation, and Multiplex Assay Development: A Pilot Study
Source: Molecules. 2022 Sep 11;27(18):5904. doi: 10.3390/molecules27185904 (PMC9501115; doi:10.3390/molecules27185904)
Supplement: Supplementary file 1 [file molecules-27-05904-s001.zip › Table S6.xlsx]

## Sheet: testCohort
Table S6: Testing dataset (total n = 18; 7 CCA vs. 11 non-CCA).
sample	log2ambp	log2ngal	log2psma3	log2s100a9	log2aact	log2afm	log2taok3	class
CCA11	15.5247	9.43043	12.171	22.6936	17.628	14.5112	6.1375	CCA
CCA19	15.2997	8.66789	12.3479	22.0254	17.5263	14.4681	6.0045	CCA
CCA26	14.2169	8.92676	11.7902	22.2938	17.701	14.1842	9.14848	CCA
CCA31	14.8667	8.78119	11.783	21.5709	17.6041	14.4172	6.15583	CCA
CCA36	15.3339	8.10258	9.09593	22.3957	17.3643	15.1103	6.26115	CCA
CCA38	15.141	8.6831	9.89708	22.0023	17.5911	13.5819	5.43296	CCA
CCA7	15.4043	9.25151	14.4077	22.4132	17.5138	14.7496	5.58496	CCA
DC10	15.4234	7.58879	10.1665	21.7319	17.6297	14.06	6.83542	nonCCA
DC21	15.3109	8.69729	9.06989	21.685	17.478	13.4933	5.90689	nonCCA
DC23	14.8115	7.91893	13.2983	21.4974	17.6472	13.9966	5.90207	nonCCA
DC24	15.1755	7.41125	11.1154	21.9155	17.4327	12.7371	5.12516	nonCCA
DC3	15.3113	7.53892	9.18182	21.8264	17.355	14.4425	6.25739	nonCCA
DC4	15.1611	9.09691	9.39163	21.7602	17.1171	14.586	6.4446	nonCCA
DC6	14.6843	8.83845	11.2164	21.9333	17.615	14.102	9.40982	nonCCA
DC9	15.3765	9.17635	12.6714	21.6713	17.4142	14.4732	6.6279	nonCCA
N37	15.0072	7.54906	11.1799	22.048	17.5439	14.1287	6.16993	nonCCA
N55	15.1512	6.44794	9.17834	21.781	17.4476	14.3455	6.35403	nonCCA
N57	15.3986	8.51467	10.1092	21.9425	17.5339	14.7327	6.05745	nonCCA
